# Supplementary material for: A systematic pipeline for classifying bacterial operons reveals the evolutionary landscape of biofilm machineries
Source: PLoS Comput Biol. 2020 Apr 1;16(4):e1007721. doi: 10.1371/journal.pcbi.1007721 (PMC7112194; doi:10.1371/journal.pcbi.1007721)
Supplement: S1 Table — (XLSX) [file pcbi.1007721.s009.xlsx]

## Sheet: Sheet1
S1 Table. Reconstructed EPS Operons by Species Genome
Biofilm Type	Seq_Groups_Predicted	Sp_name	Sp_Tax	Sp_ID	Num_Loci	Predicted_Operon (Locus|GI|Genomic_Location)
Acetylated-Cellulose	WssJ_G2(28868243)|WssB_G1(28868244)|WssC_G1(28868245)|WssD_G1(28868246)|WssE_G1(28868247)|WssF_G1(28868248)|WssG_G1(28868249)|WssH_G1(28868250)|WssI_G1(28868251)	Pseudomonas syringae pv. tomato str. DC3000	Bacteria; Proteobacteria; Gammaproteobacteria; Pseudomonadales; Pseudomonadaceae; Pseudomonas.	NC_004578	9	WssJ|28868243|1119987..1121132	WssB|28868244|1121129..1123348	WssC|28868245|1123363..1125618	WssD|28868246|1125622..1126833	WssE|28868247|1127013..1130705	WssF|28868248|1130721..1131386	WssG|28868249|1131383..1132057	WssH|28868250|1132076..1133491	WssI|28868251|1133503..1134654
Acetylated-Cellulose	WssI_G1(187479096)|WssH_G2(187479097)|WssG_G1(187479098)|WssF_G2(187479099)|WssE_G2(187479100)|WssD_G1(187479101)|WssC_G1(187479102)|WssC_G2(187479103)|WssB_G2(187479104)|WssJ_G3(187479105)	Bordetella avium 197N	Bacteria; Proteobacteria; Betaproteobacteria; Burkholderiales; Alcaligenaceae; Bordetella.	NC_010645	10	WssI|187479096|complement(2829488..2830657)	WssH|187479097|complement(2830669..2832078)	WssG|187479098|complement(2832154..2832822)	WssF|187479099|complement(2832838..2833503)	WssE|187479100|complement(2833534..2837505)	WssD|187479101|complement(2837502..2838698)	WssC|187479102|complement(2838695..2840989)	WssC|187479103|complement(2840992..2843253)	WssB|187479104|complement(2843250..2845451)	WssJ|187479105|complement(2845448..2846215)
Acetylated-Cellulose	WssJ_G1(229587862)|WssB_G1(229587863)|WssC_G1(229587864)|WssD_G2(229587865)|WssE_G1(229587866)|WssF_G1(229587867)|WssG_G1(229587868)|WssH_G1(229587869)|WssI_G1(229587870)|WssJ_G1(229587871)	Pseudomonas fluorescens SBW25	Bacteria; Proteobacteria; Gammaproteobacteria; Pseudomonadales; Pseudomonadaceae; Pseudomonas.	NC_012660	10	WssJ|229587862|327255..328289	WssB|229587863|328286..330505	WssC|229587864|330502..332769	WssD|229587865|332766..333962	WssE|229587866|333944..337783	WssF|229587867|337800..338465	WssG|229587868|338465..339130	WssH|229587869|339148..340563	WssI|229587870|340576..341700	WssJ|229587871|341763..342812
Acetylated-Cellulose	WssJ_G1(568137334)|WssB_G1(568137335)|WssC_G1(568137336)|WssD_G2(568137337)|WssE_G1(568137338)|WssF_G1(568137339)|WssG_G1(568137340)|WssH_G1(568137341)|WssI_G1(568137342)|WssJ_G1(568137343)	Pseudomonas sp. TKP	Bacteria; Proteobacteria; Gammaproteobacteria; Pseudomonadales; Pseudomonadaceae; Pseudomonas.	NC_023064	10	WssJ|568137334|390136..391158	WssB|568137335|391155..393374	WssC|568137336|393371..395638	WssD|568137337|395635..396831	WssE|568137338|396813..400652	WssF|568137339|400670..401335	WssG|568137340|401335..402000	WssH|568137341|402018..403433	WssI|568137342|403446..404570	WssJ|568137343|404748..405680
Alginate	AlgD_G1(15598736)|Alg8_G1(15598737)|Alg44_G1-1(15598738)|AlgK_G1(15598739)|AlgE_G1(15598740)|AlgG_G1(15598741)|AlgX_G1-5(15598742)|AlgL_G1(15598743)|AlgI_G1(15598744)|AlgJ_G1(15598745)|AlgF_G1(15598746)|AlgA_G1(15598747)	Pseudomonas aeruginosa PAO1	Bacteria; Proteobacteria; Gammaproteobacteria; Pseudomonadales; Pseudomonadaceae; Pseudomonas.	NC_002516	12	AlgD|15598736|3962825..3964135	Alg8|15598737|3964275..3965759	Alg44|15598738|3965842..3967011	AlgK|15598739|3967025..3968452	AlgE|15598740|3968449..3969921	AlgG|15598741|3969942..3971573	AlgX|15598742|3971586..3973010	AlgL|15598743|3973014..3974117	AlgI|15598744|3974359..3975921	AlgJ|15598745|3975936..3977111	AlgF|15598746|3977184..3977834	AlgA|15598747|3978031..3979476
Alginate	AlgA_G1(26988012)|AlgF_G1(26988013)|AlgJ_G1(26988014)|AlgI_G1(26988015)|AlgL_G1(26988016)|AlgX_G1-1(26988017)|AlgG_G1(26988018)|AlgE_G1(26988019)|AlgK_G1(26988020)|Alg44_G3-3(26988021)|Alg8_G1(26988022)|AlgD_G1(26988023)	Pseudomonas putida KT2440	Bacteria; Proteobacteria; Gammaproteobacteria; Pseudomonadales; Pseudomonadaceae; Pseudomonas.	NC_002947	12	AlgA|26988012|complement(1458138..1459595)	AlgF|26988013|complement(1459628..1460275)	AlgJ|26988014|complement(1460296..1461462)	AlgI|26988015|complement(1461465..1462922)	AlgL|26988016|complement(1463064..1464179)	AlgX|26988017|complement(1464176..1465615)	AlgG|26988018|complement(1465629..1467302)	AlgE|26988019|complement(1467211..1468689)	AlgK|26988020|complement(1468686..1470140)	Alg44|26988021|complement(1470130..1471296)	Alg8|26988022|complement(1471334..1472824)	AlgD|26988023|complement(1472902..1474218)
Alginate	AlgA_G1(70728395)|AlgF_G1(70728396)|AlgJ_G1(70728397)|AlgI_G1(70728398)|AlgL_G1(70728399)|AlgX_G1-1(70728400)|AlgG_G1(70728401)|AlgE_G1(70728402)|AlgK_G1(70728403)|Alg44_G3-2(70728404)|Alg8_G1(70728405)|AlgD_G1(70728406)	Pseudomonas protegens Pf-5	Bacteria; Proteobacteria; Gammaproteobacteria; Pseudomonadales; Pseudomonadaceae; Pseudomonas.	NC_004129	12	AlgA|70728395|complement(1158295..1159746)	AlgF|70728396|complement(1159939..1160607)	AlgJ|70728397|complement(1160623..1161798)	AlgI|70728398|complement(1161810..1163372)	AlgL|70728399|complement(1163559..1164674)	AlgX|70728400|complement(1164683..1166143)	AlgG|70728401|complement(1166155..1167744)	AlgE|70728402|complement(1167771..1169375)	AlgK|70728403|complement(1169372..1170811)	Alg44|70728404|complement(1170895..1172064)	Alg8|70728405|complement(1172100..1173581)	AlgD|70728406|complement(1173724..1175040)
Alginate	AlgA_G1(28868443)|AlgF_G1(28868444)|AlgJ_G1(28868445)|AlgI_G1(28868446)|AlgL_G1(28868447)|AlgX_G1-1(28868448)|AlgG_G1(28868449)|AlgE_G1(28868450)|AlgK_G1(28868451)|Alg44_G3-1(28868452)|Alg8_G1(28868453)|AlgD_G1(28868454)	Pseudomonas syringae pv. tomato str. DC3000	Bacteria; Proteobacteria; Gammaproteobacteria; Pseudomonadales; Pseudomonadaceae; Pseudomonas.	NC_004578	12	AlgA|28868443|complement(1351082..1352533)	AlgF|28868444|complement(1352670..1353338)	AlgJ|28868445|complement(1353351..1354526)	AlgI|28868446|complement(1354537..1356093)	AlgL|28868447|complement(1356280..1357416)	AlgX|28868448|complement(1357425..1358864)	AlgG|28868449|complement(1358879..1360489)	AlgE|28868450|complement(1360516..1361997)	AlgK|28868451|complement(1361994..1363406)	Alg44|28868452|complement(1363409..1364581)	Alg8|28868453|complement(1364622..1366103)	AlgD|28868454|complement(1366206..1367522)
Alginate	AlgA_G1(71734763)|AlgF_G1(71736731)|AlgJ_G1(71736468)|AlgI_G1(71737638)|AlgL_G1(71737032)|AlgX_G1-1(71736757)|AlgG_G1(71736083)|AlgE_G1(71738078)|AlgK_G1(71737544)|Alg44_G3-1(71735287)|Alg8_G1(71734079)|AlgD_G1(71733957)	Pseudomonas syringae pv. phaseolicola 1448A	Bacteria; Proteobacteria; Gammaproteobacteria; Pseudomonadales; Pseudomonadaceae; Pseudomonas.	NC_005773	12	AlgA|71734763|complement(1302146..1303597)	AlgF|71736731|complement(1303716..1304384)	AlgJ|71736468|complement(1304397..1305572)	AlgI|71737638|complement(1305583..1307139)	AlgL|71737032|complement(1307329..1308471)	AlgX|71736757|complement(1308480..1309919)	AlgG|71736083|complement(1309934..1311544)	AlgE|71738078|complement(1311571..1313052)	AlgK|71737544|complement(1313049..1314461)	Alg44|71735287|complement(1314464..1315636)	Alg8|71734079|complement(1315677..1317158)	AlgD|71733957|complement(1317259..1318575)
Alginate	AlgA_G1(66044305)|AlgF_G1(66044306)|AlgJ_G1(66044307)|AlgI_G1(66044308)|AlgL_G1(66044309)|AlgX_G1-1(66044310)|AlgG_G1(66044311)|AlgE_G1(66044312)|AlgK_G1(66044313)|Alg44_G3-1(66044314)|Alg8_G1(66044315)|AlgD_G1(66044316)	Pseudomonas syringae pv. syringae B728a	Bacteria; Proteobacteria; Gammaproteobacteria; Pseudomonadales; Pseudomonadaceae; Pseudomonas; Pseudomonas syringae.	NC_007005	12	AlgA|66044305|complement(1189612..1191063)	AlgF|66044306|complement(1191183..1191851)	AlgJ|66044307|complement(1191864..1193039)	AlgI|66044308|complement(1193050..1194606)	AlgL|66044309|complement(1194797..1195933)	AlgX|66044310|complement(1195942..1197381)	AlgG|66044311|complement(1197396..1199006)	AlgE|66044312|complement(1199033..1200517)	AlgK|66044313|complement(1200514..1201926)	Alg44|66044314|complement(1201929..1203101)	Alg8|66044315|complement(1203142..1204623)	AlgD|66044316|complement(1204724..1206040)
Alginate	AlgA_G1(77457176)|AlgF_G1(77457177)|AlgJ_G1(77457178)|AlgI_G1(77457179)|AlgL_G1(77457180)|AlgX_G1-1(77457181)|AlgG_G1(77457182)|AlgE_G1(77457183)|AlgK_G1(77457184)|Alg44_G3-2(77457185)|Alg8_G1(77457186)|AlgD_G1(77457187)	Pseudomonas fluorescens Pf0-1	Bacteria; Proteobacteria; Gammaproteobacteria; Pseudomonadales; Pseudomonadaceae; Pseudomonas.	NC_007492	12	AlgA|77457176|complement(1104584..1106035)	AlgF|77457177|complement(1106142..1106798)	AlgJ|77457178|complement(1106814..1107986)	AlgI|77457179|complement(1107997..1109562)	AlgL|77457180|complement(1109762..1110886)	AlgX|77457181|complement(1110895..1112346)	AlgG|77457182|complement(1112357..1113928)	AlgE|77457183|complement(1113955..1115436)	AlgK|77457184|complement(1115433..1116839)	Alg44|77457185|complement(1116849..1118018)	Alg8|77457186|complement(1118054..1119544)	AlgD|77457187|complement(1119619..1120935)
Alginate	AlgD_G1(104782491)|Alg8_G3(104782492)|Alg44_G5(104782493)|AlgK_G1(104782494)|AlgE_G1(104782495)|AlgI_G4(104782496)|AlgJ_G2(104782497)|AlgF_G2(104782498)|AlgX_G2(104782499)|AlgL_G2(104782500)|AlgG_G3(104782501)	Pseudomonas entomophila L48	Bacteria; Proteobacteria; Gammaproteobacteria; Pseudomonadales; Pseudomonadaceae; Pseudomonas.	NC_008027	11	AlgD|104782491|3726843..3728150	Alg8|104782492|3728180..3729712	Alg44|104782493|3729729..3730874	AlgK|104782494|3730884..3732332	AlgE|104782495|3732329..3733771	AlgI|104782496|3733784..3735211	AlgJ|104782497|3735252..3736364	AlgF|104782498|3736383..3737012	AlgX|104782499|3737043..3738437	AlgL|104782500|3738530..3739639	AlgG|104782501|3739654..3741147
Alginate	AlgD_G1(104783501)|Alg8_G1(104783502)|Alg44_G3-3(104783503)|AlgK_G1(104783504)|AlgE_G1(104783505)|AlgG_G1(104783506)|AlgX_G1-1(104783507)|AlgL_G1(104783508)|AlgI_G1(104783509)|AlgJ_G1(104783510)|AlgF_G1(104783511)|AlgA_G1(104783512)	Pseudomonas entomophila L48	Bacteria; Proteobacteria; Gammaproteobacteria; Pseudomonadales; Pseudomonadaceae; Pseudomonas.	NC_008027	12	AlgD|104783501|4850242..4851558	Alg8|104783502|4851692..4853110	Alg44|104783503|4853147..4854313	AlgK|104783504|4854326..4855897	AlgE|104783505|4855894..4857372	AlgG|104783506|4857390..4858946	AlgX|104783507|4858960..4860402	AlgL|104783508|4860410..4861513	AlgI|104783509|4861693..4863150	AlgJ|104783510|4863161..4864318	AlgF|104783511|4864339..4864986	AlgA|104783512|4865021..4866475
Alginate	AlgD_G4(110833245)|Alg8_G2(110833246)|Alg44_G6(110833247)|AlgK_G3(110833248)|AlgE_G3(110833249)|AlgI_G3(110833250)|AlgJ_G3(110833251)|AlgF_G3(110833252)|AlgX_G4(110833253)|AlgL_G3(110833254)|AlgG_G7(110833255)|AlgA_G1(110833256)	Alcanivorax borkumensis SK2	Bacteria; Proteobacteria; Gammaproteobacteria; Oceanospirillales; Alcanivoracaceae; Alcanivorax.	NC_008260	12	AlgD|110833245|432756..434069	Alg8|110833246|434075..435541	Alg44|110833247|435590..436726	AlgK|110833248|436762..438054	AlgE|110833249|438035..439417	AlgI|110833250|439420..440838	AlgJ|110833251|440851..441990	AlgF|110833252|441923..442552	AlgX|110833253|442530..443996	AlgL|110833254|444011..445054	AlgG|110833255|complement(445011..446306)	AlgA|110833256|complement(446677..448110)
Alginate	AlgA_G1(116051549)|AlgF_G1(116051548)|AlgJ_G1(116051547)|AlgI_G1(116051546)|AlgL_G1(116051545)|AlgX_G1-5(116051544)|AlgG_G1(116051543)|AlgE_G1(116051542)|AlgK_G1(116051541)|Alg44_G1-1(116051540)|Alg8_G1(116054450)|AlgD_G1(116051539)	Pseudomonas aeruginosa UCBPP-PA14	Bacteria; Proteobacteria; Gammaproteobacteria; Pseudomonadales; Pseudomonadaceae; Pseudomonas.	NC_008463	12	AlgA|116051549|complement(1578657..1580102)	AlgF|116051548|complement(1580299..1580949)	AlgJ|116051547|complement(1581022..1582197)	AlgI|116051546|complement(1582212..1583774)	AlgL|116051545|complement(1584016..1585119)	AlgX|116051544|complement(1585123..1586547)	AlgG|116051543|complement(1586560..1588191)	AlgE|116051542|complement(1588212..1589684)	AlgK|116051541|complement(1589681..1591108)	Alg44|116051540|complement(1591122..1592291)	Alg8|116054450|complement(1592374..1593867)	AlgD|116051539|complement(1593998..1595308)
Alginate	AlgA_G1(146306055)|AlgF_G1(146306056)|AlgJ_G1(146306057)|AlgI_G1(146306058)|AlgL_G1(146306059)|AlgX_G1-3(146306060)|AlgG_G1(146306061)|AlgE_G1(146306062)|AlgK_G1(146306063)|Alg44_G1-4(146306064)|Alg8_G1(146306065)|AlgD_G1(146306066)	Pseudomonas mendocina ymp	Bacteria; Proteobacteria; Gammaproteobacteria; Pseudomonadales; Pseudomonadaceae; Pseudomonas.	NC_009439	12	AlgA|146306055|complement(1154161..1155597)	AlgF|146306056|complement(1155692..1156339)	AlgJ|146306057|complement(1156377..1157510)	AlgI|146306058|complement(1157524..1158975)	AlgL|146306059|complement(1159160..1160236)	AlgX|146306060|complement(1160247..1161677)	AlgG|146306061|complement(1161689..1163224)	AlgE|146306062|complement(1163236..1164693)	AlgK|146306063|complement(1164690..1166066)	Alg44|146306064|complement(1166077..1167240)	Alg8|146306065|complement(1167267..1168748)	AlgD|146306066|complement(1168797..1170107)
Alginate	AlgG_G6-2(146306698)|AlgL_G2(146306699)|AlgX_G3-1(146306700)|AlgF_G4(146306701)|AlgJ_G2(146306702)|AlgI_G4(146306703)|AlgE_G2(146306704)|AlgK_NA1(146306705)|Alg44_G7-2(146306706)|Alg8_G3(146306707)|AlgA_G1(146306708)|AlgD_G1(146306709)	Pseudomonas mendocina ymp	Bacteria; Proteobacteria; Gammaproteobacteria; Pseudomonadales;Pseudomonadaceae; Pseudomonas.	NC_009439	12	AlgG|146306698|complement(1828987..1830468)	AlgL|146306699|complement(1830483..1831598)	AlgX|146306700|complement(1831589..1833007)	AlgF|146306701|complement(1833042..1833683)	AlgX|146306702|complement(1833699..1834805)	AlgI|146306703|complement(1834816..1836249)	AlgE|146306704|complement(1836267..1837658)	AlgK|146306705|complement(1837655..1839130)	Alg44|146306706|complement(1839138..1840283)	Alg8|146306707|complement(1840301..1841821)	AlgA|146306708|complement(1841882..1843306)	AlgD|146306709|complement(1843421..1844731)
Alginate	AlgD_G1(148549639)|Alg8_G1(148549640)|Alg44_G3-3(148549641)|AlgK_G1(148549642)|AlgE_G1(148549643)|AlgG_G1(148549644)|AlgX_G1-1(148549645)|AlgL_G1(148549646)|AlgI_G1(148549647)|AlgJ_G1(148549648)|AlgF_G1(148549649)|AlgA_G1(148549650)	Pseudomonas putida F1	Bacteria; Proteobacteria; Gammaproteobacteria; Pseudomonadales; Pseudomonadaceae; Pseudomonas.	NC_009512	12	AlgD|148549639|4958291..4959607	Alg8|148549640|4959685..4961175	Alg44|148549641|4961213..4962379	AlgK|148549642|4962390..4963823	AlgE|148549643|4963820..4965298	AlgG|148549644|4965321..4966880	AlgX|148549645|4966894..4968333	AlgL|148549646|4968342..4969445	AlgI|148549647|4969644..4971101	AlgJ|148549648|4971113..4972270	AlgF|148549649|4972291..4972938	AlgA|148549650|4972971..4974428
Alginate	AlgA_G1(152988233)|AlgF_G1(152987805)|AlgJ_G1(152985404)|AlgI_G1(152985971)|AlgL_G1(152983605)|AlgX_G1-5(152987037)|AlgG_G1(152984914)|AlgE_G1(152984949)|AlgK_G1(152988181)|Alg44_G1-1(152987431)|Alg8_G1(152988914)|AlgD_G1(152989456)	Pseudomonas aeruginosa PA7	Bacteria; Proteobacteria; Gammaproteobacteria; Pseudomonadales; Pseudomonadaceae; Pseudomonas.	NC_009656	12	AlgA|152988233|complement(1623226..1624671)	AlgF|152987805|complement(1624868..1625518)	AlgJ|152985404|complement(1625589..1626764)	AlgI|152985971|complement(1626779..1628341)	AlgL|152983605|complement(1628581..1629684)	AlgX|152987037|complement(1629688..1631112)	AlgG|152984914|complement(1631125..1632744)	AlgE|152984949|complement(1632765..1634237)	AlgK|152988181|complement(1634234..1635661)	Alg44|152987431|complement(1635675..1636844)	Alg8|152988914|complement(1636927..1638420)	AlgD|152989456|complement(1638550..1639869)
Alginate	AlgK_NA2(152989935)|AlgE_NA2(152989936)|AlgG_G5(152989937)|Alg44_G8(152989938)|Alg8_G5(152989939)|AlgD_G5(152989940)|AlgA_NA1(152989944)	Nitratiruptor sp. SB155-2	Bacteria; Proteobacteria; Epsilonproteobacteria; Nitratiruptor.	NC_009662	7	AlgK|152989935|complement(180279..182567)	AlgE|152989936|complement(182536..184806)	AlgG|152989937|complement(184796..187453)	Alg44|152989938|complement(187462..188556)	Alg8|152989939|complement(188553..190118)	AlgD|152989940|complement(190128..191438)	AlgA|152989944|complement(196974..198395)
Alginate	AlgD_G3(159044445)|AlgA_G2(159044446)|Alg8_G7(159044447)|AlgF_NA1(159044450)|AlgI_G2(159044451)|AlgJ_G4(159044452)|AlgX_G6(159044453)	Dinoroseobacter shibae DFL 12 = DSM 16493	Bacteria; Proteobacteria; Alphaproteobacteria; Rhodobacterales;Rhodobacteraceae; Dinoroseobacter.	NC_009952	7	AlgD|159044445|complement(1976442..1977851)	AlgA|159044446|complement(1978068..1979498)	Alg8|159044447|complement(1979617..1981209)	AlgF|159044450|1984363..1984953	AlgI|159044451|1984955..1986331	AlgX|159044452|1986343..1987356	AlgX|159044453|1987353..1988663
Alginate	AlgD_G1(167035552)|Alg8_G1(167035553)|Alg44_G3-3(167035554)|AlgK_G1(167035555)|AlgE_G1(167035556)|AlgG_G1(167035557)|AlgX_G1-1(167035558)|AlgL_G1(167035559)|AlgI_G1(167035560)|AlgJ_G1(167035561)|AlgF_G1(167035562)|AlgA_G1(167035563)	Pseudomonas putida GB-1	Bacteria; Proteobacteria; Gammaproteobacteria; Pseudomonadales; Pseudomonadaceae; Pseudomonas.	NC_010322	12	AlgD|167035552|5096608..5097924	Alg8|167035553|5097991..5099481	Alg44|167035554|5099519..5100685	AlgK|167035555|5100698..5102248	AlgE|167035556|5102245..5103723	AlgG|167035557|5103746..5105305	AlgX|167035558|5105319..5106758	AlgL|167035559|5106767..5107870	AlgI|167035560|5108000..5109457	AlgJ|167035561|5109468..5110625	AlgF|167035562|5110646..5111293	AlgA|167035563|5111325..5112782
Alginate	AlgA_G1(170720064)|AlgF_G1(170720065)|AlgJ_G1(170720066)|AlgI_G1(170720067)|AlgL_G1(170720068)|AlgX_G1-1(170720069)|AlgG_G1(170720070)|AlgE_G1(170720071)|AlgK_G1(170720072)|Alg44_G3-3(170720073)|Alg8_G1(170720074)|AlgD_G1(170720075)	Pseudomonas putida W619	Bacteria; Proteobacteria; Gammaproteobacteria; Pseudomonadales; Pseudomonadaceae; Pseudomonas.	NC_010501	12	AlgA|170720064|complement(967960..969414)	AlgF|170720065|complement(969452..970099)	AlgJ|170720066|complement(970121..971278)	AlgI|170720067|complement(971290..972750)	AlgL|170720068|complement(972966..974069)	AlgX|170720069|complement(974077..975516)	AlgG|170720070|complement(975530..977089)	AlgE|170720071|complement(977109..978587)	AlgK|170720072|complement(978584..980011)	Alg44|170720073|complement(980024..981190)	Alg8|170720074|complement(981228..982718)	AlgD|170720075|complement(982777..984093)
Alginate	AlgA_G1(218890222)|AlgF_G1(218890223)|AlgJ_G1(218890224)|AlgI_G1(218890225)|AlgL_G1(218890226)|AlgX_G1-5(218890227)|AlgG_G1(218890228)|AlgE_G1(218890229)|AlgK_G1(218890230)|Alg44_G1-1(218890231)|Alg8_G1(218890232)|AlgD_G1(218890233)	Pseudomonas aeruginosa LESB58	Bacteria; Proteobacteria; Gammaproteobacteria; Pseudomonadales; Pseudomonadaceae; Pseudomonas.	NC_011770	12	AlgA|218890222|complement(1602477..1603922)	AlgF|218890223|complement(1604119..1604769)	AlgJ|218890224|complement(1604842..1606017)	AlgI|218890225|complement(1606032..1607594)	AlgL|218890226|complement(1607824..1608927)	AlgX|218890227|complement(1608931..1610355)	AlgG|218890228|complement(1610368..1611999)	AlgE|218890229|complement(1612020..1613492)	AlgK|218890230|complement(1613489..1614916)	Alg44|218890231|complement(1614930..1616099)	Alg8|218890232|complement(1616182..1617666)	AlgD|218890233|complement(1617806..1619116)
Alginate	AlgA_G1(226943219)|AlgF_G1(226943220)|AlgJ_G1(226943221)|AlgI_G1(226943222)|AlgL_G1(226943223)|AlgX_G1-2(226943224)|AlgG_G1(226943225)|AlgE_G1(226943226)|AlgK_G1(226943227)|Alg44_G1-2(226943228)|Alg8_G1(226943229)|AlgD_G1(226943230)	Azotobacter vinelandii DJ	Bacteria; Proteobacteria; Gammaproteobacteria; Pseudomonadales; Pseudomonadaceae; Azotobacter.	NC_012560	12	AlgA|226943219|complement(1034329..1035774)	AlgF|226943220|complement(1035871..1036524)	AlgJ|226943221|complement(1036560..1037726)	AlgI|226943222|complement(1037739..1039238)	AlgL|226943223|complement(1039431..1040555)	AlgX|226943224|complement(1040564..1042015)	AlgG|226943225|complement(1042036..1043616)	AlgE|226943226|complement(1043646..1045136)	AlgK|226943227|complement(1045145..1046518)	Alg44|226943228|complement(1046532..1047698)	Alg8|226943229|complement(1047735..1049216)	AlgD|226943230|complement(1049330..1050640)
Alginate	AlgA_G1(229588521)|AlgF_G1(229588522)|AlgJ_G1(229588523)|AlgI_G1(229588524)|AlgL_G1(229588525)|AlgX_G1-1(229588526)|AlgG_G1(229588527)|AlgE_G1(229588528)|AlgK_G1(229588529)|Alg44_G3-2(229588530)|Alg8_G1(229588531)|AlgD_G1(229588532)	Pseudomonas fluorescens SBW25	Bacteria; Proteobacteria; Gammaproteobacteria; Pseudomonadales; Pseudomonadaceae; Pseudomonas.	NC_012660	12	AlgA|229588521|complement(1085406..1086857)	AlgF|229588522|complement(1087029..1087682)	AlgJ|229588523|complement(1087699..1088883)	AlgI|229588524|complement(1088895..1090427)	AlgL|229588525|complement(1090583..1091704)	AlgX|229588526|complement(1091701..1093158)	AlgG|229588527|complement(1093161..1094750)	AlgE|229588528|complement(1094750..1096237)	AlgK|229588529|complement(1096234..1097613)	Alg44|229588530|complement(1097784..1098950)	Alg8|229588531|complement(1098988..1100478)	AlgD|229588532|complement(1100553..1101869)
Alginate	AlgD_G1(237808168)|Alg8_G1(237808169)|Alg44_G4(237808170)|AlgK_G1(237808171)|AlgG_G2-1(237808172)|AlgX_G5(237808173)|AlgL_G1(237808174)|AlgA_G1(237808175)|AlgG_G2-2(237808178)	Tolumonas auensis DSM 9187	Bacteria; Proteobacteria; Gammaproteobacteria; Aeromonadales; Aeromonadaceae; Tolumonas.	NC_012691	9	AlgD|237808168|1553798..1555108	Alg8|237808169|1555269..1556741	Alg44|237808170|1556805..1557992	AlgK|237808171|1558004..1559272	AlgG|237808172|1559324..1560877	AlgX|237808173|1560889..1562250	AlgL|237808174|1562253..1563407	AlgA|237808175|1563404..1564873	AlgG|237808178|1567668..1568963
Alginate	AlgA_G3(319789765)|AlgE_NA1(319789767)|AlgG_G4(319789768)|Alg44_G9(319789769)|Alg8_G4(319789770)|AlgD_G2(319789772)	Thermovibrio ammonificans HB-1	Bacteria; Aquificae; Desulfurobacteriales; Desulfurobacteriaceae;Thermovibrio.	NC_014926	6	AlgA|319789765|737173..738582	AlgE|319789767|complement(740666..742495)	AlgG|319789768|complement(742479..745079)	Alg44|319789769|complement(745093..746238)	Alg8|319789770|complement(746240..747778)	AlgD|319789772|complement(748868..750187)
Alginate	AlgD_G1(330811546)|Alg8_G1(330811547)|Alg44_G3-2(330811548)|AlgK_G1(330811549)|AlgE_G1(330811550)|AlgG_G1(330811551)|AlgX_G1-1(330811552)|AlgL_G1(330811553)|AlgI_G1(330811554)|AlgJ_G1(330811555)|AlgF_G1(330811556)|AlgA_G1(330811558)	Pseudomonas brassicacearum subsp. brassicacearum NFM421	Bacteria; Proteobacteria; Gammaproteobacteria; Pseudomonadales; Pseudomonadaceae; Pseudomonas.	NC_015379	12	AlgD|330811546|5579117..5580433	Alg8|330811547|5580525..5582015	Alg44|330811548|5582051..5583220	AlgK|330811549|5583236..5584720	AlgE|330811550|5584717..5586216	AlgG|330811551|5586243..5587832	AlgX|330811552|5587844..5589292	AlgL|330811553|5589304..5590440	AlgI|330811554|5590635..5592200	AlgJ|330811555|5592212..5593387	AlgF|330811556|5593402..5594067	AlgA|330811558|5594285..5595736
Alginate	AlgA_G1(330501985)|AlgF_G1(330501986)|AlgJ_G1(330501987)|AlgI_G1(330501988)|AlgL_G1(330501989)|AlgX_G1-3(330501990)|AlgG_G1(330501991)|AlgE_G1(330501992)|AlgK_G1(330501993)|Alg44_G1-4(330501994)|Alg8_G1(330501995)|AlgD_G1(330501996)	Pseudomonas mendocina NK-01	Bacteria; Proteobacteria; Gammaproteobacteria; Pseudomonadales; Pseudomonadaceae; Pseudomonas.	NC_015410	12	AlgA|330501985|complement(1174918..1176354)	AlgF|330501986|complement(1176457..1177104)	AlgJ|330501987|complement(1177130..1178263)	AlgI|330501988|complement(1178277..1179728)	AlgL|330501989|complement(1179877..1180953)	AlgX|330501990|complement(1180964..1182394)	AlgG|330501991|complement(1182406..1183941)	AlgE|330501992|complement(1183953..1185392)	AlgK|330501993|complement(1185407..1186783)	Alg44|330501994|complement(1186796..1187959)	Alg8|330501995|complement(1187986..1189467)	AlgD|330501996|complement(1189518..1190828)
Alginate	AlgD_G1(333902057)|AlgA_G1(333902058)|Alg8_G3(333902059)|Alg44_G7-1(333902060)|AlgK_G2(333902061)|AlgE_G2(333902062)|AlgI_G4(333902063)|AlgJ_G2(333902064)|AlgF_G4(333902065)|AlgX_G3-2(333902066)|AlgL_G2(333902067)|AlgG_G6-1(333902068)	Pseudomonas fulva 12-X	Bacteria; Proteobacteria; Gammaproteobacteria; Pseudomonadales; Pseudomonadaceae; Pseudomonas.	NC_015556	12	AlgD|333902057|4188384..4189694	AlgA|333902058|4189785..4191212	Alg8|333902059|4191288..4192820	Alg44|333902060|4192834..4193976	AlgK|333902061|4193986..4195446	AlgE|333902062|4195443..4196864	AlgI|333902063|4196877..4198304	AlgJ|333902064|4198314..4199417	AlgF|333902065|4199433..4200080	AlgX|333902066|4200141..4201553	AlgL|333902067|4201544..4202650	AlgG|333902068|4202668..4204179
Alginate	AlgD_G1(339489288)|Alg8_G1(339489289)|Alg44_G3-3(339489290)|AlgK_G1(339489291)|AlgE_G1(339489292)|AlgG_G1(339489293)|AlgX_G1-1(339489294)|AlgL_G1(339489295)|AlgI_G1(339489296)|AlgF_G1(339489297)|AlgA_G1(339489298)	Pseudomonas putida S16	Bacteria; Proteobacteria; Gammaproteobacteria; Pseudomonadales; Pseudomonadaceae; Pseudomonas.	NC_015733	11	AlgD|339489288|4982349..4983635	Alg8|339489289|4983700..4985190	Alg44|339489290|4985227..4986393	AlgK|339489291|4986406..4987833	AlgE|339489292|4987830..4989308	AlgG|339489293|4989331..4990890	AlgX|339489294|4990904..4992346	AlgL|339489295|4992354..4993457	AlgI|339489296|4993640..4995097	AlgF|339489297|4996283..4996930	AlgA|339489298|4996963..4998420
Alginate	AlgD_G1(378952648)|Alg8_G1(378952649)|Alg44_G3-2(378952650)|AlgK_G1(378952651)|AlgE_G1(378952652)|AlgG_G1(378952653)|AlgX_G1-1(378952654)|AlgL_G1(378952655)|AlgI_G1(378952656)|AlgJ_G1(378952657)|AlgF_G1(378952658)|AlgA_G1(378952659)	Pseudomonas fluorescens F113	Bacteria; Proteobacteria; Gammaproteobacteria; Pseudomonadales; Pseudomonadaceae; Pseudomonas.	NC_016830	12	AlgD|378952648|5529041..5530357	Alg8|378952649|5530458..5531939	Alg44|378952650|5531975..5533144	AlgK|378952651|5533160..5534644	AlgE|378952652|5534641..5536140	AlgG|378952653|5536167..5537756	AlgX|378952654|5537768..5539219	AlgL|378952655|5539231..5540367	AlgI|378952656|5540588..5542153	AlgJ|378952657|5542165..5543340	AlgF|378952658|5543355..5544020	AlgA|378952659|5544238..5545689
Alginate	AlgD_G1(386013777)|Alg8_G1(386013778)|Alg44_G3-3(386013779)|AlgK_G1(386013780)|AlgE_G1(386013781)|AlgG_G1(386013782)|AlgX_G1-1(386013783)|AlgL_G1(386013784)|AlgI_G1(386013785)|AlgJ_G1(386013786)|AlgF_G1(386013787)|AlgA_G1(386013788)	Pseudomonas putida BIRD-1	Bacteria; Proteobacteria; Gammaproteobacteria; Pseudomonadales; Pseudomonadaceae; Pseudomonas.	NC_017530	12	AlgD|386013777|4766860..4768176	Alg8|386013778|4768281..4769744	Alg44|386013779|4769782..4770948	AlgK|386013780|4770959..4772404	AlgE|386013781|4772401..4773879	AlgG|386013782|4773902..4775461	AlgX|386013783|4775475..4776914	AlgL|386013784|4776923..4778026	AlgI|386013785|4778225..4779682	AlgJ|386013786|4779688..4780851	AlgF|386013787|4780872..4781519	AlgA|386013788|4781552..4783009
Alginate	AlgA_G1(386057502)|AlgF_G1(386057503)|AlgJ_G1(386057504)|AlgI_G1(386057505)|AlgL_G1(386057506)|AlgX_G1-5(386057507)|AlgG_G1(386057508)|AlgE_G1(386057509)|AlgK_G1(386057510)|Alg44_G1-1(386057511)|Alg8_G1(386057512)|AlgD_G1(386057513)	Pseudomonas aeruginosa M18	Bacteria; Proteobacteria; Gammaproteobacteria; Pseudomonadales; Pseudomonadaceae; Pseudomonas.	NC_017548	12	AlgA|386057502|complement(1572904..1574349)	AlgF|386057503|complement(1574546..1575196)	AlgJ|386057504|complement(1575269..1576444)	AlgI|386057505|complement(1576459..1578021)	AlgL|386057506|complement(1578263..1579366)	AlgX|386057507|complement(1579370..1580794)	AlgG|386057508|complement(1580807..1582438)	AlgE|386057509|complement(1582459..1583931)	AlgK|386057510|complement(1583928..1585355)	Alg44|386057511|complement(1585369..1586538)	Alg8|386057512|complement(1586621..1588114)	AlgD|386057513|complement(1588245..1589471)
Alginate	AlgD_G1(386067569)|Alg8_G1(386067570)|Alg44_G1-1(386067571)|AlgK_G1(386067572)|AlgE_G1(386067573)|AlgG_G1(386067574)|AlgX_G1-5(386067575)|AlgL_G1(386067576)|AlgI_G1(386067578)|AlgJ_G1(386067579)|AlgF_G1(386067580)|AlgA_G1(386067581)	Pseudomonas aeruginosa NCGM2.S1	Bacteria; Proteobacteria; Gammaproteobacteria; Pseudomonadales; Pseudomonadaceae; Pseudomonas.	NC_017549	12	AlgD|386067569|5026982..5028292	Alg8|386067570|5028423..5029916	Alg44|386067571|5029999..5031168	AlgK|386067572|5031182..5032609	AlgE|386067573|5032606..5034078	AlgG|386067574|5034099..5035730	AlgX|386067575|5035743..5037167	AlgL|386067576|5037171..5038274	AlgI|386067578|5038516..5040078	AlgJ|386067579|5040093..5041268	AlgF|386067580|5041341..5041991	AlgA|386067581|5042188..5043633
Alginate	AlgA_G1(387892183)|AlgF_G1(387892184)|AlgJ_G1(387892185)|AlgI_G1(387892186)|AlgL_G1(387892187)|AlgX_G1-1(387892188)|AlgG_G1(387892189)|AlgE_G1(387892190)|AlgK_G1(387892191)|Alg44_G3-2(387892192)|Alg8_G1(387892193)|AlgD_G1(387892194)	Pseudomonas fluorescens A506	Bacteria; Proteobacteria; Gammaproteobacteria; Pseudomonadales; Pseudomonadaceae; Pseudomonas.	NC_017911	12	AlgA|387892183|complement(1084553..1086058)	AlgF|387892184|complement(1086191..1086847)	AlgJ|387892185|complement(1086864..1088036)	AlgI|387892186|complement(1088048..1089580)	AlgL|387892187|complement(1089768..1090877)	AlgX|387892188|complement(1090886..1092334)	AlgG|387892189|complement(1092346..1093914)	AlgE|387892190|complement(1093914..1095404)	AlgK|387892191|complement(1095401..1096918)	Alg44|387892192|complement(1096933..1098099)	Alg8|387892193|complement(1098137..1099618)	AlgD|387892194|complement(1099702..1101018)
Alginate	AlgD_G1(395445307)|Alg8_G1(395445308)|Alg44_G3-3(395445309)|AlgK_G1(395445310)|AlgE_G1(395445311)|AlgG_G1(395445312)|AlgX_G1-1(395445313)|AlgL_G1(395445314)|AlgI_G1(395445315)|AlgJ_G1(395445316)|AlgF_G1(395445317)|AlgA_G1(395445318)	Pseudomonas putida ND6	Bacteria; Proteobacteria; Gammaproteobacteria; Pseudomonadales; Pseudomonadaceae; Pseudomonas.	NC_017986	12	AlgD|395445307|1670330..1671646	Alg8|395445308|1671724..1673214	Alg44|395445309|1673252..1674418	AlgK|395445310|1674429..1675862	AlgE|395445311|1675859..1677337	AlgG|395445312|1677360..1678919	AlgX|395445313|1678933..1680372	AlgL|395445314|1680381..1681484	AlgI|395445315|1681701..1683140	AlgJ|395445316|1683146..1684309	AlgF|395445317|1684330..1684977	AlgA|395445318|1685010..1686467
Alginate	AlgA_G1(392982730)|AlgF_G1(392982731)|AlgJ_G1(392982732)|AlgI_G1(392982733)|AlgL_G1(392982734)|AlgX_G1-5(392982735)|AlgG_G1(392982736)|AlgE_G1(392982737)|AlgK_G1(392982738)|Alg44_G1-1(392982739)|Alg8_G1(392982740)|AlgD_G1(392982741)	Pseudomonas aeruginosa DK2	Bacteria; Proteobacteria; Gammaproteobacteria; Pseudomonadales; Pseudomonadaceae; Pseudomonas.	NC_018080	12	AlgA|392982730|complement(1432722..1434167)	AlgF|392982731|complement(1434364..1435014)	AlgJ|392982732|complement(1435087..1436262)	AlgI|392982733|complement(1436277..1437839)	AlgL|392982734|complement(1438081..1439184)	AlgX|392982735|complement(1439188..1440612)	AlgG|392982736|complement(1440625..1442256)	AlgE|392982737|complement(1442277..1443749)	AlgK|392982738|complement(1443746..1445173)	Alg44|392982739|complement(1445187..1446356)	Alg8|392982740|complement(1446439..1447920)	AlgD|392982741|complement(1448064..1449374)
Alginate	AlgA_G1(397695904)|AlgF_G1(397695905)|AlgJ_G1(397695906)|AlgI_G1(397695907)|AlgL_G1(397695908)|AlgX_G1-1(397695909)|AlgG_G1(397695910)|AlgG_G1(397695911)|AlgE_G1(397695912)|AlgK_G1(397695913)|Alg44_G3-3(397695914)|Alg8_G1(397695915)|AlgD_G1(397695916)	Pseudomonas putida DOT-T1E	Bacteria; Proteobacteria; Gammaproteobacteria; Pseudomonadales; Pseudomonadaceae; Pseudomonas.	NC_018220	13	AlgA|397695904|complement(3458159..3459616)	AlgF|397695905|complement(3459649..3460296)	AlgJ|397695906|complement(3460317..3461480)	AlgI|397695907|complement(3461486..3462943)	AlgL|397695908|complement(3463142..3464245)	AlgX|397695909|complement(3464254..3465693)	AlgG|397695910|complement(3465707..3466078)	AlgG|397695911|complement(3466118..3467266)	AlgE|397695912|complement(3467289..3468767)	AlgK|397695913|complement(3468764..3470197)	Alg44|397695914|complement(3470208..3471374)	Alg8|397695915|complement(3471412..3472875)	AlgD|397695916|complement(3472980..3474296)
Alginate	AlgD_G1(426411369)|Alg8_G1(426411370)|Alg44_G3-2(426411371)|AlgK_G1(426411372)|AlgE_G1(426411373)|AlgG_G1(426411374)|AlgX_G1-1(426411375)|AlgL_G1(426411376)|AlgI_G1(426411377)|AlgJ_G1(426411378)|AlgF_G1(426411379)|AlgA_G1(426411380)	Pseudomonas sp. UW4	Bacteria; Proteobacteria; Gammaproteobacteria; Pseudomonadales; Pseudomonadaceae; Pseudomonas.	NC_019670	12	AlgD|426411369|5128831..5130147	Alg8|426411370|5130290..5131780	Alg44|426411371|5131817..5132986	AlgK|426411372|5133002..5134504	AlgE|426411373|5134501..5135985	AlgG|426411374|5136012..5137589	AlgX|426411375|5137600..5139048	AlgL|426411376|5139057..5140178	AlgI|426411377|5140389..5141954	AlgJ|426411378|5141966..5143141	AlgF|426411379|5143156..5143812	AlgA|426411380|5144025..5145476
Alginate	Alg8_G6(428775084)|AlgD_G6(428775085)	Halothece sp. PCC 7418	Bacteria; Cyanobacteria; Oscillatoriophycideae; Chroococcales; Halothece cluster; Halothece.	NC_019779	2	Alg8|428775084|complement(474451..476466)	AlgD|428775085|complement(476519..477862)
Alginate	AlgD_G1(431804359)|Alg8_G1(431804360)|Alg44_G3-3(431804361)|AlgK_G1(431804362)|AlgE_G1(431804363)|AlgG_G1(431804364)|AlgX_G1-1(431804365)|AlgL_G1(431804366)|AlgI_G1(431804367)|AlgJ_G1(431804368)|AlgF_G1(431804369)|AlgA_G1(431804370)	Pseudomonas putida HB3267	Bacteria; Proteobacteria; Gammaproteobacteria; Pseudomonadales; Pseudomonadaceae; Pseudomonas.	NC_019905	12	AlgD|431804359|4876229..4877545	Alg8|431804360|4877610..4879100	Alg44|431804361|4879137..4880303	AlgK|431804362|4880442..4881848	AlgE|431804363|4881845..4883323	AlgG|431804364|4883339..4884898	AlgX|431804365|4884912..4886354	AlgL|431804366|4886362..4887465	AlgI|431804367|4887663..4889120	AlgJ|431804368|4889131..4890288	AlgF|431804369|4890305..4890952	AlgA|431804370|4890988..4892442
Alginate	AlgA_G1(447915331)|AlgF_G1(447915332)|AlgJ_G1(447915333)|AlgI_G1(447915334)|AlgL_G1(447915335)|AlgX_G1-1(447915336)|AlgG_G1(447915337)|AlgE_G1(447915338)|AlgK_G1(447915339)|Alg44_G3-2(447915340)|Alg8_G1(447915341)|AlgD_G1(447915342)	Pseudomonas poae RE*1-1-14	Bacteria; Proteobacteria; Gammaproteobacteria; Pseudomonadales; Pseudomonadaceae; Pseudomonas.	NC_020209	12	AlgA|447915331|complement(350886..352337)	AlgF|447915332|complement(352525..353181)	AlgJ|447915333|complement(353198..354376)	AlgI|447915334|complement(354388..355920)	AlgL|447915335|complement(356157..357266)	AlgX|447915336|complement(357275..358723)	AlgG|447915337|complement(358735..360288)	AlgE|447915338|complement(360303..361790)	AlgK|447915339|complement(361787..363166)	Alg44|447915340|complement(363322..364488)	Alg8|447915341|complement(364525..366015)	AlgD|447915342|complement(366090..367406)
Alginate	AlgD_G1(472327046)|Alg8_G1(472327047)|Alg44_G1-1(472327048)|AlgK_G1(472327049)|AlgE_G1(472327050)|AlgG_G1(472327051)|AlgX_G1-5(472327052)|AlgL_G1(472327053)|AlgI_G1(472327054)|AlgJ_G1(472327055)|AlgF_G1(472327056)|AlgA_G1(472327057)	Pseudomonas denitrificans ATCC 13867	Bacteria; Proteobacteria; Gammaproteobacteria; Pseudomonadales; Pseudomonadaceae; Pseudomonas.	NC_020829	12	AlgD|472327046|4351222..4352532	Alg8|472327047|4352651..4354132	Alg44|472327048|4354182..4355351	AlgK|472327049|4355365..4356774	AlgE|472327050|4356771..4358306	AlgG|472327051|4358467..4360098	AlgX|472327052|4360118..4361527	AlgL|472327053|4361546..4362688	AlgI|472327054|4363029..4364504	AlgJ|472327055|4364518..4365723	AlgF|472327056|4365782..4366432	AlgA|472327057|4366717..4368162
Alginate	AlgA_G1(478477607)|AlgF_G1(478477608)|AlgJ_G1(478477609)|AlgI_G1(478477610)|AlgL_G1(478477611)|AlgX_G1-5(478477612)|AlgG_G1(478477613)|AlgE_G1(478477614)|AlgK_G1(478477615)|Alg44_G1-1(478477616)|Alg8_G1(478477617)|AlgD_G1(478477618)	Pseudomonas aeruginosa B136-33	Bacteria; Proteobacteria; Gammaproteobacteria; Pseudomonadales; Pseudomonadaceae; Pseudomonas.	NC_020912	12	AlgA|478477607|complement(1518615..1520060)	AlgF|478477608|complement(1520257..1520907)	AlgJ|478477609|complement(1520980..1522155)	AlgI|478477610|complement(1522170..1523732)	AlgL|478477611|complement(1523992..1525095)	AlgX|478477612|complement(1525099..1526523)	AlgG|478477613|complement(1526536..1528167)	AlgE|478477614|complement(1528188..1529660)	AlgK|478477615|complement(1529657..1531084)	Alg44|478477616|complement(1531098..1532267)	Alg8|478477617|complement(1532350..1533831)	AlgD|478477618|complement(1533974..1535284)
Alginate	AlgA_G1(482893289)|AlgF_G1(482893300)|AlgJ_G1(482893306)|AlgI_G1(482893302)|AlgL_G1(482892903)|AlgX_G1-2(482893308)|AlgG_G1(482893301)|AlgE_G1(482893303)|AlgK_G1(482893304)|Alg44_G1-2(482893287)|Alg8_G1(482893288)|AlgD_G1(482893292)	Azotobacter vinelandii CA	Bacteria; Proteobacteria; Gammaproteobacteria; Pseudomonadales; Pseudomonadaceae; Azotobacter.	NC_021149	12	AlgA|482893289|complement(1034349..1035794)	AlgF|482893300|complement(1035891..1036544)	AlgJ|482893306|complement(1036580..1037746)	AlgI|482893302|complement(1037759..1039258)	AlgL|482892903|complement(1039451..1040575)	AlgX|482893308|complement(1040584..1042035)	AlgG|482893301|complement(1042056..1043636)	AlgE|482893303|complement(1043666..1045156)	AlgK|482893304|complement(1045165..1046538)	Alg44|482893287|complement(1046552..1047718)	Alg8|482893288|complement(1047755..1049236)	AlgD|482893292|complement(1049350..1050660)
Alginate	AlgA_G1(482897582)|AlgF_G1(482897593)|AlgJ_G1(482897601)|AlgI_G1(482897595)|AlgL_G1(482897598)|AlgX_G1-2(482897603)|AlgG_G1(482897594)|AlgE_G1(482897596)|AlgK_G1(482897597)|Alg44_G1-2(482897580)|Alg8_G1(482897581)|AlgD_G1(482897585)	Azotobacter vinelandii CA6	Bacteria; Proteobacteria; Gammaproteobacteria; Pseudomonadales; Pseudomonadaceae; Azotobacter.	NC_021150	12	AlgA|482897582|complement(1034341..1035786)	AlgF|482897593|complement(1035883..1036536)	AlgJ|482897601|complement(1036572..1037738)	AlgI|482897595|complement(1037751..1039250)	AlgL|482897598|complement(1039443..1040567)	AlgX|482897603|complement(1040576..1042027)	AlgG|482897594|complement(1042048..1043628)	AlgE|482897596|complement(1043658..1045148)	AlgK|482897597|complement(1045157..1046530)	Alg44|482897580|complement(1046544..1047710)	Alg8|482897581|complement(1047747..1049228)	AlgD|482897585|complement(1049342..1050652)
Alginate	AlgA_G1(501678503)|AlgF_G1(501678504)|AlgJ_G1(501678505)|AlgI_G1(501678506)|AlgL_G1(501678507)|AlgX_G1-1(501678508)|AlgG_G1(501678509)|AlgE_G1(501678510)|AlgK_G1(501678511)|Alg44_G3-2(501678512)|Alg8_G1(501678513)|AlgD_G1(501678514)	Pseudomonas protegens CHA0	Bacteria; Proteobacteria; Gammaproteobacteria; Pseudomonadales; Pseudomonadaceae; Pseudomonas.	NC_021237	12	AlgA|501678503|complement(1163842..1165293)	AlgF|501678504|complement(1165486..1166154)	AlgJ|501678505|complement(1166170..1167345)	AlgI|501678506|complement(1167357..1168922)	AlgL|501678507|complement(1169110..1170225)	AlgX|501678508|complement(1170234..1171703)	AlgG|501678509|complement(1171706..1173295)	AlgE|501678510|complement(1173322..1174944)	AlgK|501678511|complement(1174941..1176446)	Alg44|501678512|complement(1176456..1177625)	Alg8|501678513|complement(1177661..1179142)	AlgD|501678514|complement(1179285..1180601)
Alginate	AlgD_G1(512579438)|Alg8_G1(512579439)|Alg44_G3-3(512579440)|AlgK_G1(512579441)|AlgE_G1(512579442)|AlgG_G1(512579443)|AlgX_G1-1(512579444)|AlgL_G1(512579445)|AlgI_G1(512579446)|AlgJ_G1(512579447)|AlgF_G1(512579448)|AlgA_G1(512579449)	Pseudomonas putida H8234	Bacteria; Proteobacteria; Gammaproteobacteria; Pseudomonadales; Pseudomonadaceae; Pseudomonas.	NC_021491	12	AlgD|512579438|5767842..5769158	Alg8|512579439|5769220..5770710	Alg44|512579440|5770748..5771914	AlgK|512579441|5771927..5773354	AlgE|512579442|5773351..5774829	AlgG|512579443|5774852..5776411	AlgX|512579444|5776425..5777864	AlgL|512579445|5777873..5778976	AlgI|512579446|5779118..5780575	AlgJ|512579447|5780586..5781743	AlgF|512579448|5781764..5782411	AlgA|512579449|5782442..5783899
Alginate	AlgA_G1(512616830)|AlgF_G1(512616831)|AlgJ_G1(512616832)|AlgI_G1(512616833)|AlgL_G1(512616834)|AlgX_G1-4(512616835)|AlgG_G1(512616836)|AlgE_G1(512616837)|AlgK_G1(512616838)|Alg44_G1-3(512616839)|Alg8_G1(512616840)|AlgD_G1(512616841)	Pseudomonas resinovorans NBRC 106553	Bacteria; Proteobacteria; Gammaproteobacteria; Pseudomonadales; Pseudomonadaceae; Pseudomonas.	NC_021499	12	AlgA|512616830|complement(1256071..1257513)	AlgF|512616831|complement(1257787..1258446)	AlgJ|512616832|complement(1258500..1259648)	AlgI|512616833|complement(1259661..1261154)	AlgL|512616834|complement(1261292..1262392)	AlgX|512616835|complement(1262407..1263831)	AlgG|512616836|complement(1263843..1265378)	AlgE|512616837|complement(1265431..1266876)	AlgK|512616838|complement(1267011..1268369)	Alg44|512616839|complement(1268383..1269543)	Alg8|512616840|complement(1269573..1271054)	AlgD|512616841|complement(1271311..1272621)
Alginate	AlgA_G1(512619468)|AlgL_G1(512619469)|AlgJ_G5(512619470)|AlgG_G1(512619471)|AlgE_G1(512619472)|AlgK_G1(512619473)|Alg44_G2(512619474)|Alg8_G1(512619475)|AlgD_G1(512619476)	Pseudomonas resinovorans NBRC 106553	Bacteria; Proteobacteria; Gammaproteobacteria; Pseudomonadales; Pseudomonadaceae; Pseudomonas.	NC_021499	9	AlgA|512619468|complement(4185652..4187097)	AlgL|512619469|complement(4187205..4188296)	AlgX|512619470|complement(4188293..4189681)	AlgG|512619471|complement(4189686..4191206)	AlgE|512619472|complement(4191221..4192669)	AlgK|512619473|complement(4192666..4194024)	Alg44|512619474|complement(4194045..4195223)	Alg8|512619475|complement(4195290..4196771)	AlgD|512619476|complement(4196848..4198158)
Alginate	AlgA_G1(512683846)|AlgF_G1(512683847)|AlgJ_G1(512683848)|AlgI_G1(512683849)|AlgL_G1(512683850)|AlgX_G1-1(512683851)|AlgG_G1(512683852)|AlgE_G1(512683853)|AlgK_G1(512683854)|Alg44_G3-3(512683855)|Alg8_G1(512683856)|AlgD_G1(512683857)	Pseudomonas putida NBRC 14164	Bacteria; Proteobacteria; Gammaproteobacteria; Pseudomonadales; Pseudomonadaceae; Pseudomonas.	NC_021505	12	AlgA|512683846|complement(913980..915434)	AlgF|512683847|complement(915469..916122)	AlgJ|512683848|complement(916137..917294)	AlgI|512683849|complement(917305..918762)	AlgL|512683850|complement(918961..920064)	AlgX|512683851|complement(920073..921512)	AlgG|512683852|complement(921526..923085)	AlgE|512683853|complement(923108..924586)	AlgK|512683854|complement(924583..926010)	Alg44|512683855|complement(926023..927189)	Alg8|512683856|complement(927227..928708)	AlgD|512683857|complement(928783..930099)
Alginate	AlgD_G1(514410738)|Alg8_G1(514410739)|Alg44_G1-1(514410740)|AlgK_G1(514410741)|AlgE_G1(514410742)|AlgG_G1(514410743)|AlgX_G1-5(514410744)|AlgL_G1(514410745)|AlgI_G1(514410746)|AlgJ_G1(514410747)|AlgF_G1(514410748)|AlgA_G1(514410749)	Pseudomonas aeruginosa RP73	Bacteria; Proteobacteria; Gammaproteobacteria; Pseudomonadales; Pseudomonadaceae; Pseudomonas.	NC_021577	12	AlgD|514410738|4019565..4020875	Alg8|514410739|4021006..4022499	Alg44|514410740|4022582..4023751	AlgK|514410741|4023765..4025192	AlgE|514410742|4025189..4026661	AlgG|514410743|4026682..4028313	AlgX|514410744|4028326..4029750	AlgL|514410745|4029754..4030857	AlgI|514410746|4031087..4032649	AlgJ|514410747|4032664..4033839	AlgF|514410748|4033912..4034562	AlgA|514410749|4034759..4036204
Alginate	AlgD_G1(651856000)|Alg8_G1(651855708)|Alg44_G1-1(651859315)|AlgK_G1(651856317)|AlgE_G1(651858161)|AlgG_G1(651857156)|AlgX_G1-5(651857464)|AlgL_G1(651858959)|AlgI_G1(651857476)|AlgJ_G1(651856154)|AlgF_G1(651857374)|AlgA_G1(651854036)	Pseudomonas aeruginosa c7447m	Bacteria; Proteobacteria; Gammaproteobacteria; Pseudomonadales; Pseudomonadaceae; Pseudomonas.	NC_022360	12	AlgD|651856000|3960627..3961937	Alg8|651855708|3962080..3963561	Alg44|651859315|3963644..3964813	AlgK|651856317|3964827..3966254	AlgE|651858161|3966251..3967723	AlgG|651857156|3967744..3969375	AlgX|651857464|3969388..3970812	AlgL|651858959|3970816..3971919	AlgI|651857476|3972161..3973723	AlgJ|651856154|3973738..3974913	AlgF|651857374|3974986..3975636	AlgA|651854036|3975833..3977278
Alginate	AlgD_G1(651859879)|Alg8_G1(651860739)|Alg44_G1-1(651859685)|AlgK_G1(651864716)|AlgE_G1(651864012)|AlgG_G1(651863442)|AlgX_G1-5(651859946)|AlgL_G1(651861937)|AlgI_G1(651863337)|AlgJ_G1(651865119)|AlgF_G1(651861976)|AlgA_G1(651862404)	Pseudomonas aeruginosa PAO581	Bacteria; Proteobacteria; Gammaproteobacteria; Pseudomonadales; Pseudomonadaceae; Pseudomonas.	NC_022361	12	AlgD|651859879|3742408..3743718	Alg8|651860739|3743861..3745342	Alg44|651859685|3745425..3746594	AlgK|651864716|3746608..3748035	AlgE|651864012|3748032..3749504	AlgG|651863442|3749525..3751156	AlgX|651859946|3751169..3752593	AlgL|651861937|3752597..3753700	AlgI|651863337|3753942..3755504	AlgJ|651865119|3755519..3756694	AlgF|651861976|3756776..3757417	AlgA|651862404|3757614..3759059
Alginate	AlgD_G1(651871427)|Alg8_G1(651870968)|Alg44_G1-1(651871438)|AlgK_G1(651872673)|AlgE_G1(651871645)|AlgG_G1(651872488)|AlgX_G1-5(651871807)|AlgL_G1(651872302)|AlgI_G1(651872911)|AlgJ_G1(651871387)|AlgF_G1(651870194)|AlgA_G1(651869313)	Pseudomonas aeruginosa PAO1-VE2	Bacteria; Proteobacteria; Gammaproteobacteria; Pseudomonadales; Pseudomonadaceae; Pseudomonas.	NC_022591	12	AlgD|651871427|3962820..3964130	Alg8|651870968|3964273..3965754	Alg44|651871438|3965837..3967006	AlgK|651872673|3967020..3968447	AlgE|651871645|3968444..3969916	AlgG|651872488|3969937..3971568	AlgX|651871807|3971581..3973005	AlgL|651872302|3973009..3974112	AlgI|651872911|3974354..3975916	AlgJ|651871387|3975931..3977106	AlgF|651870194|3977179..3977829	AlgA|651869313|3978026..3979471
Alginate	AlgD_G1(651875287)|Alg8_G1(651877804)|Alg44_G1-1(651875573)|AlgK_G1(651877991)|AlgE_G1(651876979)|AlgG_G1(651877316)|AlgX_G1-5(651876524)|AlgL_G1(651877757)|AlgI_G1(651877567)|AlgJ_G1(651877032)|AlgF_G1(651878972)|AlgA_G1(651877039)	Pseudomonas aeruginosa PAO1-VE13	Bacteria; Proteobacteria; Gammaproteobacteria; Pseudomonadales; Pseudomonadaceae; Pseudomonas.	NC_022594	12	AlgD|651875287|3962820..3964130	Alg8|651877804|3964273..3965754	Alg44|651875573|3965837..3967006	AlgK|651877991|3967020..3968447	AlgE|651876979|3968444..3969916	AlgG|651877316|3969937..3971568	AlgX|651876524|3971581..3973005	AlgL|651877757|3973009..3974112	AlgI|651877567|3974354..3975916	AlgJ|651877032|3975931..3977106	AlgF|651878972|3977179..3977829	AlgA|651877039|3978026..3979471
Alginate	AlgD_G1(557223790)|Alg8_G3(557223791)|Alg44_G5(557223792)|AlgK_G1(557223793)|AlgE_G1(557223794)|AlgI_G4(557223795)|AlgJ_G2(557223796)|AlgF_G2(557223797)|AlgX_G2(557223798)|AlgL_G2(557223799)|AlgG_G3(557223800)	Pseudomonas sp. VLB120	Bacteria; Proteobacteria; Gammaproteobacteria; Pseudomonadales; Pseudomonadaceae; Pseudomonas.	NC_022738	11	AlgD|557223790|3386642..3387949	Alg8|557223791|3388134..3389663	Alg44|557223792|3389696..3390859	AlgK|557223793|3390879..3392330	AlgE|557223794|3392327..3393781	AlgI|557223795|3393796..3395223	AlgJ|557223796|3395233..3396327	AlgF|557223797|3396346..3396984	AlgX|557223798|3397013..3398413	AlgL|557223799|3398416..3399531	AlgG|557223800|3399535..3400989
Alginate	AlgA_G1(557221555)|AlgF_G1(557221556)|AlgJ_G1(557221557)|AlgI_G1(557221558)|AlgL_G1(557221559)|AlgX_G1-1(557221560)|AlgG_G1(557221561)|AlgE_G1(557221562)|AlgK_G1(557221563)|Alg44_G3-3(557221564)|Alg8_G1(557221565)|AlgD_G1(557221566)	Pseudomonas sp. VLB120	Bacteria; Proteobacteria; Gammaproteobacteria; Pseudomonadales; Pseudomonadaceae; Pseudomonas.	NC_022738	12	AlgA|557221555|complement(956291..957745)	AlgF|557221556|complement(957781..958428)	AlgJ|557221557|complement(958446..959603)	AlgI|557221558|complement(959615..961072)	AlgL|557221559|complement(961255..962358)	AlgX|557221560|complement(962366..963805)	AlgG|557221561|complement(963818..965377)	AlgE|557221562|complement(965395..966873)	AlgK|557221563|complement(966870..968372)	Alg44|557221564|complement(968386..969552)	Alg8|557221565|complement(969589..971070)	AlgD|557221566|complement(971146..972462)
Alginate	AlgD_G1(558667296)|Alg8_G1(558667297)|Alg44_G1-1(558667298)|AlgK_G1(558667299)|AlgE_G1(558667300)|AlgG_G1(558667301)|AlgX_G1-5(558667302)|AlgL_G1(558667303)|AlgI_G1(558667305)|AlgJ_G1(558667306)|AlgF_G1(558667307)|AlgA_G1(558667308)	Pseudomonas aeruginosa PA1R	Bacteria; Proteobacteria; Gammaproteobacteria; Pseudomonadales; Pseudomonadaceae; Pseudomonas.	NC_022806	12	AlgD|558667296|1530342..1531568	Alg8|558667297|1531700..1533193	Alg44|558667298|1533276..1534445	AlgK|558667299|1534459..1535886	AlgE|558667300|1535883..1537355	AlgG|558667301|1537376..1539007	AlgX|558667302|1539020..1540444	AlgL|558667303|1540448..1541551	AlgI|558667305|1541793..1543355	AlgJ|558667306|1543370..1544545	AlgF|558667307|1544618..1545268	AlgA|558667308|1545465..1546910
Alginate	AlgD_G1(558673647)|Alg8_G1(558673648)|Alg44_G1-1(558673649)|AlgK_G1(558673650)|AlgE_G1(558673651)|AlgG_G1(558673652)|AlgX_G1-5(558673653)|AlgL_G1(558673654)|AlgI_G1(558673656)|AlgJ_G1(558673657)|AlgF_G1(558673658)|AlgA_G1(558673659)	Pseudomonas aeruginosa PA1	Bacteria; Proteobacteria; Gammaproteobacteria; Pseudomonadales; Pseudomonadaceae; Pseudomonas.	NC_022808	12	AlgD|558673647|1530342..1531568	Alg8|558673648|1531700..1533193	Alg44|558673649|1533276..1534445	AlgK|558673650|1534459..1535886	AlgE|558673651|1535883..1537355	AlgG|558673652|1537376..1539007	AlgX|558673653|1539020..1540444	AlgL|558673654|1540448..1541551	AlgI|558673656|1541793..1543355	AlgJ|558673657|1543370..1544545	AlgF|558673658|1544618..1545268	AlgA|558673659|1545465..1546910
Alginate	AlgA_G1(564951313)|AlgF_G1(564951314)|AlgJ_G1(564951315)|AlgI_G1(564951316)|AlgL_G1(564951317)|AlgX_G1-5(564951318)|AlgG_G1(564951319)|AlgE_G1(564951320)|AlgK_G1(564951321)|Alg44_G1-1(564951322)|Alg8_G1(564951323)|AlgD_G1(564951324)	Pseudomonas aeruginosa MTB-1	Bacteria; Proteobacteria; Gammaproteobacteria; Pseudomonadales; Pseudomonadaceae; Pseudomonas.	NC_023019	12	AlgA|564951313|complement(1530940..1532385)	AlgF|564951314|complement(1532582..1533232)	AlgJ|564951315|complement(1533305..1534480)	AlgI|564951316|complement(1534495..1536057)	AlgL|564951317|complement(1536299..1537402)	AlgX|564951318|complement(1537406..1538830)	AlgG|564951319|complement(1538843..1540474)	AlgE|564951320|complement(1540495..1541967)	AlgK|564951321|complement(1541964..1543391)	Alg44|564951322|complement(1543405..1544574)	Alg8|564951323|complement(1544657..1546150)	AlgD|564951324|complement(1546280..1547590)
Alginate	AlgA_G1(568138185)|AlgF_G1(568138187)|AlgJ_G1(568138188)|AlgI_G1(568138189)|AlgL_G1(568138190)|AlgX_G1-1(568138191)|AlgG_G1(568138192)|AlgE_G1(568138193)|AlgK_G1(568138194)|Alg44_G3-2(568138195)|Alg8_G1(568138196)|AlgD_G1(568138197)	Pseudomonas sp. TKP	Bacteria; Proteobacteria; Gammaproteobacteria; Pseudomonadales; Pseudomonadaceae; Pseudomonas.	NC_023064	12	AlgA|568138185|complement(1327493..1328944)	AlgF|568138187|complement(1329165..1329821)	AlgJ|568138188|complement(1329838..1331022)	AlgI|568138189|complement(1331034..1332566)	AlgL|568138190|complement(1332781..1333902)	AlgX|568138191|complement(1333899..1335356)	AlgG|568138192|complement(1335359..1336948)	AlgE|568138193|complement(1336948..1338435)	AlgK|568138194|complement(1338432..1339823)	Alg44|568138195|complement(1339826..1340992)	Alg8|568138196|complement(1341031..1342521)	AlgD|568138197|complement(1342596..1343912)
Alginate	AlgA_G1(568152623)|AlgF_G1(568152624)|AlgJ_G1(568152625)|AlgI_G1(568152626)|AlgL_G1(568152627)|AlgX_G1-5(568152628)|AlgG_G1(568152629)|AlgE_G1(568152630)|AlgK_G1(568152631)|Alg44_G1-1(568152632)|Alg8_G1(568152633)|AlgD_G1(568152634)	Pseudomonas aeruginosa LES431	Bacteria; Proteobacteria; Gammaproteobacteria; Pseudomonadales; Pseudomonadaceae; Pseudomonas.	NC_023066	12	AlgA|568152623|complement(1560315..1561760)	AlgF|568152624|complement(1561957..1562607)	AlgJ|568152625|complement(1562680..1563843)	AlgI|568152626|complement(1563870..1565432)	AlgL|568152627|complement(1565662..1566765)	AlgX|568152628|complement(1566769..1568193)	AlgG|568152629|complement(1568206..1569837)	AlgE|568152630|complement(1569858..1571330)	AlgK|568152631|complement(1571327..1572706)	Alg44|568152632|complement(1572768..1573937)	Alg8|568152633|complement(1574020..1575501)	AlgD|568152634|complement(1575644..1576954)
Alginate	AlgD_G1(568183921)|Alg8_G1(568183922)|Alg44_G3-3(568183923)|AlgK_G1(568183924)|AlgE_G1(568183925)|AlgG_G1(568183926)|AlgX_G1-1(568183927)|AlgL_G1(568183928)|AlgI_G1(568183929)|AlgJ_G1(568183930)|AlgF_G1(568183931)|AlgA_G1(568183932)	Pseudomonas monteilii SB3078	Bacteria; Proteobacteria; Gammaproteobacteria; Pseudomonadales; Pseudomonadaceae; Pseudomonas.	NC_023075	12	AlgD|568183921|4608316..4609632	Alg8|568183922|4609697..4611187	Alg44|568183923|4611224..4612390	AlgK|568183924|4612403..4613830	AlgE|568183925|4613827..4615305	AlgG|568183926|4615328..4616887	AlgX|568183927|4616901..4618343	AlgL|568183928|4618351..4619454	AlgI|568183929|4619637..4621094	AlgJ|568183930|4621105..4622262	AlgF|568183931|4622279..4622926	AlgA|568183932|4622962..4624416
Alginate	AlgD_G1(568189294)|Alg8_G1(568189295)|Alg44_G3-3(568189296)|AlgK_G1(568189297)|AlgE_G1(568189298)|AlgG_G1(568189299)|AlgX_G1-1(568189300)|AlgL_G1(568189301)|AlgI_G1(568189302)|AlgJ_G1(568189303)|AlgF_G1(568189304)|AlgA_G1(568189305)	Pseudomonas monteilii SB3101	Bacteria; Proteobacteria; Gammaproteobacteria; Pseudomonadales; Pseudomonadaceae; Pseudomonas.	NC_023076	12	AlgD|568189294|4556924..4558240	Alg8|568189295|4558305..4559795	Alg44|568189296|4559832..4560998	AlgK|568189297|4561011..4562438	AlgE|568189298|4562435..4563913	AlgG|568189299|4563936..4565495	AlgX|568189300|4565509..4566951	AlgL|568189301|4566959..4568062	AlgI|568189302|4568245..4569702	AlgJ|568189303|4569713..4570870	AlgF|568189304|4570887..4571534	AlgA|568189305|4571570..4573024
Alginate	AlgA_G1(568308250)|AlgF_G1(568308251)|AlgJ_G1(568308252)|AlgI_G1(568308253)|AlgL_G1(568308255)|AlgX_G1-5(568308256)|AlgG_G1(568308257)|AlgE_G1(568308258)|AlgK_G1(568308259)|Alg44_G1-1(568308260)|Alg8_G1(568308261)|AlgD_G1(568308262)	Pseudomonas aeruginosa SCV20265	Bacteria; Proteobacteria; Gammaproteobacteria; Pseudomonadales; Pseudomonadaceae; Pseudomonas.	NC_023149	12	AlgA|568308250|complement(1584426..1585871)	AlgF|568308251|complement(1586068..1586718)	AlgJ|568308252|complement(1586791..1587966)	AlgI|568308253|complement(1587981..1589543)	AlgL|568308255|complement(1589773..1590876)	AlgX|568308256|complement(1590880..1592304)	AlgG|568308257|complement(1592317..1593948)	AlgE|568308258|complement(1593969..1595441)	AlgK|568308259|complement(1595438..1596865)	Alg44|568308260|complement(1596879..1598048)	Alg8|568308261|complement(1598131..1599624)	AlgD|568308262|complement(1599756..1600982)
Cellulose	BcsC_G1-1(226524756)|BcsZ_G1-1(16131403)|BcsB_G1-1(16131404)|BcsA_G1(90111609)	Escherichia coli str. K-12 substr. MG1655	Bacteria; Proteobacteria; Gammaproteobacteria; Enterobacteriales; Enterobacteriaceae; Escherichia.	NC_000913	4	BcsC|226524756|complement(3685700..3689173)	BcsZ|16131403|complement(3689155..3690261)	BcsB|16131404|complement(3690268..3692607)	BcsA|90111609|complement(3692618..3695236)
Cellulose	BcsZ_G1-1(15804074)|BcsB_G1-1(157267373)|BcsA_G1(161367500)|BcsC_G1-1(15804991)	Escherichia coli O157:H7 str. EDL933	Bacteria; Proteobacteria; Gammaproteobacteria; Enterobacteriales; Enterobacteriaceae; Escherichia.	NC_002655	4	BcsZ|15804074|complement(4498510..4499616)	BcsB|157267373|complement(4499623..4501950)	BcsA|161367500|complement(4501991..4504609)	BcsC|15804991|complement(join(4495065..4498139,4498139..4498528))
Cellulose	BcsC_G1-1(15833664)|BcsZ_G1-1(15833665)|BcsB_G1-1(15833666)|BcsA_G1(38704176)	Escherichia coli O157:H7 str. Sakai	Bacteria; Proteobacteria; Gammaproteobacteria; Enterobacteriales; Enterobacteriaceae; Escherichia.	NC_002695	4	BcsC|15833664|complement(4427838..4430846)	BcsZ|15833665|complement(4431283..4432389)	BcsB|15833666|complement(4432396..4434753)	BcsA|38704176|complement(4434764..4437382)
Cellulose	BcsZ_G17(15891628)|BcsA_G10(15891626)	Agrobacterium fabrum str. C58	Bacteria; Proteobacteria; Alphaproteobacteria; Rhizobiales; Rhizobiaceae; Rhizobium/Agrobacterium group; Agrobacterium; Agrobacterium tumefaciens complex.	NC_003063	2	BcsZ|15891628|complement(334719..335774)	BcsA|15891626|complement(338251..340440)
Cellulose	BcsC_G1-1(16766902)|BcsZ_G1-1(16766903)|BcsB_G1-1(16766904)|BcsA_G1(16766905)	Salmonella enterica subsp. enterica serovar Typhimurium str. LT2	Bacteria; Proteobacteria; Gammaproteobacteria; Enterobacteriales; Enterobacteriaceae; Salmonella.	NC_003197	4	BcsC|16766902|complement(3793894..3797436)	BcsZ|16766903|complement(3797418..3798527)	BcsB|16766904|complement(3798531..3800831)	BcsA|16766905|complement(3800842..3803466)
Cellulose	BcsA_G1(16762684)|BcsB_G1-1(16762685)|BcsZ_G1-1(16762686)	Salmonella enterica subsp. enterica serovar Typhi str. CT18	Bacteria; Proteobacteria; Gammaproteobacteria; Enterobacteriales; Enterobacteriaceae; Salmonella.	NC_003198	3	BcsA|16762684|4039950..4042574	BcsB|16762685|4042585..4044885	BcsZ|16762686|4044889..4045998
Cellulose	BcsC_G3-3(21244240)|BcsZ_G3(161485707)|BcsB_G2-4(161485704)|BcsA_G1(77748724)	Xanthomonas axonopodis pv. citri str. 306	Bacteria; Proteobacteria; Gammaproteobacteria; Xanthomonadales; Xanthomonadaceae; Xanthomonas.	NC_003919	4	BcsC|21244240|complement(4152114..4156640)	BcsZ|161485707|complement(4156622..4157803)	BcsB|161485704|complement(4157800..4160166)	BcsA|77748724|complement(4160172..4162367)
Cellulose	BcsZ_G27(24379835)|BcsA_G17(24379836)	Streptococcus mutans UA159	Bacteria; Firmicutes; Bacilli; Lactobacillales; Streptococcaceae; Streptococcus.	NC_004350	2	BcsZ|24379835|complement(1365385..1366272)	BcsA|24379836|complement(1366506..1367669)
Cellulose	BcsC_G1-1(26250164)|BcsZ_G1-1(26250165)|BcsB_G1-1(26250166)|BcsA_G1(161486078)	Escherichia coli CFT073	Bacteria; Proteobacteria; Gammaproteobacteria; Enterobacteriales; Enterobacteriaceae; Escherichia.	NC_004431	4	BcsC|26250164|complement(4124423..4127896)	BcsZ|26250165|complement(4127878..4128990)	BcsB|26250166|complement(4128991..4131417)	BcsA|161486078|complement(4131341..4133959)
Cellulose	BcsA_G1(29144171)|BcsB_G1-1(29144172)|BcsZ_G1-1(29144173)	Salmonella enterica subsp. enterica serovar Typhi str. Ty2	Bacteria; Proteobacteria; Gammaproteobacteria; Enterobacteriales; Enterobacteriaceae; Salmonella.	NC_004631	3	BcsA|29144171|4024596..4027220	BcsB|29144172|4027231..4029531	BcsZ|29144173|4029535..4030644
Cellulose	BcsC_G3-1(34498130)|BcsZ_G1-1(34498131)|BcsB_G2-1(34498132)|BcsA_G1(34498133)	Chromobacterium violaceum ATCC 12472	Bacteria; Proteobacteria; Betaproteobacteria; Neisseriales; Chromobacteriaceae; Chromobacterium.	NC_005085	4	BcsC|34498130|complement(2892735..2896547)	BcsZ|34498131|complement(2896544..2897692)	BcsB|34498132|complement(2897692..2899908)	BcsA|34498133|complement(2899941..2902499)
Cellulose	BcsA_G17(42518167)|BcsZ_G28(42518168)	Lactobacillus johnsonii NCC 533	Bacteria; Firmicutes; Bacilli; Lactobacillales; Lactobacillaceae; Lactobacillus.	NC_005362	2	BcsA|42518167|104036..105343	BcsZ|42518168|105353..106477
Cellulose	BcsA_G1(53716245)|BcsC_G1-3(53716234)|BcsZ_G1-3(161579040)|BcsB_G1-5(161579041)	Burkholderia mallei ATCC 23344	Bacteria; Proteobacteria; Betaproteobacteria; Burkholderiales; Burkholderiaceae; Burkholderia; pseudomallei group.	NC_006349	4	BcsA|53716245|complement(1712958..1715504)	BcsC|53716234|complement(1718845..1722645)	BcsZ|161579040|complement(1723566..1725110)	BcsB|161579041|complement(1725115..1727511)
Cellulose	BcsA_G1(54308909)|BcsB_G1-3(54308910)|BcsZ_G1-1(54308911)|BcsC_G1-2(54308912)	Photobacterium profundum SS9	Bacteria; Proteobacteria; Gammaproteobacteria; Vibrionales; Vibrionaceae; Photobacterium.	NC_006370	4	BcsA|54308909|1966026..1968656	BcsB|54308910|1968646..1970922	BcsZ|54308911|1970919..1972028	BcsC|54308912|1972025..1975810
Cellulose	BcsZ_G13(54301984)|BcsA_G5(54301986)	Photobacterium profundum SS9	Bacteria; Proteobacteria; Gammaproteobacteria; Vibrionales; Vibrionaceae; Photobacterium.	NC_006371	2	BcsZ|54301984|complement(343636..344661)	BcsA|54301986|complement(346733..348964)
Cellulose	BcsA_G1(56551979)|BcsB_G4(56551980)|BcsC_G8(56551981)|BcsZ_G11-1(56551982)	Zymomonas mobilis subsp. mobilis ZM4 = ATCC 31821	Bacteria; Proteobacteria; Alphaproteobacteria; Sphingomonadales; Sphingomonadaceae; Zymomonas.	NC_006526	4	BcsA|56551979|1087987..1089984	BcsB|56551980|1089981..1092296	BcsC|56551981|1092293..1096303	BcsZ|56551982|1096459..1097478
Cellulose	BcsC_G1-2(59714064)|BcsZ_G1-2(59714065)|BcsB_G1-3(59714066)|BcsA_G1(59714067)	Vibrio fischeri ES114	Bacteria; Proteobacteria; Gammaproteobacteria; Vibrionales; Vibrionaceae; Aliivibrio.	NC_006841	4	BcsC|59714064|complement(992699..996433)	BcsZ|59714065|complement(996424..997602)	BcsB|59714066|complement(997602..999896)	BcsA|59714067|complement(999910..1002513)
Cellulose	BcsA_G1(73537356)|BcsC_G1-3(73537360)|BcsZ_G1-1(73537361)|BcsB_G1-5(161611273)	Ralstonia eutropha JMP134	Bacteria; Proteobacteria; Betaproteobacteria; Burkholderiales; Burkholderiaceae; Cupriavidus.	NC_007348	4	BcsA|73537356|complement(61566..64133)	BcsC|73537360|complement(66852..70649)	BcsZ|73537361|complement(70634..71812)	BcsB|161611273|complement(71814..74159)
Cellulose	BcsA_G1(77361085)|BcsB_G2-2(77361086)|BcsZ_G1-1(77361087)|BcsC_G3-2(77361088)	Pseudoalteromonas haloplanktis TAC125	Bacteria; Proteobacteria; Gammaproteobacteria; Alteromonadales; Pseudoalteromonadaceae; Pseudoalteromonas.	NC_007481	4	BcsA|77361085|2289550..2292204	BcsB|77361086|2292209..2294446	BcsZ|77361087|2294446..2295576	BcsC|77361088|2295567..2299385
Cellulose	BcsC_G3-3(78049196)|BcsZ_G3(78049197)|BcsB_G2-4(78049198)|BcsA_G1(78049199)|BcsA_G1(78049200)	Xanthomonas campestris pv. vesicatoria str. 85-10	Bacteria; Proteobacteria; Gammaproteobacteria; Xanthomonadales; Xanthomonadaceae; Xanthomonas.	NC_007508	5	BcsC|78049196|complement(4186788..4191317)	BcsZ|78049197|complement(4191299..4192480)	BcsB|78049198|complement(4192477..4194840)	BcsA|78049199|complement(4194846..4195658)	BcsA|78049200|complement(4195680..4197041)
Cellulose	BcsB_G1-5(78065996)|BcsZ_G1-3(78065997)|BcsC_G1-3(78065998)|BcsA_G1(78066001)	Burkholderia lata	Bacteria; Proteobacteria; Betaproteobacteria; Burkholderiales; Burkholderiaceae; Burkholderia; Burkholderia cepacia complex.	NC_007510	4	BcsB|78065996|1489617..1491932	BcsZ|78065997|1491936..1493165	BcsC|78065998|1493252..1497031	BcsA|78066001|1499999..1502536
Cellulose	BcsA_G15(78186854)|BcsZ_G18(78186855)	Chlorobium luteolum DSM 273	Bacteria; Chlorobi; Chlorobia; Chlorobiales; Chlorobiaceae; Chlorobium/Pelodictyon group; Pelodictyon.	NC_007512	2	BcsA|78186854|1119408..1120913	BcsZ|78186855|1120928..1122058
Cellulose	BcsZ_G18(78188317)|BcsA_G15(78188318)|BcsC_NA1(78188319)	Chlorobium chlorochromatii CaD3	Bacteria; Chlorobi; Chlorobia; Chlorobiales; Chlorobiaceae;Chlorobium/Pelodictyon group; Chlorobium.	NC_007514	3	BcsZ|78188317|complement(381437..382633)	BcsA|78188318|complement(382630..384141)	BcsC|78188319|complement(384212..386470)
Cellulose	BcsB_G1-1(82779563)|BcsA_G1(161949977)	Shigella dysenteriae Sd197	Bacteria; Proteobacteria; Gammaproteobacteria; Enterobacteriales; Enterobacteriaceae; Shigella.	NC_007606	2	BcsB|82779563|complement(4265009..4267348)	BcsA|161949977|complement(4267359..4269977)
Cellulose	BcsC_G1-1(82545894)|BcsZ_G1-1(82545895)|BcsB_G1-1(82545896)|BcsA_G1(161984835)	Shigella boydii Sb227	Bacteria; Proteobacteria; Gammaproteobacteria; Enterobacteriales; Enterobacteriaceae; Shigella.	NC_007613	4	BcsC|82545894|complement(3531317..3534478)	BcsZ|82545895|complement(3534772..3535878)	BcsB|82545896|complement(3535885..3538224)	BcsA|161984835|complement(3538235..3540847)
Cellulose	BcsB_G1-5(161723113)|BcsZ_G1-3(83717569)|BcsC_G1-3(83717474)|BcsA_G1(83718202)	Burkholderia thailandensis E264	Bacteria; Proteobacteria; Betaproteobacteria; Burkholderiales; Burkholderiaceae; Burkholderia; pseudomallei group.	NC_007650	4	BcsB|161723113|921076..923397	BcsZ|83717569|923402..924883	BcsC|83717474|924850..929265	BcsA|83718202|932513..935050
Cellulose	BcsA_G10(86357180)|BcsB_G19-NA5(86357181)|BcsZ_G17(86357182)	Rhizobium etli CFN 42	Bacteria; Proteobacteria; Alphaproteobacteria; Rhizobiales;Rhizobiaceae; Rhizobium/Agrobacterium group; Rhizobium.	NC_007761	3	BcsA|86357180|1618113..1620359	BcsB|86357181|1620356..1622788	BcsZ|86357182|1622785..1623831
Cellulose	BcsA_G1(388479708)|BcsB_G1-1(388479709)|BcsZ_G1-1(388479710)|BcsC_G1-1(388479711)	Escherichia coli str. K-12 substr. W3110	Bacteria; Proteobacteria; Gammaproteobacteria; Enterobacteriales; Enterobacteriaceae; Escherichia.	NC_007779	4	BcsA|388479708|3945179..3947797	BcsB|388479709|3947808..3950147	BcsZ|388479710|3950154..3951260	BcsC|388479711|3951242..3954715
Cellulose	BcsC_G1-1(91213036)|BcsZ_G1-1(91213037)|BcsB_G1-1(91213038)|BcsA_G1(162138345)	Escherichia coli UTI89	Bacteria; Proteobacteria; Gammaproteobacteria; Enterobacteriales; Enterobacteriaceae; Escherichia.	NC_007946	4	BcsC|91213036|complement(3952319..3955792)	BcsZ|91213037|complement(3955774..3956886)	BcsB|91213038|complement(3956887..3959313)	BcsA|162138345|complement(3959237..3961855)
Cellulose	BcsC_G3-3(91778084)|BcsZ_G2-2(91778085)|BcsB_G2-3(91778086)|BcsA_G1(91778087)	Burkholderia xenovorans LB400	Bacteria; Proteobacteria; Betaproteobacteria; Burkholderiales; Burkholderiaceae; Burkholderia.	NC_007952	4	BcsC|91778084|complement(1112827..1117593)	BcsZ|91778085|complement(1117584..1118765)	BcsB|91778086|complement(1118776..1121319)	BcsA|91778087|complement(1121323..1123527)
Cellulose	BcsB_G1-5(94311188)|BcsZ_G1-1(94311189)|BcsC_G1-3(94311190)|BcsA_G1(94311194)	Cupriavidus metallidurans CH34	Bacteria; Proteobacteria; Betaproteobacteria; Burkholderiales; Burkholderiaceae; Cupriavidus.	NC_007973	4	BcsB|94311188|2465106..2467409	BcsZ|94311189|2467411..2468574	BcsC|94311190|2468556..2472359	BcsA|94311194|2475089..2477662
Cellulose	BcsB_G1-5(107022452)|BcsZ_G1-3(107022453)|BcsC_G1-3(107022454)|BcsA_G1(107022458)	Burkholderia cenocepacia AU 1054	Bacteria; Proteobacteria; Betaproteobacteria; Burkholderiales; Burkholderiaceae; Burkholderia; Burkholderia cepacia complex.	NC_008060	4	BcsB|107022452|973349..975694	BcsZ|107022453|975698..976927	BcsC|107022454|976912..980805	BcsA|107022458|983791..986328
Cellulose	BcsC_G1-1(110643777)|BcsZ_G1-1(110643778)|BcsB_G1-1(110643779)|BcsA_G1(110643780)	Escherichia coli 536	Bacteria; Proteobacteria; Gammaproteobacteria; Enterobacteriales; Enterobacteriaceae; Escherichia.	NC_008253	4	BcsC|110643777|complement(3800079..3803552)	BcsZ|110643778|complement(3803534..3804640)	BcsB|110643779|complement(3804647..3806986)	BcsA|110643780|complement(3806997..3809615)
Cellulose	BcsA_G10(116251412)|BcsB_G19-NA6(116251413)|BcsZ_G17(116251414)	Rhizobium leguminosarum bv. viciae 3841	Bacteria; Proteobacteria; Alphaproteobacteria; Rhizobiales;Rhizobiaceae; Rhizobium/Agrobacterium group; Rhizobium.	NC_008380	3	BcsA|116251412|1719090..1721315	BcsB|116251413|1721312..1723774	BcsZ|116251414|1723771..1724817
Cellulose	BcsB_G1-5(115351311)|BcsZ_G1-3(115351312)|BcsC_G1-3(115351313)|BcsA_G1(115351316)	Burkholderia ambifaria AMMD	Bacteria; Proteobacteria; Betaproteobacteria; Burkholderiales; Burkholderiaceae; Burkholderia; Burkholderia cepacia complex.	NC_008390	4	BcsB|115351311|1372740..1375055	BcsZ|115351312|1375059..1376279	BcsC|115351313|1376276..1380223	BcsA|115351316|1383192..1385729
Cellulose	BcsA_G17(116628759)|BcsZ_G28(116628760)	Lactobacillus gasseri ATCC 33323	Bacteria; Firmicutes; Bacilli; Lactobacillales; Lactobacillaceae; Lactobacillus.	NC_008530	2	BcsA|116628759|94434..95741	BcsZ|116628760|95751..96869
Cellulose	BcsB_G1-5(116689401)|BcsZ_G1-3(116689402)|BcsC_G1-3(116689403)|BcsA_G1(116689407)	Burkholderia cenocepacia HI2424	Bacteria; Proteobacteria; Betaproteobacteria; Burkholderiales; Burkholderiaceae; Burkholderia; Burkholderia cepacia complex.	NC_008542	4	BcsB|116689401|1517999..1520344	BcsZ|116689402|1520348..1521577	BcsC|116689403|1521562..1525455	BcsA|116689407|1528441..1530978
Cellulose	BcsC_G1-1(117625813)|BcsZ_G1-1(117625814)|BcsB_G1-1(117625815)|BcsA_G1(117625816)	Escherichia coli APEC O1	Bacteria; Proteobacteria; Gammaproteobacteria; Enterobacteriales; Enterobacteriaceae; Escherichia.	NC_008563	4	BcsC|117625813|complement(3985113..3988586)	BcsZ|117625814|complement(3988568..3989674)	BcsB|117625815|complement(3989681..3992020)	BcsA|117625816|complement(3992031..3994697)
Cellulose	BcsC_G1-1(123444244)|BcsZ_G1-2(123444245)|BcsB_G1-1(123444246)|BcsA_G1(123444247)	Yersinia enterocolitica subsp. enterocolitica 8081	Bacteria; Proteobacteria; Gammaproteobacteria; Enterobacteriales; Enterobacteriaceae; Yersinia.	NC_008800	4	BcsC|123444244|complement(4444122..4447607)	BcsZ|123444245|complement(4447589..4448716)	BcsB|123444246|complement(4448722..4451028)	BcsA|123444247|complement(4451036..4453663)
Cellulose	BcsB_G1-5(124383156)|BcsZ_G1-3(124382056)|BcsC_G1-3(124382561)|BcsA_G1(124382430)	Burkholderia mallei NCTC 10229	Bacteria; Proteobacteria; Betaproteobacteria; Burkholderiales; Burkholderiaceae; Burkholderia; pseudomallei group.	NC_008835	4	BcsB|124383156|2058350..2060797	BcsZ|124382056|2060802..2062328	BcsC|124382561|2062325..2067049	BcsA|124382430|2070390..2072936
Cellulose	BcsA_G17(125717060)|BcsZ_G27(125717061)	Streptococcus sanguinis SK36	Bacteria; Firmicutes; Bacilli; Lactobacillales; Streptococcaceae; Streptococcus.	NC_009009	2	BcsA|125717060|185042..186352	BcsZ|125717061|186439..187467
Cellulose	BcsZ_G23(126462738)|BcsB_G23-NA1(126462739)|BcsA_G10(126462740)	Rhodobacter sphaeroides ATCC 17029	Bacteria; Proteobacteria; Alphaproteobacteria; Rhodobacterales;Rhodobacteraceae; Rhodobacter.	NC_009049	3	BcsZ|126462738|complement(2090876..2091946)	BcsB|126462739|complement(2091943..2094120)	BcsA|126462740|complement(2094120..2096486)
Cellulose	BcsB_G1-5(126447737)|BcsZ_G1-3(126446115)|BcsC_G1-3(126446641)|BcsA_G1(126446204)	Burkholderia mallei NCTC 10247	Bacteria; Proteobacteria; Betaproteobacteria; Burkholderiales; Burkholderiaceae; Burkholderia; pseudomallei group.	NC_009079	4	BcsB|126447737|630487..632934	BcsZ|126446115|633152..634465	BcsC|126446641|634444..639186	BcsA|126446204|642527..645073
Cellulose	BcsA_G16(126698614)|BcsB_G18(126698615)	Peptoclostridium difficile 630	Bacteria; Firmicutes; Clostridia; Clostridiales; Peptostreptococcaceae; Peptoclostridium.	NC_009089	2	BcsA|126698614|1202261..1203517	BcsB|126698615|1203540..1205621
Cellulose	BcsC_G3-3(134291883)|BcsB_G2-3(134291884)|BcsA_G1(134291885)	Burkholderia vietnamiensis G4	Bacteria; Proteobacteria; Betaproteobacteria; Burkholderiales; Burkholderiaceae; Burkholderia; Burkholderia cepacia complex.	NC_009254	3	BcsC|134291883|complement(1106199..1110647)	BcsB|134291884|complement(1110649..1112886)	BcsA|134291885|complement(1113200..1115401)
Cellulose	BcsB_G1-5(134295459)|BcsZ_G1-3(134295460)|BcsC_G1-3(134295461)|BcsA_G1(134295465)	Burkholderia vietnamiensis G4	Bacteria; Proteobacteria; Betaproteobacteria; Burkholderiales; Burkholderiaceae; Burkholderia; Burkholderia cepacia complex.	NC_009256	4	BcsB|134295459|1439068..1441410	BcsZ|134295460|1441414..1442637	BcsC|134295461|1442634..1446557	BcsA|134295465|1449529..1452066
Cellulose	BcsC_G2(145589353)|BcsA_G6(145589354)	Polynucleobacter necessarius subsp. asymbioticus QLW-P1DMWA-1	Bacteria; Proteobacteria; Betaproteobacteria; Burkholderiales; Burkholderiaceae; Polynucleobacter.	NC_009379	2	BcsC|145589353|complement(1224887..1228702)	BcsA|145589354|complement(1228707..1231436)
Cellulose	BcsA_G10(146277009)|BcsB_G23-NA2(146277010)|BcsZ_G23(146277011)	Rhodobacter sphaeroides ATCC 17025	Bacteria; Proteobacteria; Alphaproteobacteria; Rhodobacterales;Rhodobacteraceae; Rhodobacter.	NC_009428	3	BcsA|146277009|985166..987532	BcsB|146277010|987532..989697	BcsZ|146277011|989694..990764
Cellulose	BcsA_G10(146280172)|BcsB_NA1(146280173)|BcsZ_G24(146280174)	Rhodobacter sphaeroides ATCC 17025	Bacteria; Proteobacteria; Alphaproteobacteria; Rhodobacterales;Rhodobacteraceae; Rhodobacter.	NC_009430	3	BcsA|146280172|214172..216508	BcsB|146280173|216514..218697	BcsZ|146280174|218694..219782
Cellulose	BcsC_G1-1(146280674)|BcsB_G1-2(146280675)|BcsA_G1(146280676)	Pseudomonas stutzeri A1501	Bacteria; Proteobacteria; Gammaproteobacteria; Pseudomonadales; Pseudomonadaceae; Pseudomonas.	NC_009434	3	BcsC|146280674|complement(323314..326772)	BcsB|146280675|complement(326779..329001)	BcsA|146280676|complement(328998..331595)
Cellulose	BcsC_G1-1(146313559)|BcsZ_G1-1(146313560)|BcsB_G1-1(146313561)|BcsA_G1(146313562)	Enterobacter sp. 638	Bacteria; Proteobacteria; Gammaproteobacteria; Enterobacteriales; Enterobacteriaceae; Enterobacter.	NC_009436	4	BcsC|146313559|complement(4240906..4244388)	BcsZ|146313560|complement(4244370..4245452)	BcsB|146313561|complement(4245483..4247915)	BcsA|146313562|complement(4247926..4250544)
Cellulose	BcsZ_G19(146313568)|BcsC_G5-1(146313570)|BcsB_G5-1(146313571)|BcsA_G1(146313572)	Enterobacter sp. 638	Bacteria; Proteobacteria; Gammaproteobacteria; Enterobacteriales; Enterobacteriaceae; Enterobacter.	NC_009436	4	BcsZ|146313568|complement(4255568..4256560)	BcsC|146313570|complement(4257047..4261021)	BcsB|146313571|complement(4261018..4263300)	BcsA|146313572|complement(4263297..4265396)
Cellulose	BcsA_G7(148259585)|BcsZ_G6(148259586)|BcsB_G14(148259588)	Acidiphilium cryptum JF-5	Bacteria; Proteobacteria; Alphaproteobacteria; Rhodospirillales; Acetobacteraceae; Acidiphilium.	NC_009484	3	BcsA|148259585|complement(638908..641184)	BcsZ|148259586|complement(641181..642311)	BcsB|148259588|complement(643047..645353)
Cellulose	BcsA_G16(148379278)|BcsB_G17(148379279)	Clostridium botulinum A str. ATCC 3502	Bacteria; Firmicutes; Clostridia; Clostridiales; Clostridiaceae; Clostridium.	NC_009495	2	BcsA|148379278|1412204..1413466	BcsB|148379279|1413747..1415843
Cellulose	BcsZ_G28(148544771)|BcsA_G17(148544772)	Lactobacillus reuteri DSM 20016	Bacteria; Firmicutes; Bacilli; Lactobacillales; Lactobacillaceae; Lactobacillus.	NC_009513	2	BcsZ|148544771|complement(1620118..1621257)	BcsA|148544772|complement(1621272..1622579)
Cellulose	BcsA_G13(148657867)|BcsB_G12(148657868)	Roseiflexus sp. RS-1	Bacteria; Chloroflexi; Chloroflexia; Chloroflexales; Roseiflexineae; Roseiflexaceae; Roseiflexus.	NC_009523	2	BcsA|148657867|complement(4710506..4712539)	BcsB|148657868|complement(4712536..4714692)
Cellulose	BcsB_G22(150019047)|BcsA_G16(150019048)	Clostridium beijerinckii NCIMB 8052	Bacteria; Firmicutes; Clostridia; Clostridiales; Clostridiaceae; Clostridium.	NC_009617	2	BcsB|150019047|complement(4887985..4890186)	BcsA|150019048|complement(4890198..4891451)
Cellulose	BcsA_G10(150377323)|BcsB_G19-NA2(150377324)|BcsZ_G17(150377325)	Sinorhizobium medicae WSM419	Bacteria; Proteobacteria; Alphaproteobacteria; Rhizobiales;Rhizobiaceae; Sinorhizobium/Ensifer group; Sinorhizobium.	NC_009621	3	BcsA|150377323|167877..170057	BcsB|150377324|170075..172396	BcsZ|150377325|172393..173427
Cellulose	BcsC_G1-1(152972388)|BcsZ_G1-1(152972389)|BcsB_G1-1(152972390)|BcsA_G1(152972391)	Klebsiella pneumoniae subsp. pneumoniae MGH 78578	Bacteria; Proteobacteria; Gammaproteobacteria; Enterobacteriales; Enterobacteriaceae; Klebsiella.	NC_009648	4	BcsC|152972388|complement(4244009..4247485)	BcsZ|152972389|complement(4247467..4248576)	BcsB|152972390|complement(4248580..4250904)	BcsA|152972391|complement(4250936..4253554)
Cellulose	BcsZ_G19(152972397)|BcsC_G5-1(152972399)|BcsB_G5-1(152972400)|BcsA_G1(152972401)	Klebsiella pneumoniae subsp. pneumoniae MGH 78578	Bacteria; Proteobacteria; Gammaproteobacteria; Enterobacteriales; Enterobacteriaceae; Klebsiella.	NC_009648	4	BcsZ|152972397|complement(4258185..4259186)	BcsC|152972399|complement(4259674..4263702)	BcsB|152972400|complement(4263723..4266158)	BcsA|152972401|complement(4266155..4268266)
Cellulose	BcsA_G16(153931254)|BcsB_G17(153931809)	Clostridium botulinum A str. ATCC 19397	Bacteria; Firmicutes; Clostridia; Clostridiales; Clostridiaceae; Clostridium.	NC_009697	2	BcsA|153931254|1380824..1382086	BcsB|153931809|1382367..1384463
Cellulose	BcsA_G16(153934917)|BcsB_G17(153935852)	Clostridium botulinum A str. Hall	Bacteria; Firmicutes; Clostridia; Clostridiales; Clostridiaceae; Clostridium.	NC_009698	2	BcsA|153934917|1381318..1382580	BcsB|153935852|1382861..1384957
Cellulose	BcsA_G16(153939972)|BcsB_G17(153941385)	Clostridium botulinum F str. Langeland	Bacteria; Firmicutes; Clostridia; Clostridiales; Clostridiaceae; Clostridium.	NC_009699	2	BcsA|153939972|1446011..1447273	BcsB|153941385|1447345..1449441
Cellulose	BcsB_G12(156741103)|BcsA_G13(156741104)	Roseiflexus castenholzii DSM 13941	Bacteria; Chloroflexi; Chloroflexia; Chloroflexales; Roseiflexineae; Roseiflexaceae; Roseiflexus.	NC_009767	2	BcsB|156741103|1446961..1449102	BcsA|156741104|1449102..1451177
Cellulose	BcsA_G1(156936304)|BcsB_G1-1(156936305)|BcsZ_G1-1(156936306)|BcsC_G1-1(156936307)	Cronobacter sakazakii ATCC BAA-894	Bacteria; Proteobacteria; Gammaproteobacteria; Enterobacteriales; Enterobacteriaceae; Cronobacter.	NC_009778	4	BcsA|156936304|4158519..4161137	BcsB|156936305|4161148..4163580	BcsZ|156936306|4163587..4164702	BcsC|156936307|4164684..4168187
Cellulose	BcsC_G1-1(157149134)|BcsZ_G1-1(157149135)|BcsB_G1-1(157149137)|BcsA_G1(157149138)	Citrobacter koseri ATCC BAA-895	Bacteria; Proteobacteria; Gammaproteobacteria; Enterobacteriales; Enterobacteriaceae; Citrobacter.	NC_009792	4	BcsC|157149134|complement(4562510..4566094)	BcsZ|157149135|complement(4566076..4567185)	BcsB|157149137|complement(4567189..4569540)	BcsA|157149138|complement(4569551..4572157)
Cellulose	BcsC_G1-1(157154865)|BcsZ_G1-1(157156981)|BcsB_G1-1(157156498)|BcsA_G1(157155670)	Escherichia coli E24377A	Bacteria; Proteobacteria; Gammaproteobacteria; Enterobacteriales; Enterobacteriaceae; Escherichia.	NC_009801	4	BcsC|157154865|complement(3997563..4000985)	BcsZ|157156981|complement(4001018..4002115)	BcsB|157156498|complement(4002131..4004470)	BcsA|157155670|complement(4004481..4007099)
Cellulose	BcsA_G1(157368397)|BcsB_G1-1(157368398)|BcsZ_G1-2(157368399)|BcsC_G1-1(157368400)	Serratia proteamaculans 568	Bacteria; Proteobacteria; Gammaproteobacteria; Enterobacteriales; Enterobacteriaceae; Serratia.	NC_009832	4	BcsA|157368397|158943..161546	BcsB|157368398|161602..163911	BcsZ|157368399|163917..165029	BcsC|157368400|165011..168484
Cellulose	BcsA_G1(161505838)|BcsB_G1-1(161505839)|BcsZ_G1-1(161505840)|BcsC_G1-1(161505841)	Salmonella enterica subsp. arizonae serovar 62:z4,z23:- str.	RSK2980 Bacteria; Proteobacteria; Gammaproteobacteria; Enterobacteriales; Enterobacteriaceae; Salmonella.	NC_010067	4	BcsA|161505838|3945003..3947627	BcsB|161505839|3947638..3949932	BcsZ|161505840|3949936..3951045	BcsC|161505841|3951051..3954569
Cellulose	BcsA_G1(161525093)|BcsC_G1-3(161525096)|BcsZ_G1-3(161525097)|BcsB_G1-5(161525098)	Burkholderia multivorans ATCC 17616	Bacteria; Proteobacteria; Betaproteobacteria; Burkholderiales; Burkholderiaceae; Burkholderia; Burkholderia cepacia complex.	NC_010084	4	BcsA|161525093|complement(2100260..2102800)	BcsC|161525096|complement(2105758..2109699)	BcsZ|161525097|complement(2109684..2110928)	BcsB|161525098|complement(2110932..2113238)
Cellulose	BcsC_G1-1(161616676)|BcsZ_G1-1(161616677)|BcsB_G1-1(161616678)|BcsA_G1(161616679)	Salmonella enterica subsp. enterica serovar Paratyphi B str. SPB7	Bacteria; Proteobacteria; Gammaproteobacteria; Enterobacteriales; Enterobacteriaceae; Salmonella.	NC_010102	4	BcsC|161616676|complement(3745239..3748781)	BcsZ|161616677|complement(3748763..3749869)	BcsB|161616678|complement(3749876..3752176)	BcsA|161616679|complement(3752187..3754811)
Cellulose	BcsA_G10(163850796)|BcsB_G21-NA6(163850797)|BcsZ_G12(163850798)	Methylobacterium extorquens PA1	Bacteria; Proteobacteria; Alphaproteobacteria; Rhizobiales;Methylobacteriaceae; Methylobacterium.	NC_010172	3	BcsA|163850796|1520215..1522710	BcsB|163850797|1522707..1525352	BcsZ|163850798|1525352..1526611
Cellulose	BcsA_G1(170018238)|BcsB_G1-1(170018239)|BcsZ_G1-1(170018240)|BcsC_G1-1(170018241)	Escherichia coli ATCC 8739	Bacteria; Proteobacteria; Gammaproteobacteria; Enterobacteriales; Enterobacteriaceae; Escherichia.	NC_010468	4	BcsA|170018238|199418..202036	BcsB|170018239|202077..204386	BcsZ|170018240|204393..205499	BcsC|170018241|205481..208954
Cellulose	BcsC_G1-1(170083040)|BcsZ_G1-1(170083041)|BcsB_G1-1(170083042)|BcsA_G1(170083043)	Escherichia coli str. K-12 substr. DH10B	Bacteria; Proteobacteria; Gammaproteobacteria; Enterobacteriales; Enterobacteriaceae; Escherichia.	NC_010473	4	BcsC|170083040|complement(3781468..3784941)	BcsZ|170083041|complement(3784923..3786029)	BcsB|170083042|complement(3786036..3788375)	BcsA|170083043|complement(3788386..3791004)
Cellulose	BcsC_G1-1(170680722)|BcsZ_G1-1(170683128)|BcsB_G1-1(170681414)|BcsA_G1(170679974)	Escherichia coli SMS-3-5	Bacteria; Proteobacteria; Gammaproteobacteria; Enterobacteriales; Enterobacteriaceae; Escherichia.	NC_010498	4	BcsC|170680722|complement(3910238..3913711)	BcsZ|170683128|complement(3913693..3914805)	BcsB|170681414|complement(3914806..3917115)	BcsA|170679974|complement(3917156..3919774)
Cellulose	BcsZ_G12(170746722)|BcsA_G10(170746724)	Methylobacterium radiotolerans JCM 2831	Bacteria; Proteobacteria; Alphaproteobacteria; Rhizobiales; Methylobacteriaceae; Methylobacterium.	NC_010505	2	BcsZ|170746722|complement(290486..291640)	BcsA|170746724|complement(294231..296615)
Cellulose	BcsZ_G12(170751180)|BcsB_G21-NA1(170751181)|BcsA_G10(170751182)	Methylobacterium radiotolerans JCM 2831	Bacteria; Proteobacteria; Alphaproteobacteria; Rhizobiales;Methylobacteriaceae; Methylobacterium.	NC_010505	3	BcsZ|170751180|complement(5119174..5120277)	BcsB|170751181|complement(5120274..5122574)	BcsA|170751182|complement(5122582..5125374)
Cellulose	BcsB_G1-5(170732707)|BcsZ_G1-3(170732708)|BcsC_G1-3(170732709)|BcsA_G1(170732713)	Burkholderia cenocepacia MC0-3	Bacteria; Proteobacteria; Betaproteobacteria; Burkholderiales; Burkholderiaceae; Burkholderia; Burkholderia cepacia complex.	NC_010508	4	BcsB|170732707|1496475..1498796	BcsZ|170732708|1498800..1500029	BcsC|170732709|1500014..1503907	BcsA|170732713|1506902..1509439
Cellulose	BcsZ_G12(170738469)|BcsB_G21-NA7(170738470)|BcsA_G10(170738471)	Methylobacterium sp. 4-46	Bacteria; Proteobacteria; Alphaproteobacteria; Rhizobiales;Methylobacteriaceae; Methylobacterium.	NC_010511	3	BcsZ|170738469|complement(122895..124076)	BcsB|170738470|complement(124073..126649)	BcsA|170738471|complement(126657..129092)
Cellulose	BcsA_G16(170756797)|BcsB_G17(170755305)	Clostridium botulinum B1 str. Okra	Bacteria; Firmicutes; Clostridia; Clostridiales; Clostridiaceae; Clostridium.	NC_010516	2	BcsA|170756797|1428743..1430005	BcsB|170755305|1430286..1432382
Cellulose	BcsA_G16(170761687)|BcsB_G17(170759253)	Clostridium botulinum A3 str. Loch Maree	Bacteria; Firmicutes; Clostridia; Clostridiales; Clostridiaceae; Clostridium.	NC_010520	2	BcsA|170761687|1480466..1481728	BcsB|170759253|1482021..1484117
Cellulose	BcsB_G1-5(172060345)|BcsZ_G1-3(172060346)|BcsC_G1-3(172060347)|BcsA_G1(172060351)	Burkholderia ambifaria MC40-6	Bacteria; Proteobacteria; Betaproteobacteria; Burkholderiales; Burkholderiaceae; Burkholderia; Burkholderia cepacia complex.	NC_010551	4	BcsB|172060345|1428493..1430787	BcsZ|172060346|1430791..1432011	BcsC|172060347|1431996..1435943	BcsA|172060351|1438912..1441449
Cellulose	BcsA_G1(197285946)|BcsB_G1-1(197285947)|BcsC_G1-1(197285948)	Proteus mirabilis HI4320	Bacteria; Proteobacteria; Gammaproteobacteria; Enterobacteriales; Enterobacteriaceae; Proteus.	NC_010554	3	BcsA|197285946|2268769..2271366	BcsB|197285947|2271433..2273724	BcsC|197285948|2273728..2277003
Cellulose	BcsA_G1(197286916)|BcsB_G5-3(197286917)|BcsC_G5-1(197286918)|BcsZ_G19(197286922)	Proteus mirabilis HI4320	Bacteria; Proteobacteria; Gammaproteobacteria; Enterobacteriales; Enterobacteriaceae; Proteus.	NC_010554	4	BcsA|197286916|3400249..3402414	BcsB|197286917|3402417..3404765	BcsC|197286918|3404776..3408462	BcsZ|197286922|3411101..3412138
Cellulose	BcsZ_G28(184154122)|BcsA_G17(184154123)	Lactobacillus reuteri JCM 1112	Bacteria; Firmicutes; Bacilli; Lactobacillales; Lactobacillaceae; Lactobacillus.	NC_010609	2	BcsZ|184154122|complement(1659534..1660673)	BcsA|184154123|complement(1660688..1661995)
Cellulose	BcsC_G3-3(186472115)|BcsZ_G2-2(186472116)|BcsB_G2-3(186472117)|BcsA_G1(186472118)	Burkholderia phymatum STM815	Bacteria; Proteobacteria; Betaproteobacteria; Burkholderiales; Burkholderiaceae; Burkholderia.	NC_010623	4	BcsC|186472115|complement(174462..179090)	BcsZ|186472116|complement(179063..180295)	BcsB|186472117|complement(180297..182861)	BcsA|186472118|complement(182865..185096)
Cellulose	BcsZ_G1-1(187733064)|BcsB_G1-1(187733631)|BcsA_G1(187730646)	Shigella boydii CDC 3083-94	Bacteria; Proteobacteria; Gammaproteobacteria; Enterobacteriales; Enterobacteriaceae; Shigella.	NC_010658	3	BcsZ|187733064|complement(3669983..3671080)	BcsB|187733631|complement(3671096..3673426)	BcsA|187730646|complement(3673437..3676055)
Cellulose	BcsA_G16(187932545)|BcsB_G22(187933606)	Clostridium botulinum B str. Eklund 17B (NRP)	Bacteria; Firmicutes; Clostridia; Clostridiales; Clostridiaceae; Clostridium.	NC_010674	2	BcsA|187932545|1793321..1794571	BcsB|187933606|1794593..1796812
Cellulose	BcsA_G1(187920511)|BcsB_G2-3(187920512)|BcsZ_G2-2(187920513)|BcsC_G3-3(187920514)	Burkholderia phytofirmans PsJN	Bacteria; Proteobacteria; Betaproteobacteria; Burkholderiales; Burkholderiaceae; Burkholderia.	NC_010676	4	BcsA|187920511|2040531..2042735	BcsB|187920512|2042739..2045321	BcsZ|187920513|2045332..2046513	BcsC|187920514|2046504..2051213
Cellulose	BcsZ_G19(188535497)|BcsC_G5-1(188535499)|BcsB_G5-1(188535500)|BcsA_G1(188535501)	Erwinia tasmaniensis Et1/99	Bacteria; Proteobacteria; Gammaproteobacteria; Enterobacteriales; Enterobacteriaceae; Erwinia.	NC_010694	4	BcsZ|188535497|complement(3776895..3777896)	BcsC|188535499|complement(3778375..3782412)	BcsB|188535500|complement(3782402..3784798)	BcsA|188535501|complement(3784795..3786894)
Cellulose	BcsB_G22(188590133)|BcsA_G16(188588988)	Clostridium botulinum E3 str. Alaska E43	Bacteria; Firmicutes; Clostridia; Clostridiales; Clostridiaceae; Clostridium.	NC_010723	2	BcsB|188590133|complement(2016126..2018345)	BcsA|188588988|complement(2018367..2019617)
Cellulose	BcsA_G10(188580573)|BcsB_G21-NA5(188580574)|BcsZ_G12(188580575)	Methylobacterium populi BJ001	Bacteria; Proteobacteria; Alphaproteobacteria; Rhizobiales;Methylobacteriaceae; Methylobacterium.	NC_010725	3	BcsA|188580573|1416798..1419266	BcsB|188580574|1419272..1421899	BcsZ|188580575|1421899..1423164
Cellulose	BcsB_G1-5(189350158)|BcsZ_G1-3(189350159)|BcsC_G1-3(189350160)|BcsA_G1(189350164)	Burkholderia multivorans ATCC 17616	Bacteria; Proteobacteria; Betaproteobacteria; Burkholderiales; Burkholderiaceae; Burkholderia; Burkholderia cepacia complex.	NC_010804	4	BcsB|189350158|1411535..1413841	BcsZ|189350159|1413845..1415089	BcsC|189350160|1415074..1419015	BcsA|189350164|1421973..1424513
Cellulose	BcsA_G10(190891224)|BcsB_G19-NA1(190891225)|BcsZ_G17(190891226)	Rhizobium etli CIAT 652	Bacteria; Proteobacteria; Alphaproteobacteria; Rhizobiales;Rhizobiaceae; Rhizobium/Agrobacterium group; Rhizobium.	NC_010994	3	BcsA|190891224|1600523..1602748	BcsB|190891225|1602823..1605189	BcsZ|190891226|1605186..1606232
Cellulose	BcsB_G1-5(206559754)|BcsZ_G1-3(206559755)|BcsC_G1-3(206559756)|BcsA_G1(206559760)	Burkholderia cenocepacia J2315	Bacteria; Proteobacteria; Betaproteobacteria; Burkholderiales; Burkholderiaceae; Burkholderia; Burkholderia cepacia complex.	NC_011000	4	BcsB|206559754|1527849..1530182	BcsZ|206559755|1530264..1531415	BcsC|206559756|1531568..1535305	BcsA|206559760|1538304..1540841
Cellulose	BcsC_G1-1(194444308)|BcsZ_G1-1(194444186)|BcsB_G1-1(194443536)|BcsA_G1(194445847)	Salmonella enterica subsp. enterica serovar Newport str. SL254	Bacteria; Proteobacteria; Gammaproteobacteria; Enterobacteriales; Enterobacteriaceae; Salmonella.	NC_011080	4	BcsC|194444308|complement(3768447..3771989)	BcsZ|194444186|complement(3771971..3773080)	BcsB|194443536|complement(3773084..3775363)	BcsA|194445847|complement(3775395..3778019)
Cellulose	BcsC_G1-1(448967628)|BcsZ_G1-1(194451286)|BcsB_G1-1(194448290)|BcsA_G1(194447581)	Salmonella enterica subsp. enterica serovar Heidelberg str. SL476	Bacteria; Proteobacteria; Gammaproteobacteria; Enterobacteriales; Enterobacteriaceae; Salmonella.	NC_011083	4	BcsC|448967628|complement(3807011..3810553)	BcsZ|194451286|complement(3810535..3811644)	BcsB|194448290|complement(3811648..3813948)	BcsA|194447581|complement(3813959..3816583)
Cellulose	BcsC_G1-1(194735245)|BcsZ_G1-1(194735770)|BcsB_G1-1(194736676)|BcsA_G1(194738156)	Salmonella enterica subsp. enterica serovar Schwarzengrund str.	CVM19633 Bacteria; Proteobacteria; Gammaproteobacteria; Enterobacteriales; Enterobacteriaceae; Salmonella.	NC_011094	4	BcsC|194735245|complement(3677867..3681385)	BcsZ|194735770|complement(3681391..3682500)	BcsB|194736676|complement(3682504..3684804)	BcsA|194738156|complement(3684815..3687439)
Cellulose	BcsC_G4-2(543892402)|BcsZ_G9(543892403)|BcsB_G9(543892404)|BcsA_G8(543892768)	Alteromonas macleodii str. 'Deep ecotype'	Bacteria; Proteobacteria; Gammaproteobacteria; Alteromonadales; Alteromonadaceae; Alteromonas.	NC_011138	4	BcsC|543892402|complement(3767629..3770076)	BcsZ|543892403|complement(3770073..3771173)	BcsB|543892404|complement(3771167..3773443)	BcsA|543892768|complement(3773443..3775566)
Cellulose	BcsC_G1-1(449785073)|BcsZ_G1-1(197251086)|BcsB_G1-1(197251564)|BcsA_G1(197251775)	Salmonella enterica subsp. enterica serovar Agona str. SL483	Bacteria; Proteobacteria; Gammaproteobacteria; Enterobacteriales; Enterobacteriaceae; Salmonella.	NC_011149	4	BcsC|449785073|complement(3711162..3714704)	BcsZ|197251086|complement(3714686..3715795)	BcsB|197251564|complement(3715799..3718078)	BcsA|197251775|complement(3718110..3720734)
Cellulose	BcsC_G1-2(197336731)|BcsZ_G1-2(197337648)|BcsB_G1-3(197336932)|BcsA_G1(197337784)	Vibrio fischeri MJ11	Bacteria; Proteobacteria; Gammaproteobacteria; Vibrionales; Vibrionaceae; Aliivibrio.	NC_011186	4	BcsC|197336731|complement(1111851..1115594)	BcsZ|197337648|complement(1115585..1116763)	BcsB|197336932|complement(1116763..1119009)	BcsA|197337784|complement(1119047..1121674)
Cellulose	BcsC_G1-1(198241977)|BcsZ_G1-1(198244736)|BcsB_G1-1(198244249)|BcsA_G1(198245795)	Salmonella enterica subsp. enterica serovar Dublin str. CT_02021853	Bacteria; Proteobacteria; Gammaproteobacteria; Enterobacteriales; Enterobacteriaceae; Salmonella.	NC_011205	4	BcsC|198241977|complement(3833669..3837211)	BcsZ|198244736|complement(3837193..3838302)	BcsB|198244249|complement(3838306..3840606)	BcsA|198245795|complement(3840617..3843241)
Cellulose	BcsA_G1(205354765)|BcsB_G1-1(205354766)|BcsZ_G1-1(205354767)|BcsC_G1-1(205354768)	Salmonella enterica subsp. enterica serovar Gallinarum str. 287/91	Bacteria; Proteobacteria; Gammaproteobacteria; Enterobacteriales; Enterobacteriaceae; Salmonella.	NC_011274	4	BcsA|205354765|4014173..4016797	BcsB|205354766|4016808..4019108	BcsZ|205354767|4019112..4020221	BcsC|205354768|4020203..4023688
Cellulose	BcsA_G1(206579373)|BcsB_G5-1(206577770)|BcsC_G5-1(206578353)|BcsZ_G19(206576726)	Klebsiella pneumoniae 342	Bacteria; Proteobacteria; Gammaproteobacteria; Enterobacteriales; Enterobacteriaceae; Klebsiella.	NC_011283	4	BcsA|206579373|222615..224726	BcsB|206577770|224759..227155	BcsC|206578353|227155..231207	BcsZ|206576726|231695..232696
Cellulose	BcsA_G1(206576172)|BcsB_G1-1(206578657)|BcsZ_G1-1(206580521)|BcsC_G1-1(206577250)	Klebsiella pneumoniae 342	Bacteria; Proteobacteria; Gammaproteobacteria; Enterobacteriales; Enterobacteriaceae; Klebsiella.	NC_011283	4	BcsA|206576172|237327..239945	BcsB|206578657|239956..242301	BcsZ|206580521|242308..243414	BcsC|206577250|243396..246875
Cellulose	BcsC_G1-1(207858854)|BcsZ_G1-1(207858855)|BcsB_G1-1(207858856)|BcsA_G1(207858857)	Salmonella enterica subsp. enterica serovar Enteritidis str.	P125109 Bacteria; Proteobacteria; Gammaproteobacteria; Enterobacteriales; Enterobacteriaceae; Salmonella.	NC_011294	4	BcsC|207858854|complement(3674749..3678180)	BcsZ|207858855|complement(3678273..3679382)	BcsB|207858856|complement(3679386..3681686)	BcsA|207858857|complement(3681697..3684321)
Cellulose	BcsC_G1-1(209396215)|BcsZ_G1-1(209396242)|BcsB_G1-1(209396985)|BcsA_G1(209397409)	Escherichia coli O157:H7 str. EC4115	Bacteria; Proteobacteria; Gammaproteobacteria; Enterobacteriales; Enterobacteriaceae; Escherichia.	NC_011353	4	BcsC|209396215|complement(4530915..4534388)	BcsZ|209396242|complement(4534370..4535482)	BcsB|209396985|complement(4535483..4537858)	BcsA|209397409|complement(4537869..4540487)
Cellulose	BcsA_G10(209548807)|BcsB_G19-NA4(209548808)|BcsZ_G17(209548809)	Rhizobium leguminosarum bv. trifolii WSM2304	Bacteria; Proteobacteria; Alphaproteobacteria; Rhizobiales;Rhizobiaceae; Rhizobium/Agrobacterium group; Rhizobium.	NC_011369	3	BcsA|209548807|1213506..1215698	BcsB|209548808|1215695..1218148	BcsZ|209548809|1218145..1219188
Cellulose	BcsC_G1-1(209920990)|BcsZ_G1-1(209920991)|BcsB_G1-1(209920992)|BcsA_G1(209920993)	Escherichia coli SE11	Bacteria; Proteobacteria; Gammaproteobacteria; Enterobacteriales; Enterobacteriaceae; Escherichia.	NC_011415	4	BcsC|209920990|complement(3930895..3934368)	BcsZ|209920991|complement(3934350..3935456)	BcsB|209920992|complement(3935463..3937802)	BcsA|209920993|complement(3937813..3940479)
Cellulose	BcsC_G1-1(215488807)|BcsZ_G1-1(215488808)|BcsB_G1-1(215488809)|BcsA_G1(215488810)	Escherichia coli O127:H6 str. E2348/69	Bacteria; Proteobacteria; Gammaproteobacteria; Enterobacteriales; Enterobacteriaceae; Escherichia.	NC_011601	4	BcsC|215488807|complement(3931119..3934592)	BcsZ|215488808|complement(3934574..3935680)	BcsB|215488809|complement(3935687..3938026)	BcsA|215488810|complement(3938037..3940655)
Cellulose	BcsA_G1(218548531)|BcsB_G1-1(218548532)	Escherichia fergusonii ATCC 35469	Bacteria; Proteobacteria; Gammaproteobacteria; Enterobacteriales; Enterobacteriaceae; Escherichia.	NC_011740	2	BcsA|218548531|1200643..1202748	BcsB|218548532|1202813..1204960
Cellulose	BcsC_G1-1(218550804)|BcsZ_G1-1(218550805)|BcsB_G1-1(218550806)|BcsA_G1(218550807)	Escherichia fergusonii ATCC 35469	Bacteria; Proteobacteria; Gammaproteobacteria; Enterobacteriales; Enterobacteriaceae; Escherichia.	NC_011740	4	BcsC|218550804|complement(3596685..3600158)	BcsZ|218550805|complement(3600140..3601246)	BcsB|218550806|complement(3601253..3603592)	BcsA|218550807|complement(3603603..3606221)
Cellulose	BcsC_G1-1(218556081)|BcsZ_G1-1(218556082)|BcsB_G1-1(218556083)|BcsA_G1(218556084)	Escherichia coli IAI1	Bacteria; Proteobacteria; Gammaproteobacteria; Enterobacteriales; Enterobacteriaceae; Escherichia.	NC_011741	4	BcsC|218556081|complement(3749738..3753211)	BcsZ|218556082|complement(3753193..3754299)	BcsB|218556083|complement(3754306..3756645)	BcsA|218556084|complement(3756656..3759274)
Cellulose	BcsC_G1-1(218691814)|BcsZ_G1-1(218691815)|BcsB_G1-1(218691816)|BcsA_G1(218691817)	Escherichia coli ED1a	Bacteria; Proteobacteria; Gammaproteobacteria; Enterobacteriales; Enterobacteriaceae; Escherichia.	NC_011745	4	BcsC|218691814|complement(4122026..4125499)	BcsZ|218691815|complement(4125481..4126587)	BcsB|218691816|complement(4126594..4128933)	BcsA|218691817|complement(4128944..4131562)
Cellulose	BcsC_G1-1(218697240)|BcsZ_G1-1(218697241)|BcsB_G1-1(218697242)|BcsA_G1(218697243)	Escherichia coli 55989	Bacteria; Proteobacteria; Gammaproteobacteria; Enterobacteriales; Enterobacteriaceae; Escherichia.	NC_011748	4	BcsC|218697240|complement(4050861..4054334)	BcsZ|218697241|complement(4054316..4055422)	BcsB|218697242|complement(4055429..4057768)	BcsA|218697243|complement(4057779..4060397)
Cellulose	BcsC_G1-1(218702295)|BcsZ_G1-1(218702296)|BcsB_G1-1(218702297)|BcsA_G1(218702298)	Escherichia coli IAI39	Bacteria; Proteobacteria; Gammaproteobacteria; Enterobacteriales; Enterobacteriaceae; Escherichia.	NC_011750	4	BcsC|218702295|complement(4197006..4200479)	BcsZ|218702296|complement(4200461..4201567)	BcsB|218702297|complement(4201574..4203913)	BcsA|218702298|complement(4203924..4206530)
Cellulose	BcsA_G10(218529544)|BcsZ_G12(218529546)	Methylobacterium extorquens CM4	Bacteria; Proteobacteria; Alphaproteobacteria; Rhizobiales; Methylobacteriaceae; Methylobacterium.	NC_011757	2	BcsA|218529544|1625197..1627701	BcsZ|218529546|1630340..1631629
Cellulose	BcsZ_G12(218532686)|BcsB_G21-NA2(218532687)|BcsA_G10(218532688)	Methylobacterium extorquens CM4	Bacteria; Proteobacteria; Alphaproteobacteria; Rhizobiales;Methylobacteriaceae; Methylobacterium.	NC_011757	3	BcsZ|218532686|complement(5098995..5100152)	BcsB|218532687|complement(5100152..5102683)	BcsA|218532688|complement(5102732..5105146)
Cellulose	BcsA_G13(219848728)|BcsB_G11(219848729)	Chloroflexus aggregans DSM 9485	Bacteria; Chloroflexi; Chloroflexia; Chloroflexales; Chloroflexineae; Chloroflexaceae; Chloroflexus.	NC_011831	2	BcsA|219848728|complement(2239940..2241910)	BcsB|219848729|complement(2241914..2243962)
Cellulose	BcsZ_G12(220923647)|BcsB_G21-NA4(220923648)|BcsA_G10(220923649)	Methylobacterium nodulans ORS 2060	Bacteria; Proteobacteria; Alphaproteobacteria; Rhizobiales;Methylobacteriaceae; Methylobacterium.	NC_011894	3	BcsZ|220923647|complement(3843183..3844589)	BcsB|220923648|complement(3844586..3847114)	BcsA|220923649|complement(3847111..3849543)
Cellulose	BcsZ_G23(221639759)|BcsB_G23-NA3(221639760)|BcsA_G10(221639761)	Rhodobacter sphaeroides KD131	Bacteria; Proteobacteria; Alphaproteobacteria; Rhodobacterales;Rhodobacteraceae; Rhodobacter.	NC_011963	3	BcsZ|221639759|complement(1690691..1691761)	BcsB|221639760|complement(1691758..1693935)	BcsA|221639761|complement(1693935..1696235)
Cellulose	BcsA_G10(222083124)|BcsZ_G17(222083126)	Agrobacterium radiobacter K84	Bacteria; Proteobacteria; Alphaproteobacteria; Rhizobiales; Rhizobiaceae; Rhizobium/Agrobacterium group; Agrobacterium; Agrobacterium tumefaciens complex.	NC_011983	2	BcsA|222083124|2580036..2582228	BcsZ|222083126|2584555..2585604
Cellulose	BcsC_G1-1(222158235)|BcsZ_G1-1(222158236)|BcsB_G1-1(222158237)|BcsA_G1(222158238)	Escherichia coli LF82	Bacteria; Proteobacteria; Gammaproteobacteria; Enterobacteriales; Enterobacteriaceae; Escherichia.	NC_011993	4	BcsC|222158235|complement(3730905..3734378)	BcsZ|222158236|complement(3734360..3735472)	BcsB|222158237|complement(3735473..3737812)	BcsA|222158238|complement(3737823..3740441)
Cellulose	BcsC_G1-1(224585412)|BcsZ_G1-1(224585413)|BcsB_G1-1(224585414)|BcsA_G1(224585415)	Salmonella enterica subsp. enterica serovar Paratyphi C str.	RKS4594 Bacteria; Proteobacteria; Gammaproteobacteria; Enterobacteriales; Enterobacteriaceae; Salmonella.	NC_012125	4	BcsC|224585412|complement(3730936..3734388)	BcsZ|224585413|complement(3734460..3735569)	BcsB|224585414|complement(3735573..3737873)	BcsA|224585415|complement(3737884..3740508)
Cellulose	BcsZ_G19(259910223)|BcsC_G5-1(259910225)|BcsB_G5-1(259910226)|BcsA_G1(259910227)	Erwinia pyrifoliae Ep1/96	Bacteria; Proteobacteria; Gammaproteobacteria; Enterobacteriales; Enterobacteriaceae; Erwinia.	NC_012214	4	BcsZ|259910223|complement(3915472..3916470)	BcsC|259910225|complement(3916952..3921019)	BcsB|259910226|complement(3921016..3923466)	BcsA|259910227|complement(3923463..3925562)
Cellulose	BcsC_G12(225849177)|BcsZ_G26(225849178)|BcsB_G16(225849179)|BcsA_G4(225849181)	Sulfurihydrogenibium azorense Az-Fu1	Bacteria; Aquificae; Aquificales; Hydrogenothermaceae; Sulfurihydrogenibium.	NC_012438	4	BcsC|225849177|complement(1277038..1280433)	BcsZ|225849178|complement(1280443..1281405)	BcsB|225849179|complement(1281405..1283546)	BcsA|225849181|complement(1284066..1286360)
Cellulose	BcsA_G1(225871772)|BcsZ_G4-2(225871773)	Acidobacterium capsulatum ATCC 51196	Bacteria; Acidobacteria; Acidobacteriales; Acidobacteriaceae; Acidobacterium.	NC_012483	2	BcsA+BcsB|225871772|105302..109789	BcsZ|225871773|109786..110952
Cellulose	BcsA_G16(226948565)|BcsB_G17(226948566)	Clostridium botulinum A2 str. Kyoto	Bacteria; Firmicutes; Clostridia; Clostridiales; Clostridiaceae; Clostridium.	NC_012563	2	BcsA|226948565|1510805..1512067	BcsB|226948566|1512360..1514456
Cellulose	BcsA_G10(227819769)|BcsB_G19-NA12(227819770)|BcsZ_G17(227819771)	Sinorhizobium fredii NGR234	Bacteria; Proteobacteria; Alphaproteobacteria; Rhizobiales;Rhizobiaceae; Sinorhizobium/Ensifer group; Sinorhizobium.	NC_012586	3	BcsA|227819769|1545684..1547879	BcsB|227819770|1547876..1550215	BcsZ|227819771|1550212..1551255
Cellulose	BcsA_G16(237794588)|BcsB_G17(237794589)	Clostridium botulinum Ba4 str. 657	Bacteria; Firmicutes; Clostridia; Clostridiales; Clostridiaceae; Clostridium.	NC_012658	2	BcsA|237794588|1378474..1379736	BcsB|237794589|1380031..1382127
Cellulose	BcsA_G1(238025439)|BcsB_G2-3(238025440)|BcsZ_G2-2(238025441)|BcsC_G3-3(238025442)	Burkholderia glumae BGR1	Bacteria; Proteobacteria; Betaproteobacteria; Burkholderiales; Burkholderiaceae; Burkholderia.	NC_012721	4	BcsA|238025439|2637548..2639752	BcsB|238025440|2639859..2642384	BcsZ|238025441|2642389..2643624	BcsC|238025442|2643615..2648444
Cellulose	BcsC_G1-1(238896978)|BcsZ_G1-1(238896979)|BcsB_G1-1(238896980)|BcsA_G1(238896981)	Klebsiella pneumoniae subsp. pneumoniae NTUH-K2044	Bacteria; Proteobacteria; Gammaproteobacteria; Enterobacteriales; Enterobacteriaceae; Klebsiella.	NC_012731	4	BcsC|238896978|complement(4958370..4961849)	BcsZ|238896979|complement(4961831..4962940)	BcsB|238896980|complement(4962944..4965367)	BcsA|238896981|complement(4965300..4967918)
Cellulose	BcsZ_G19(238896987)|BcsC_G5-1(238896989)|BcsC_G5-1(238896990)|BcsB_G5-1(238896991)|BcsA_G1(238896992)	Klebsiella pneumoniae subsp. pneumoniae NTUH-K2044	Bacteria; Proteobacteria; Gammaproteobacteria; Enterobacteriales; Enterobacteriaceae; Klebsiella.	NC_012731	5	BcsZ|238896987|complement(4972549..4973550)	BcsC|238896989|complement(4974038..4976965)	BcsC|238896990|complement(4977006..4978076)	BcsB|238896991|complement(4978073..4980577)	BcsA|238896992|complement(4980505..4982616)
Cellulose	BcsC_G1-1(238902619)|BcsZ_G1-1(238902620)|BcsB_G1-1(238902621)|BcsA_G1(238902622)	Escherichia coli BW2952	Bacteria; Proteobacteria; Gammaproteobacteria; Enterobacteriales; Enterobacteriaceae; Escherichia.	NC_012759	4	BcsC|238902619|complement(3572217..3575639)	BcsZ|238902620|complement(3575672..3576778)	BcsB|238902621|complement(3576785..3579124)	BcsA|238902622|complement(3579135..3581753)
Cellulose	BcsA_G10(240137844)|BcsB_G21-NA3(240137845)|BcsZ_G12(240137846)	Methylobacterium extorquens AM1	Bacteria; Proteobacteria; Alphaproteobacteria; Rhizobiales;Methylobacteriaceae; Methylobacterium.	NC_012808	3	BcsA|240137844|1217877..1220381	BcsB|240137845|1220378..1223023	BcsZ|240137846|1223218..1224336
Cellulose	BcsA_G10(241204028)|BcsB_G19-NA15(241204029)|BcsZ_G17(241204030)	Rhizobium leguminosarum bv. trifolii WSM1325	Bacteria; Proteobacteria; Alphaproteobacteria; Rhizobiales;Rhizobiaceae; Rhizobium/Agrobacterium group; Rhizobium.	NC_012850	3	BcsA|241204028|1271255..1273447	BcsB|241204029|1273444..1275885	BcsZ|241204030|1275882..1276928
Cellulose	BcsZ_G19(242241285)|BcsC_G5-1(242241287)|BcsB_G5-1(242241288)|BcsA_G1(242241289)	Dickeya dadantii Ech703	Bacteria; Proteobacteria; Gammaproteobacteria; Enterobacteriales; Enterobacteriaceae; Dickeya.	NC_012880	4	BcsZ|242241285|complement(4506484..4507482)	BcsC|242241287|complement(4507967..4511962)	BcsB|242241288|complement(4511974..4514523)	BcsA|242241289|complement(4514520..4516628)
Cellulose	BcsC_G1-1(251786775)|BcsZ_G1-1(251786776)|BcsB_G1-1(251786777)|BcsA_G1(251786778)	Escherichia coli BL21(DE3)	Bacteria; Proteobacteria; Gammaproteobacteria; Enterobacteriales; Enterobacteriaceae; Escherichia.	NC_012892	4	BcsC|251786775|complement(3546882..3550355)	BcsZ|251786776|complement(3550337..3551443)	BcsB|251786777|complement(3551450..3553789)	BcsA|251786778|complement(3553800..3556418)
Cellulose	BcsZ_G19(251791635)|BcsC_G5-1(251791637)|BcsB_G5-1(251791638)|BcsA_G1(251791639)	Dickeya zeae Ech1591	Bacteria; Proteobacteria; Gammaproteobacteria; Enterobacteriales; Enterobacteriaceae; Dickeya.	NC_012912	4	BcsZ|251791635|complement(4603248..4604246)	BcsC|251791637|complement(4604731..4608660)	BcsB|251791638|complement(4608672..4611212)	BcsA|251791639|complement(4611209..4613299)
Cellulose	BcsC_G1-1(253686481)|BcsZ_G1-1(253686482)|BcsB_G1-1(253686483)|BcsA_G1(253686484)	Pectobacterium carotovorum subsp. carotovorum PC1	Bacteria; Proteobacteria; Gammaproteobacteria; Enterobacteriales; Enterobacteriaceae; Pectobacterium.	NC_012917	4	BcsC|253686481|complement(91166..94660)	BcsZ|253686482|complement(94642..95757)	BcsB|253686483|complement(95764..98082)	BcsA|253686484|complement(98157..100856)
Cellulose	BcsA_G1(253771636)|BcsB_G1-1(253771637)|BcsZ_G1-1(253771638)|BcsC_G1-1(253771639)	Escherichia coli 'BL21-Gold(DE3)pLysS AG'	Bacteria; Proteobacteria; Gammaproteobacteria; Enterobacteriales; Enterobacteriaceae; Escherichia.	NC_012947	4	BcsA|253771636|216448..219066	BcsB|253771637|219113..221416	BcsZ|253771638|221423..222529	BcsC|253771639|222511..225984
Cellulose	BcsC_G1-1(254163452)|BcsZ_G1-1(254163453)|BcsB_G1-1(254163454)|BcsA_G1(254163455)	Escherichia coli B str. REL606	Bacteria; Proteobacteria; Gammaproteobacteria; Enterobacteriales; Enterobacteriaceae; Escherichia.	NC_012967	4	BcsC|254163452|complement(3615192..3618665)	BcsZ|254163453|complement(3618647..3619753)	BcsB|254163454|complement(3619760..3622099)	BcsA|254163455|complement(3622110..3624728)
Cellulose	BcsA_G6(253997752)|BcsB_G7(253997753)|BcsZ_G7(253997755)|BcsC_G4-1(253997756)	Methylovorus glucosetrophus SIP3-4	Bacteria; Proteobacteria; Betaproteobacteria; Methylophilales; Methylophilaceae; Methylovorus.	NC_012969	4	BcsA|253997752|43627..45861	BcsB|253997753|45894..48032	BcsZ|253997755|48717..49745	BcsC|253997756|49742..52372
Cellulose	BcsC_G1-1(254290202)|BcsZ_G1-1(254290203)|BcsB_G1-1(254290204)|BcsA_G1(254290205)	Escherichia coli BL21(DE3)	Bacteria; Proteobacteria; Gammaproteobacteria; Enterobacteriales; Enterobacteriaceae; Escherichia.	NC_012971	4	BcsC|254290202|complement(3546888..3550361)	BcsZ|254290203|complement(3550343..3551449)	BcsB|254290204|complement(3551456..3553795)	BcsA|254290205|complement(3553806..3556424)
Cellulose	BcsA_G10(254560480)|BcsZ_G12(254560482)	Methylobacterium extorquens DM4	Bacteria; Proteobacteria; Alphaproteobacteria; Rhizobiales; Methylobacteriaceae; Methylobacterium.	NC_012988	2	BcsA|254560480|1889363..1891867	BcsZ|254560482|1894506..1895789
Cellulose	BcsC_G1-1(254795483)|BcsZ_G1-1(254795484)|BcsB_G1-1(254795485)|BcsA_G1(254795486)	Escherichia coli O157:H7 str. TW14359	Bacteria; Proteobacteria; Gammaproteobacteria; Enterobacteriales; Enterobacteriaceae; Escherichia.	NC_013008	4	BcsC|254795483|complement(4486956..4489964)	BcsZ|254795484|complement(4490411..4491517)	BcsB|254795485|complement(4491524..4493899)	BcsA|254795486|complement(4493910..4496528)
Cellulose	BcsZ_G14(392373298)|BcsC_NA2(392373299)|BcsA_G11(392373302)	Candidatus Methylomirabilis oxyfera	Bacteria; candidate division NC10; Candidatus Methylomirabilis.	NC_013260	3	BcsZ|392373298|complement(156772..157947)	BcsC|392373299|complement(157966..159486)	BcsA|392373302|complement(160427..162571)
Cellulose	BcsC_G1-1(260599823)|BcsZ_G1-1(260599824)|BcsB_G1-1(260599825)|BcsA_G1(260599826)	Cronobacter turicensis z3032	Bacteria; Proteobacteria; Gammaproteobacteria; Enterobacteriales; Enterobacteriaceae; Cronobacter.	NC_013282	4	BcsC|260599823|complement(4186437..4189940)	BcsZ|260599824|complement(4189922..4191037)	BcsB|260599825|complement(4191044..4193332)	BcsA|260599826|complement(4193487..4196057)
Cellulose	BcsA_G16(260682654)|BcsB_G18(260682655)	Peptoclostridium difficile CD196	Bacteria; Firmicutes; Clostridia; Clostridiales; Peptostreptococcaceae; Peptoclostridium.	NC_013315	2	BcsA|260682654|1083428..1084684	BcsB|260682655|1084707..1086788
Cellulose	BcsA_G16(260686254)|BcsB_G18(260686255)	Peptoclostridium difficile R20291	Bacteria; Firmicutes; Clostridia; Clostridiales; Peptostreptococcaceae; Peptoclostridium.	NC_013316	2	BcsA|260686254|1081044..1082300	BcsB|260686255|1082323..1084404
Cellulose	BcsC_G1-1(260846319)|BcsZ_G1-1(260846320)|BcsB_G1-1(260846321)|BcsA_G1(260846322)	Escherichia coli O103:H2 str. 12009	Bacteria; Proteobacteria; Gammaproteobacteria; Enterobacteriales; Enterobacteriaceae; Escherichia.	NC_013353	4	BcsC|260846319|complement(4352963..4356385)	BcsZ|260846320|complement(4356418..4357524)	BcsB|260846321|complement(4357531..4359870)	BcsA|260846322|complement(4359881..4362499)
Cellulose	BcsC_G8(260752475)|BcsB_G4(260752476)|BcsA_G1(260752477)	Zymomonas mobilis subsp. mobilis NCIMB 11163	Bacteria; Proteobacteria; Alphaproteobacteria; Sphingomonadales; Sphingomonadaceae; Zymomonas.	NC_013355	3	BcsC+BcsZ|260752475|complement(273262..278265)	BcsB|260752476|complement(278262..280577)	BcsA|260752477|complement(280574..282751)
Cellulose	BcsC_G1-1(260857634)|BcsZ_G1-1(260857635)|BcsB_G1-1(260857636)|BcsA_G1(260857637)	Escherichia coli O26:H11 str. 11368	Bacteria; Proteobacteria; Gammaproteobacteria; Enterobacteriales; Enterobacteriaceae; Escherichia.	NC_013361	4	BcsC|260857634|complement(4606521..4609943)	BcsZ|260857635|complement(4609976..4611082)	BcsB|260857636|complement(4611089..4613428)	BcsA|260857637|complement(4613439..4616057)
Cellulose	BcsC_G1-1(260870256)|BcsZ_G1-1(260870257)|BcsA_G1(260870258)	Escherichia coli O111:H- str. 11128	Bacteria; Proteobacteria; Gammaproteobacteria; Enterobacteriales; Enterobacteriaceae; Escherichia.	NC_013364	3	BcsC|260870256|complement(4345242..4348664)	BcsZ|260870257|complement(4348697..4349803)	BcsA|260870258|complement(4352160..4354778)
Cellulose	BcsC_G1-1(261819439)|BcsZ_G1-1(261819440)|BcsB_G1-1(261819441)|BcsA_G1(261819442)	Pectobacterium wasabiae WPP163	Bacteria; Proteobacteria; Gammaproteobacteria; Enterobacteriales; Enterobacteriaceae; Pectobacterium.	NC_013421	4	BcsC|261819439|complement(77712..81191)	BcsZ|261819440|complement(81173..82288)	BcsB|261819441|complement(82295..84652)	BcsA|261819442|complement(84727..87426)
Cellulose	BcsC_G1-1(269140722)|BcsZ_G1-2(269140723)|BcsB_G1-1(269140724)|BcsA_G1(269140725)	Edwardsiella tarda EIB202	Bacteria; Proteobacteria; Gammaproteobacteria; Enterobacteriales; Enterobacteriaceae; Edwardsiella.	NC_013508	4	BcsC|269140722|complement(3567933..3571394)	BcsZ|269140723|complement(3571376..3572497)	BcsB|269140724|complement(3572502..3574787)	BcsA|269140725|complement(3574852..3577149)
Cellulose	BcsZ_G19(271502563)|BcsC_G5-1(271502565)|BcsB_G5-1(271502566)|BcsA_G1(271502567)	Dickeya dadantii Ech586	Bacteria; Proteobacteria; Gammaproteobacteria; Enterobacteriales; Enterobacteriaceae; Dickeya.	NC_013592	4	BcsZ|271502563|complement(4630626..4631627)	BcsC|271502565|complement(4632111..4636013)	BcsB|271502566|complement(4636025..4638553)	BcsA|271502567|complement(4638550..4640640)
Cellulose	BcsC_G1-1(387831411)|BcsZ_G1-1(387831412)|BcsB_G1-1(387831413)|BcsA_G1(387831414)	Escherichia coli SE15	Bacteria; Proteobacteria; Gammaproteobacteria; Enterobacteriales; Enterobacteriaceae; Escherichia.	NC_013654	4	BcsC|387831411|complement(3640277..3643750)	BcsZ|387831412|complement(3643732..3644838)	BcsB|387831413|complement(3644845..3647184)	BcsA|387831414|complement(3647195..3649813)
Cellulose	BcsA_G17(281490779)|BcsZ_G25(281490780)	Lactococcus lactis subsp. lactis KF147	Bacteria; Firmicutes; Bacilli; Lactobacillales; Streptococcaceae; Lactococcus.	NC_013656	2	BcsA|281490779|284675..285991	BcsZ|281490780|286003..287118
Cellulose	BcsA_G1(283787824)|BcsB_G1-1(283787825)|BcsZ_G1-1(283787826)|BcsC_G1-1(283787827)	Citrobacter rodentium ICC168	Bacteria; Proteobacteria; Gammaproteobacteria; Enterobacteriales; Enterobacteriaceae; Citrobacter.	NC_013716	4	BcsA|283787824|4510802..4513423	BcsB|283787825|4513434..4515785	BcsZ|283787826|4515792..4516898	BcsC|283787827|4516910..4520608
Cellulose	BcsZ_G21(284988853)|BcsA_G14(284988854)	Geodermatophilus obscurus DSM 43160	Bacteria; Actinobacteria; Actinobacteridae; Actinomycetales; Frankineae; Geodermatophilaceae; Geodermatophilus.	NC_013757	2	BcsZ|284988853|240344..241633	BcsA|284988854|241641..243275
Cellulose	BcsA_G1(288933092)|BcsB_G5-1(288933093)|BcsC_G5-1(288933094)|BcsZ_G19(288933096)	Klebsiella variicola At-22	Bacteria; Proteobacteria; Gammaproteobacteria; Enterobacteriales; Enterobacteriaceae; Klebsiella.	NC_013850	4	BcsA|288933092|219246..221357	BcsB|288933093|221354..223786	BcsC|288933094|223786..227838	BcsZ|288933096|228326..229327
Cellulose	BcsA_G1(288933102)|BcsB_G1-1(288933103)|BcsZ_G1-1(288933104)|BcsC_G1-1(288933105)	Klebsiella variicola At-22	Bacteria; Proteobacteria; Gammaproteobacteria; Enterobacteriales; Enterobacteriaceae; Klebsiella.	NC_013850	4	BcsA|288933102|233958..236576	BcsB|288933103|236629..238932	BcsZ|288933104|238936..240045	BcsC|288933105|240027..243506
Cellulose	BcsZ_G8(288962042)|BcsB_G20-NA1(288962043)|BcsA_G10(288962044)	Azospirillum sp. B510	Bacteria; Proteobacteria; Alphaproteobacteria; Rhodospirillales;Rhodospirillaceae; Azospirillum.	NC_013857	3	BcsZ|288962042|complement(654074..655120)	BcsB|288962043|complement(655117..657657)	BcsA|288962044|complement(657658..659943)
Cellulose	BcsA_G17(290580194)|BcsZ_G27(290580195)	Streptococcus mutans NN2025	Bacteria; Firmicutes; Bacilli; Lactobacillales; Streptococcaceae; Streptococcus.	NC_013928	2	BcsA|290580194|705776..707089	BcsZ|290580195|707101..708210
Cellulose	BcsC_G1-1(291284902)|BcsZ_G1-1(291284903)|BcsB_G1-1(291284904)|BcsA_G1(291284905)	Escherichia coli O55:H7 str. CB9615	Bacteria; Proteobacteria; Gammaproteobacteria; Enterobacteriales; Enterobacteriaceae; Escherichia.	NC_013941	4	BcsC|291284902|complement(4316430..4319903)	BcsZ|291284903|complement(4319885..4320991)	BcsB|291284904|complement(4320998..4323337)	BcsA|291284905|complement(4323348..4325966)
Cellulose	BcsA_G1(291615681)|BcsB_G5-1(291615682)|BcsC_G5-1(291615683)|BcsZ_G19(291615685)	Pantoea ananatis LMG 20103	Bacteria; Proteobacteria; Gammaproteobacteria; Enterobacteriales; Enterobacteriaceae; Pantoea.	NC_013956	4	BcsA|291615681|140640..142745	BcsB|291615682|142742..145549	BcsC|291615683|145561..149367	BcsZ|291615685|149823..150827
Cellulose	BcsZ_G19(292490061)|BcsC_G5-1(292490063)|BcsB_G5-1(292490064)|BcsA_G1(292490065)	Erwinia amylovora CFBP1430	Bacteria; Proteobacteria; Gammaproteobacteria; Enterobacteriales; Enterobacteriaceae; Erwinia.	NC_013961	4	BcsZ|292490061|complement(3694785..3695759)	BcsC|292490063|complement(3696265..3700368)	BcsB|292490064|complement(3700298..3702853)	BcsA|292490065|complement(3702790..3704889)
Cellulose	BcsZ_G19(292901072)|BcsC_G5-1(292901074)|BcsB_G5-1(292901075)|BcsA_G1(292901076)	Erwinia amylovora ATCC 49946	Bacteria; Proteobacteria; Gammaproteobacteria; Enterobacteriales; Enterobacteriaceae; Erwinia.	NC_013971	4	BcsZ|292901072|complement(3695043..3696041)	BcsC|292901074|complement(3696523..3700566)	BcsB|292901075|complement(3700556..3703051)	BcsA|292901076|complement(3703048..3705147)
Cellulose	BcsC_G1-2(294138897)|BcsZ_G1-2(294138898)|BcsB_G1-3(294138899)|BcsA_G1(294138900)	Shewanella violacea DSS12	Bacteria; Proteobacteria; Gammaproteobacteria; Alteromonadales; Shewanellaceae; Shewanella.	NC_014012	4	BcsC|294138897|complement(143222..146809)	BcsZ|294138898|complement(146998..148113)	BcsB|294138899|complement(148110..150440)	BcsA|294138900|complement(150373..153027)
Cellulose	BcsA_G1(294146974)|BcsC_G8(294146975)|BcsZ_G11-2(294146977)	Sphingobium japonicum UT26S	Bacteria; Proteobacteria; Alphaproteobacteria; Sphingomonadales; Sphingomonadaceae; Sphingobium.	NC_014013	3	BcsA+BcsB|294146974|622649..626974	BcsC|294146975|626971..630348	BcsZ|294146977|630799..631824
Cellulose	BcsZ_G20(295690831)|BcsC_G7(295690833)|BcsA_G1(295690834)	Caulobacter segnis ATCC 21756	Bacteria; Proteobacteria; Alphaproteobacteria; Caulobacterales; Caulobacteraceae; Caulobacter.	NC_014100	3	BcsZ|295690831|complement(3800138..3801181)	BcsC|295690833|complement(3801711..3805535)	BcsA+BcsB|295690834|complement(3805532..3809974)
Cellulose	BcsB_G1-5(295676136)|BcsZ_G1-3(295676137)|BcsC_G1-3(295676138)|BcsA_G1(295676142)	Burkholderia sp. CCGE1002	Bacteria; Proteobacteria; Betaproteobacteria; Burkholderiales; Burkholderiaceae; Burkholderia.	NC_014117	4	BcsB|295676136|1175197..1177602	BcsZ|295676137|1177606..1178901	BcsC|295676138|1178880..1182842	BcsA|295676142|1185866..1188397
Cellulose	BcsC_G3-3(295699207)|BcsZ_G2-2(295699208)|BcsB_G2-3(295699209)|BcsA_G1(295699210)	Burkholderia sp. CCGE1002	Bacteria; Proteobacteria; Betaproteobacteria; Burkholderiales; Burkholderiaceae; Burkholderia.	NC_014118	4	BcsC|295699207|complement(393047..397699)	BcsZ|295699208|complement(397690..398877)	BcsB|295699209|complement(398897..401476)	BcsA|295699210|complement(401480..403687)
Cellulose	BcsC_G1-1(296105261)|BcsZ_G1-1(296105262)|BcsB_G1-1(296105263)|BcsA_G1(296105264)	Enterobacter cloacae subsp. cloacae ATCC 13047	Bacteria; Proteobacteria; Gammaproteobacteria; Enterobacteriales; Enterobacteriaceae; Enterobacter; Enterobacter cloacae complex.	NC_014121	4	BcsC|296105261|complement(5046344..5049826)	BcsZ|296105262|complement(5049808..5050911)	BcsB|296105263|complement(5050918..5053341)	BcsA|296105264|complement(5053352..5055967)
Cellulose	BcsA_G10(298293125)|BcsB_G19-NA16(298293126)|BcsZ_G17(298293127)	Starkeya novella DSM 506	Bacteria; Proteobacteria; Alphaproteobacteria; Rhizobiales;Xanthobacteraceae; Starkeya.	NC_014217	3	BcsA|298293125|3320800..3323007	BcsB|298293126|3323013..3326042	BcsZ|298293127|3326039..3327091
Cellulose	BcsC_G1-1(300718965)|BcsB_G1-1(300718966)|BcsA_G1(300718967)	Erwinia billingiae Eb661	Bacteria; Proteobacteria; Gammaproteobacteria; Enterobacteriales; Enterobacteriaceae; Erwinia.	NC_014306	3	BcsC|300718965|complement(4867184..4870492)	BcsB|300718966|complement(4870489..4872789)	BcsA|300718967|complement(4872810..4875404)
Cellulose	BcsZ_G19(300718973)|BcsC_G5-1(300718975)|BcsB_G5-1(300718976)|BcsA_G1(300718977)	Erwinia billingiae Eb661	Bacteria; Proteobacteria; Gammaproteobacteria; Enterobacteriales; Enterobacteriaceae; Erwinia.	NC_014306	4	BcsZ|300718973|complement(4879997..4880998)	BcsC|300718975|complement(4881477..4885286)	BcsB|300718976|complement(4885295..4887829)	BcsA|300718977|complement(4887826..4889925)
Cellulose	BcsA_G1(307128868)|BcsB_G5-1(307128869)|BcsC_G5-1(307128870)|BcsZ_G19(307128872)	Dickeya dadantii 3937	Bacteria; Proteobacteria; Gammaproteobacteria; Enterobacteriales; Enterobacteriaceae; Dickeya.	NC_014500	4	BcsA|307128868|122078..124168	BcsB|307128869|124072..126678	BcsC|307128870|126690..130586	BcsZ|307128872|131069..132067
Cellulose	BcsA_G1(307726110)|BcsB_G2-3(307726111)|BcsZ_G2-2(307726112)|BcsC_G3-3(307726113)	Burkholderia sp. CCGE1003	Bacteria; Proteobacteria; Betaproteobacteria; Burkholderiales; Burkholderiaceae; Burkholderia.	NC_014540	4	BcsA|307726110|638898..641102	BcsB|307726111|641106..643646	BcsZ|307726112|643648..644841	BcsC|307726113|644832..649772
Cellulose	BcsA_G1(308188809)|BcsB_G5-1(308188810)|BcsC_G5-1(308188811)|BcsZ_G19(308188813)	Pantoea vagans C9-1	Bacteria; Proteobacteria; Gammaproteobacteria; Enterobacteriales; Enterobacteriaceae; Pantoea.	NC_014562	4	BcsA|308188809|3546542..3548653	BcsB|308188810|3548650..3551715	BcsC|308188811|3551727..3555542	BcsZ|308188813|3555994..3557001
Cellulose	BcsA_G1(308188819)|BcsB_G1-1(308188820)|BcsC_G1-1(308188821)	Pantoea vagans C9-1	Bacteria; Proteobacteria; Gammaproteobacteria; Enterobacteriales; Enterobacteriaceae; Pantoea.	NC_014562	3	BcsA|308188819|3561622..3564222	BcsB|308188820|3564232..3566520	BcsC|308188821|3566507..3569980
Cellulose	BcsA_G1(311277541)|BcsB_G1-1(311277542)|BcsZ_G1-1(311277543)|BcsC_G1-1(311277544)	Enterobacter lignolyticus SCF1	Bacteria; Proteobacteria; Gammaproteobacteria; Enterobacteriales; Enterobacteriaceae; Enterobacter; Enterobacter cloacae complex.	NC_014618	4	BcsA|311277541|220975..223593	BcsB|311277542|223604..225910	BcsZ|311277543|225914..227023	BcsC|311277544|227005..230499
Cellulose	BcsA_G16(315037351)|BcsZ_G28(315037352)	Lactobacillus amylovorus GRL 1112	Bacteria; Firmicutes; Bacilli; Lactobacillales; Lactobacillaceae; Lactobacillus.	NC_014724	2	BcsA|315037351|121710..123017	BcsZ|315037352|123099..124160
Cellulose	BcsA_G6(313199816)|BcsB_G7(313199817)|BcsZ_G7(313199819)|BcsC_G4-1(313199820)	Methylovorus sp. MP688	Bacteria; Proteobacteria; Betaproteobacteria; Methylophilales; Methylophilaceae; Methylovorus.	NC_014733	4	BcsA|313199816|43503..45737	BcsB|313199817|45782..47908	BcsZ|313199819|48599..49621	BcsC|313199820|49618..52248
Cellulose	BcsA_G1(317046349)|BcsB_G5-1(317046350)|BcsC_G5-1(317046351)|BcsZ_G19(317046353)	Pantoea sp. At-9b	Bacteria; Proteobacteria; Gammaproteobacteria; Enterobacteriales; Enterobacteriaceae; Pantoea.	NC_014837	4	BcsA|317046349|125100..127205	BcsB|317046350|127202..129727	BcsC|317046351|129739..133542	BcsZ|317046353|133998..135005
Cellulose	BcsC_G1-1(317046355)|BcsB_G1-1(317046356)|BcsA_G1(317046357)	Pantoea sp. At-9b	Bacteria; Proteobacteria; Gammaproteobacteria; Enterobacteriales; Enterobacteriaceae; Pantoea.	NC_014837	3	BcsC|317046355|complement(135796..139287)	BcsB|317046356|complement(139280..141583)	BcsA|317046357|complement(141593..144202)
Cellulose	BcsC_G3-3(319788000)|BcsZ_G3(319788001)|BcsB_G2-4(319788002)|BcsA_G1(319788003)	Pseudoxanthomonas suwonensis 11-1	Bacteria; Proteobacteria; Gammaproteobacteria; Xanthomonadales; Xanthomonadaceae; Pseudoxanthomonas.	NC_014924	4	BcsC|319788000|complement(2641504..2646003)	BcsZ|319788001|complement(2645985..2647172)	BcsB|319788002|complement(2647178..2649496)	BcsA|319788003|complement(2649493..2651640)
Cellulose	BcsA_G1(319793865)|BcsB_G2-4(319793866)|BcsZ_G1-1(319793867)|BcsC_G3-3(319793868)	Variovorax paradoxus EPS	Bacteria; Proteobacteria; Betaproteobacteria; Burkholderiales; Comamonadaceae; Variovorax.	NC_014931	4	BcsA|319793865|3450822..3453011	BcsB|319793866|3453008..3455320	BcsZ|319793867|3455335..3456573	BcsC|319793868|3456549..3460898
Cellulose	BcsA_G1(320106621)|BcsZ_G4-2(320106622)|BcsC_G6-1(320106624)	Terriglobus saanensis SP1PR4	Bacteria; Acidobacteria; Acidobacteriales; Acidobacteriaceae; Terriglobus.	NC_014963	3	BcsA+BcsB|320106621|1666543..1671057	BcsZ|320106622|1671130..1672290	BcsC|320106624|1672426..1677759
Cellulose	BcsA_G1(322832863)|BcsB_G1-1(322832864)|BcsC_G1-1(322832865)	Rahnella sp. Y9602	Bacteria; Proteobacteria; Gammaproteobacteria; Enterobacteriales; Enterobacteriaceae; Rahnella.	NC_015061	3	BcsA|322832863|2345587..2348202	BcsB|322832864|2348199..2350538	BcsC|322832865|2350543..2353833
Cellulose	BcsZ_G19(322830834)|BcsC_G5-1(322830836)|BcsB_G5-1(322830837)|BcsA_G1(322830838)	Rahnella sp. Y9602	Bacteria; Proteobacteria; Gammaproteobacteria; Enterobacteriales; Enterobacteriaceae; Rahnella.	NC_015061	4	BcsZ|322830834|complement(107367..108380)	BcsC|322830836|complement(108888..112850)	BcsB|322830837|complement(112933..115422)	BcsA|322830838|complement(115419..117518)
Cellulose	BcsC_G6-1(322435663)|BcsZ_G4-2(322435664)|BcsA_G1(322435665)	Granulicella tundricola MP5ACTX9	Bacteria; Acidobacteria; Acidobacteriales; Acidobacteriaceae; Granulicella.	NC_015064	3	BcsC|322435663|complement(2386342..2391507)	BcsZ|322435664|complement(2391820..2393037)	BcsA+BcsB|322435665|complement(2393076..2397626)
Cellulose	BcsC_G3-3(323529611)|BcsZ_G2-2(323529612)|BcsB_G2-3(323529613)|BcsA_G1(323529614)	Burkholderia sp. CCGE1001	Bacteria; Proteobacteria; Betaproteobacteria; Burkholderiales; Burkholderiaceae; Burkholderia.	NC_015137	4	BcsC|323529611|complement(1946073..1950923)	BcsZ|323529612|complement(1950914..1952107)	BcsB|323529613|complement(1952109..1954793)	BcsA|323529614|complement(1954797..1957001)
Cellulose	BcsA_G7(326402792)|BcsZ_G6(326402793)|BcsB_G14(326402795)	Acidiphilium multivorum AIU301	Bacteria; Proteobacteria; Alphaproteobacteria; Rhodospirillales; Acetobacteraceae; Acidiphilium.	NC_015186	3	BcsA|326402792|complement(731055..733331)	BcsZ|326402793|complement(733328..734458)	BcsB|326402795|complement(735194..737464)
Cellulose	BcsA_G16(325955818)|BcsZ_G28(325955819)	Lactobacillus acidophilus 30SC	Bacteria; Firmicutes; Bacilli; Lactobacillales; Lactobacillaceae; Lactobacillus.	NC_015214	2	BcsA|325955818|100677..101984	BcsZ|325955819|101994..103127
Cellulose	BcsC_G1-1(332163410)|BcsZ_G1-2(332163411)|BcsB_G1-1(332163412)|BcsA_G1(332163413)	Yersinia enterocolitica subsp. palearctica 105.5R(r)	Bacteria; Proteobacteria; Gammaproteobacteria; Enterobacteriales; Enterobacteriaceae; Yersinia.	NC_015224	4	BcsC|332163410|complement(4367945..4371451)	BcsZ|332163411|complement(4371433..4372560)	BcsB|332163412|complement(4372566..4374872)	BcsA|332163413|complement(4374880..4377507)
Cellulose	BcsA_G17(331266021)|BcsZ_G27(331266022)	Streptococcus oralis Uo5	Bacteria; Firmicutes; Bacilli; Lactobacillales; Streptococcaceae; Streptococcus.	NC_015291	2	BcsA|331266021|613827..615137	BcsZ|331266022|615146..616249
Cellulose	BcsA_G1(330821869)|BcsB_G2-3(330821870)|BcsZ_G2-2(330821871)|BcsC_G3-3(330821872)	Burkholderia gladioli BSR3	Bacteria; Proteobacteria; Betaproteobacteria; Burkholderiales; Burkholderiaceae; Burkholderia.	NC_015376	4	BcsA|330821869|3459976..3462249	BcsB|330821870|3462293..3465031	BcsZ|330821871|3465036..3466256	BcsC|330821872|3466247..3471163
Cellulose	BcsZ_G17(332716095)|BcsB_G19-NA7(332716096)|BcsA_G10(332716097)	Agrobacterium sp. H13-3	Bacteria; Proteobacteria; Alphaproteobacteria; Rhizobiales;Rhizobiaceae; Rhizobium/Agrobacterium group; Agrobacterium.	NC_015508	3	BcsZ|332716095|complement(808250..809305)	BcsB|332716096|complement(809302..811785)	BcsA|332716097|complement(811782..813971)
Cellulose	BcsB_G15(332800423)|BcsA_G16(332800424)	Tepidanaerobacter acetatoxydans Re1	Bacteria; Firmicutes; Clostridia; Thermoanaerobacterales; Thermoanaerobacteraceae; Tepidanaerobacter.	NC_015519	2	BcsB|332800423|complement(2630425..2632833)	BcsA|332800424|complement(2632843..2634099)
Cellulose	BcsA_G8(333891601)|BcsB_G9(333891602)|BcsZ_G9(333891603)|BcsC_G4-2(333891604)	Alteromonas sp. SN2	Bacteria; Proteobacteria; Gammaproteobacteria; Alteromonadales; Alteromonadaceae; Alteromonas.	NC_015554	4	BcsA|333891601|137683..139803	BcsB|333891602|139806..142079	BcsZ|333891603|142073..143131	BcsC|333891604|143131..145713
Cellulose	BcsA_G1(333925002)|BcsB_G1-1(333925003)|BcsZ_G1-3(333925004)|BcsC_G1-1(333925005)	Serratia sp. AS12	Bacteria; Proteobacteria; Gammaproteobacteria; Enterobacteriales; Enterobacteriaceae; Serratia.	NC_015566	4	BcsA|333925002|121721..124324	BcsB|333925003|124381..126687	BcsZ|333925004|126693..127805	BcsC|333925005|127787..131260
Cellulose	BcsA_G1(333929955)|BcsB_G1-1(333929956)|BcsZ_G1-3(333929957)|BcsC_G1-1(333929958)	Serratia plymuthica AS9	Bacteria; Proteobacteria; Gammaproteobacteria; Enterobacteriales; Enterobacteriaceae; Serratia.	NC_015567	4	BcsA|333929955|121721..124324	BcsB|333929956|124381..126687	BcsZ|333929957|126693..127805	BcsC|333929958|127787..131260
Cellulose	BcsA_G1(334133318)|BcsC_G8(334133319)|BcsZ_G11-3(334133321)	Novosphingobium sp. PP1Y	Bacteria; Proteobacteria; Alphaproteobacteria; Sphingomonadales; Sphingomonadaceae; Novosphingobium.	NC_015579	3	BcsA+BcsB|334133318|100465..104943	BcsC|334133319|106947..108416	BcsZ|334133321|108870..109871
Cellulose	BcsC_G1-1(336247678)|BcsZ_G1-1(336247679)|BcsB_G1-1(336247680)|BcsA_G1(336247681)	Enterobacter aerogenes KCTC 2190	Bacteria; Proteobacteria; Gammaproteobacteria; Enterobacteriales; Enterobacteriaceae; Enterobacter.	NC_015663	4	BcsC|336247678|complement(1221133..1224618)	BcsZ|336247679|complement(1224600..1225706)	BcsB|336247680|complement(1225713..1228052)	BcsA|336247681|complement(1228081..1230699)
Cellulose	BcsA_G17(337283140)|BcsZ_G27(337283141)	Streptococcus parasanguinis ATCC 15912	Bacteria; Firmicutes; Bacilli; Lactobacillales; Streptococcaceae; Streptococcus.	NC_015678	2	BcsA|337283140|1779086..1780396	BcsZ|337283141|1780405..1781508
Cellulose	BcsZ_G28(338203055)|BcsA_G17(338203056)	Lactobacillus reuteri SD2112	Bacteria; Firmicutes; Bacilli; Lactobacillales; Lactobacillaceae; Lactobacillus.	NC_015697	2	BcsZ|338203055|complement(690297..691436)	BcsA|338203056|complement(691451..692758)
Cellulose	BcsZ_G11-1(338707195)|BcsC_G8(338707196)|BcsA_G1(338707198)	Zymomonas mobilis subsp. pomaceae ATCC 29192	Bacteria; Proteobacteria; Alphaproteobacteria; Sphingomonadales; Sphingomonadaceae; Zymomonas.	NC_015709	3	BcsZ|338707195|complement(236394..237431)	BcsC|338707196|complement(237506..241201)	BcsA+BcsB|338707198|complement(241471..245943)
Cellulose	BcsA_G1(339322685)|BcsB_G2-3(339322686)|BcsZ_G2-1(339322687)|BcsC_G3-3(339322688)	Cupriavidus necator N-1	Bacteria; Proteobacteria; Betaproteobacteria; Burkholderiales; Burkholderiaceae; Cupriavidus.	NC_015723	4	BcsA|339322685|1471166..1473361	BcsB|339322686|1473441..1475765	BcsZ|339322687|1475819..1477003	BcsC|339322688|1476976..1481364
Cellulose	BcsC_G1-1(339492385)|BcsB_G1-2(339492386)|BcsA_G1(339492387)	Pseudomonas stutzeri ATCC 17588 = LMG 11199	Bacteria; Proteobacteria; Gammaproteobacteria; Pseudomonadales; Pseudomonadaceae; Pseudomonas.	NC_015740	3	BcsC|339492385|complement(348317..351811)	BcsB|339492386|complement(351818..354040)	BcsA|339492387|complement(354037..356634)
Cellulose	BcsZ_G27(340398940)|BcsA_G17(340398941)	Streptococcus salivarius CCHSS3	Bacteria; Firmicutes; Bacilli; Lactobacillales; Streptococcaceae; Streptococcus.	NC_015760	2	BcsZ|340398940|complement(1255017..1256120)	BcsA|340398941|complement(1256129..1257421)
Cellulose	BcsC_G1-1(340001139)|BcsZ_G1-1(340001140)|BcsB_G1-1(340001141)|BcsA_G1(340001142)	Salmonella bongori NCTC 12419	Bacteria; Proteobacteria; Gammaproteobacteria; Enterobacteriales; Enterobacteriaceae; Salmonella.	NC_015761	4	BcsC|340001139|complement(3518929..3522435)	BcsZ|340001140|complement(3522453..3523562)	BcsB|340001141|complement(3523566..3525896)	BcsA|340001142|complement(3525907..3528531)
Cellulose	BcsA_G1(344199721)|BcsZ_G4-2(344199722)|BcsC_G6-3(344199723)|BcsC_G6-2(344199724)	Acidithiobacillus ferrivorans SS3	Bacteria; Proteobacteria; Gammaproteobacteria; Acidithiobacillales; Acidithiobacillaceae; Acidithiobacillus.	NC_015942	4	BcsA+BcsB|344199721|1576484..1580857	BcsZ|344199722|1580854..1582026	BcsC|344199723|1582005..1584386	BcsC|344199724|1584389..1586017
Cellulose	BcsZ_G4-2(344199474)|BcsB_G9(344199477)|BcsA_G9(344199478)	Acidithiobacillus ferrivorans SS3	Bacteria; Proteobacteria; Gammaproteobacteria; Acidithiobacillales; Acidithiobacillaceae; Acidithiobacillus.	NC_015942	3	BcsZ|344199474|complement(1322227..1323468)	BcsB|344199477|complement(1326340..1328427)	BcsA|344199478|complement(1328454..1330739)
Cellulose	BcsC_G1-1(345301342)|BcsZ_G1-1(345301343)|BcsB_G1-1(345301344)|BcsA_G1(345301345)	Enterobacter asburiae LF7a	Bacteria; Proteobacteria; Gammaproteobacteria; Enterobacteriales; Enterobacteriaceae; Enterobacter; Enterobacter cloacae complex.	NC_015968	4	BcsC|345301342|complement(4499572..4503069)	BcsZ|345301343|complement(4503051..4504157)	BcsB|345301344|complement(4504164..4506539)	BcsA|345301345|complement(4506550..4509165)
Cellulose	BcsZ_G19(345301351)|BcsC_G5-1(345301353)|BcsB_G5-1(345301354)|BcsA_G1(345301355)	Enterobacter asburiae LF7a	Bacteria; Proteobacteria; Gammaproteobacteria; Enterobacteriales; Enterobacteriaceae; Enterobacter; Enterobacter cloacae complex.	NC_015968	4	BcsZ|345301351|complement(4513761..4514753)	BcsC|345301353|complement(4515240..4519265)	BcsB|345301354|complement(4519262..4521541)	BcsA|345301355|complement(4521538..4523643)
Cellulose	BcsC_G3-3(346726285)|BcsZ_G3(346726286)|BcsB_G2-4(346726287)|BcsA_G1(346726288)	Xanthomonas axonopodis pv. citrumelo F1	Bacteria; Proteobacteria; Gammaproteobacteria; Xanthomonadales; Xanthomonadaceae; Xanthomonas.	NC_016010	4	BcsC|346726285|complement(3961984..3966513)	BcsZ|346726286|complement(3966495..3967649)	BcsB|346726287|complement(3967673..3969997)	BcsA|346726288|complement(3970042..3972186)
Cellulose	BcsZ_G17(357384054)|BcsB_G19-NA10(357384055)|BcsA_G10(357384056)	Pelagibacterium halotolerans B2	Bacteria; Proteobacteria; Alphaproteobacteria; Rhizobiales;Hyphomicrobiaceae; Pelagibacterium.	NC_016078	3	BcsZ|357384054|complement(969655..970737)	BcsB|357384055|complement(970734..973010)	BcsA|357384056|complement(973007..975190)
Cellulose	BcsC_G1-1(365972608)|BcsZ_G1-1(365972609)|BcsB_G1-1(365972610)|BcsA_G1(365972611)	Enterobacter cloacae EcWSU1	Bacteria; Proteobacteria; Gammaproteobacteria; Enterobacteriales; Enterobacteriaceae; Enterobacter; Enterobacter cloacae complex.	NC_016514	4	BcsC|365972608|complement(4471191..4474673)	BcsZ|365972609|complement(4474661..4475764)	BcsB|365972610|complement(4475768..4478239)	BcsA|365972611|complement(4478199..4480862)
Cellulose	BcsC_G1-1(375257880)|BcsZ_G1-1(375257881)|BcsB_G1-1(375257882)|BcsA_G1(375257884)	Klebsiella oxytoca KCTC 1686	Bacteria; Proteobacteria; Gammaproteobacteria; Enterobacteriales; Enterobacteriaceae; Klebsiella.	NC_016612	4	BcsC|375257880|complement(1109644..1113129)	BcsZ|375257881|complement(1113111..1114217)	BcsB|375257882|complement(1114224..1116452)	BcsA|375257884|complement(1117886..1120507)
Cellulose	BcsZ_G19(375257892)|BcsC_G5-1(375257894)|BcsB_G5-1(375257895)|BcsA_G1(375257896)	Klebsiella oxytoca KCTC 1686	Bacteria; Proteobacteria; Gammaproteobacteria; Enterobacteriales; Enterobacteriaceae; Klebsiella.	NC_016612	4	BcsZ|375257892|complement(1125966..1126922)	BcsC|375257894|complement(1127452..1131504)	BcsB|375257895|complement(1131501..1133909)	BcsA|375257896|complement(1133906..1136017)
Cellulose	BcsZ_G8(374293898)|BcsB_G20-NA2(374293900)|BcsA_G10(374293901)	Azospirillum lipoferum 4B	Bacteria; Proteobacteria; Alphaproteobacteria; Rhodospirillales;Rhodospirillaceae; Azospirillum.	NC_016623	3	BcsZ|374293898|complement(452976..454061)	BcsB|374293900|complement(454304..456883)	BcsA|374293901|complement(456889..459174)
Cellulose	BcsA_G1(377813081)|BcsB_G2-3(377813082)|BcsZ_G2-2(377813083)|BcsC_G3-3(377813084)	Burkholderia sp. YI23	Bacteria; Proteobacteria; Betaproteobacteria; Burkholderiales; Burkholderiaceae; Burkholderia.	NC_016625	4	BcsA|377813081|967803..970019	BcsB|377813082|969965..972514	BcsZ|377813083|972516..973676	BcsC|377813084|973658..978199
Cellulose	BcsC_G6-1(374311107)|BcsZ_G4-1(374311108)|BcsA_G1(374311109)	Granulicella mallensis MP5ACTX8	Bacteria; Acidobacteria; Acidobacteriales; Acidobacteriaceae; Granulicella.	NC_016631	3	BcsC|374311107|complement(2592471..2597021)	BcsZ|374311108|complement(2597009..2598133)	BcsA+BcsB|374311109|complement(2598130..2602497)
Cellulose	BcsC_G1-1(374336695)|BcsZ_G1-1(374336696)|BcsB_G1-2(374336697)|BcsA_G1(374336698)	Oceanimonas sp. GK1	Bacteria; Proteobacteria; Gammaproteobacteria; Aeromonadales; Aeromonadaceae; Oceanimonas.	NC_016745	4	BcsC|374336695|complement(3128000..3131398)	BcsZ|374336696|complement(3131443..3132441)	BcsB|374336697|complement(3132544..3134805)	BcsA|374336698|complement(3134802..3137393)
Cellulose	BcsC_G1-1(378701506)|BcsZ_G1-1(378701507)|BcsB_G1-1(378701508)|BcsA_G1(378701509)	Salmonella enterica subsp. enterica serovar Typhimurium str. SL1344	Bacteria; Proteobacteria; Gammaproteobacteria; Enterobacteriales; Enterobacteriaceae; Salmonella.	NC_016810	4	BcsC|378701506|complement(3815219..3818761)	BcsZ|378701507|complement(3818743..3819852)	BcsB|378701508|complement(3819856..3822156)	BcsA|378701509|complement(3822167..3824791)
Cellulose	BcsZ_G17(378763563)|BcsB_G19-NA11(378763564)|BcsA_G10(378763565)	Sinorhizobium fredii HH103	Bacteria; Proteobacteria; Alphaproteobacteria; Rhizobiales;Rhizobiaceae; Sinorhizobium/Ensifer group; Sinorhizobium.	NC_016815	3	BcsZ|378763563|complement(765612..766655)	BcsB|378763564|complement(766652..768988)	BcsA|378763565|complement(769048..771156)
Cellulose	BcsZ_G19(378769249)|BcsC_G5-1(378769251)|BcsB_G5-1(378769252)|BcsA_G1(378769253)	Pantoea ananatis LMG 5342	Bacteria; Proteobacteria; Gammaproteobacteria; Enterobacteriales; Enterobacteriaceae; Pantoea.	NC_016816	4	BcsZ|378769249|complement(4552074..4553078)	BcsC|378769251|complement(4553534..4557340)	BcsB|378769252|complement(4557352..4560213)	BcsA|378769253|complement(4560210..4562315)
Cellulose	BcsZ_G19(383188087)|BcsC_G5-1(383188089)|BcsB_G5-1(383188090)|BcsA_G1(383188091)	Rahnella aquatilis CIP 78.65 = ATCC 33071	Bacteria; Proteobacteria; Gammaproteobacteria; Enterobacteriales; Enterobacteriaceae; Rahnella.	NC_016818	4	BcsZ|383188087|complement(128074..129087)	BcsC|383188089|complement(129595..133644)	BcsB|383188090|complement(133727..136204)	BcsA|383188091|complement(136201..138300)
Cellulose	BcsA_G1(383180947)|BcsA_G1(383180948)|BcsB_G1-1(383180949)|BcsZ_G1-1(383180950)	Shigella sonnei 53G	Bacteria; Proteobacteria; Gammaproteobacteria; Enterobacteriales; Enterobacteriaceae; Shigella.	NC_016822	4	BcsA|383180947|4192105..4192269	BcsA|383180948|4192462..4194723	BcsB|383180949|4194734..4197073	BcsZ|383180950|4197080..4198186
Cellulose	BcsA_G1(378957530)|BcsB_G1-1(378957531)|BcsZ_G1-1(378957532)|BcsC_G1-1(378957533)	Salmonella enterica subsp. enterica serovar Gallinarum/pullorum	str. RKS5078 Bacteria; Proteobacteria; Gammaproteobacteria; Enterobacteriales; Enterobacteriaceae; Salmonella.	NC_016831	4	BcsA|378957530|3994672..3997296	BcsB|378957531|3997328..3999607	BcsZ|378957532|3999611..4000720	BcsC|378957533|4000792..4004187
Cellulose	BcsA_G1(378962067)|BcsB_G1-1(378962068)|BcsZ_G1-1(378962069)	Salmonella enterica subsp. enterica serovar Typhi str. P-stx-12	Bacteria; Proteobacteria; Gammaproteobacteria; Enterobacteriales; Enterobacteriaceae; Salmonella.	NC_016832	3	BcsA|378962067|4013120..4015744	BcsB|378962068|4015755..4018055	BcsZ|378962069|4018059..4019168
Cellulose	BcsC_G1-1(378981196)|BcsZ_G1-1(378981197)|BcsB_G1-1(378981198)|BcsA_G1(378981199)	Klebsiella pneumoniae subsp. pneumoniae HS11286	Bacteria; Proteobacteria; Gammaproteobacteria; Enterobacteriales; Enterobacteriaceae; Klebsiella.	NC_016845	4	BcsC|378981196|complement(5045000..5048476)	BcsZ|378981197|complement(5048458..5049567)	BcsB|378981198|complement(5049571..5051916)	BcsA|378981199|complement(5051927..5054545)
Cellulose	BcsZ_G19(378981205)|BcsC_G5-1(378981207)|BcsB_G5-1(378981208)|BcsA_G1(378981209)	Klebsiella pneumoniae subsp. pneumoniae HS11286	Bacteria; Proteobacteria; Gammaproteobacteria; Enterobacteriales; Enterobacteriaceae; Klebsiella.	NC_016845	4	BcsZ|378981205|complement(5059176..5060177)	BcsC|378981207|complement(5060665..5064717)	BcsB|378981208|complement(5064714..5067149)	BcsA|378981209|complement(5067146..5069257)
Cellulose	BcsC_G1-1(378446990)|BcsZ_G1-1(378446991)|BcsB_G1-1(378446992)|BcsA_G1(378446993)	Salmonella enterica subsp. enterica serovar Typhimurium str. D23580	Bacteria; Proteobacteria; Gammaproteobacteria; Enterobacteriales; Enterobacteriaceae; Salmonella.	NC_016854	4	BcsC|378446990|complement(3816779..3820321)	BcsZ|378446991|complement(3820303..3821412)	BcsB|378446992|complement(3821416..3823341)	BcsA|378446993|complement(3823727..3826351)
Cellulose	BcsC_G1-1(378452479)|BcsZ_G1-1(378452480)|BcsB_G1-1(378452481)|BcsA_G1(378452482)	Salmonella enterica subsp. enterica serovar Typhimurium str. 14028S	Bacteria; Proteobacteria; Gammaproteobacteria; Enterobacteriales; Enterobacteriaceae; Salmonella.	NC_016856	4	BcsC|378452479|complement(3807595..3811137)	BcsZ|378452480|complement(3811119..3812228)	BcsB|378452481|complement(3812232..3814532)	BcsA|378452482|complement(3814543..3817167)
Cellulose	BcsC_G1-1(379702877)|BcsZ_G1-1(379702878)|BcsB_G1-1(379702879)|BcsA_G1(379702880)	Salmonella enterica subsp. enterica serovar Typhimurium str. ST4/74	Bacteria; Proteobacteria; Gammaproteobacteria; Enterobacteriales; Enterobacteriaceae; Salmonella.	NC_016857	4	BcsC|379702877|complement(3815220..3818762)	BcsZ|379702878|complement(3818744..3819853)	BcsB|379702879|complement(3819857..3822157)	BcsA|379702880|complement(3822168..3824792)
Cellulose	BcsC_G1-1(378986211)|BcsZ_G1-1(378986212)|BcsB_G1-1(378986213)|BcsA_G1(378986214)	Salmonella enterica subsp. enterica serovar Typhimurium str.	T000240 Bacteria; Proteobacteria; Gammaproteobacteria; Enterobacteriales; Enterobacteriaceae; Salmonella.	NC_016860	4	BcsC|378986211|complement(3816790..3820332)	BcsZ|378986212|complement(3820314..3821423)	BcsB|378986213|complement(3821427..3823706)	BcsA|378986214|complement(3823738..3826362)
Cellulose	BcsC_G1-1(378990920)|BcsZ_G1-1(378990921)|BcsB_G1-1(378990922)|BcsA_G1(378990923)	Salmonella enterica subsp. enterica serovar Typhimurium str. UK-1	Bacteria; Proteobacteria; Gammaproteobacteria; Enterobacteriales; Enterobacteriaceae; Salmonella.	NC_016863	4	BcsC|378990920|complement(3755202..3758744)	BcsZ|378990921|complement(3758726..3759835)	BcsB|378990922|complement(3759839..3762139)	BcsA|378990923|complement(3762150..3764774)
Cellulose	BcsA_G1(378711039)|BcsB_G1-1(378711040)|BcsZ_G1-1(378711041)|BcsC_G1-1(378711042)	Escherichia coli KO11FL	Bacteria; Proteobacteria; Gammaproteobacteria; Enterobacteriales; Enterobacteriaceae; Escherichia.	NC_016902	4	BcsA|378711039|215005..217623	BcsB|378711040|217670..219973	BcsZ|378711041|219980..221086	BcsC|378711042|221068..224541
Cellulose	BcsA_G1(383317570)|BcsB_G3(383317571)|BcsC_G1-1(383317572)	Frateuria aurantia DSM 6220	Bacteria; Proteobacteria; Gammaproteobacteria; Xanthomonadales; Xanthomonadaceae; Frateuria.	NC_017033	3	BcsA|383317570|2511286..2513874	BcsB|383317571|2513944..2516214	BcsC|383317572|2516274..2519807
Cellulose	BcsC_G3-3(383317558)|BcsZ_G5(383317559)|BcsB_G2-5(383317560)|BcsA_G1(383317561)|BcsZ_G5(383317563)|BcsZ_G5(383317564)	Frateuria aurantia DSM 6220	Bacteria; Proteobacteria; Gammaproteobacteria; Xanthomonadales; Xanthomonadaceae; Frateuria.	NC_017033	6	BcsC|383317558|complement(2491822..2496360)	BcsZ|383317559|complement(2496357..2497556)	BcsB|383317560|complement(2497549..2499807)	BcsA|383317561|complement(2499804..2501975)	BcsZ|383317563|complement(2503825..2504988)	BcsZ|383317564|complement(2505361..2506521)
Cellulose	BcsC_G1-1(383498252)|BcsZ_G1-1(383498253)|BcsB_G1-1(383498254)|BcsA_G1(383498255)	Salmonella enterica subsp. enterica serovar Typhimurium str. 798	Bacteria; Proteobacteria; Gammaproteobacteria; Enterobacteriales; Enterobacteriaceae; Salmonella.	NC_017046	4	BcsC|383498252|complement(3814048..3817497)	BcsZ|383498253|complement(3817572..3818681)	BcsB|383498254|complement(3818685..3820985)	BcsA|383498255|complement(3820996..3823620)
Cellulose	BcsZ_G19(384256005)|BcsC_G5-1(384256007)|BcsB_G5-1(384256008)|BcsA_G1(384256009)	Rahnella aquatilis HX2	Bacteria; Proteobacteria; Gammaproteobacteria; Enterobacteriales; Enterobacteriaceae; Rahnella.	NC_017047	4	BcsZ|384256005|complement(107147..108160)	BcsC|384256007|complement(108668..112714)	BcsB|384256008|complement(112797..115286)	BcsA|384256009|complement(115283..117382)
Cellulose	BcsA_G16(384360235)|BcsB_G18(384360236)	Peptoclostridium difficile BI1	Bacteria; Firmicutes; Clostridia; Clostridiales; Peptostreptococcaceae; Peptoclostridium.	NC_017179	2	BcsA|384360235|1093204..1094460	BcsB|384360236|1094483..1096564
Cellulose	BcsZ_G11-1(384411172)|BcsC_G8(384411173)|BcsB_G4(384411174)|BcsA_G1(384411175)	Zymomonas mobilis subsp. mobilis ATCC 10988	Bacteria; Proteobacteria; Alphaproteobacteria; Sphingomonadales; Sphingomonadaceae; Zymomonas.	NC_017262	4	BcsZ|384411172|complement(271540..272559)	BcsC|384411173|complement(272715..276719)	BcsB|384411174|complement(276716..279031)	BcsA|384411175|complement(279028..281205)
Cellulose	BcsA_G1(384426520)|BcsB_G2-4(384426521)|BcsZ_G3(384426522)|BcsC_G3-3(384426523)	Xanthomonas campestris pv. raphani 756C	Bacteria; Proteobacteria; Gammaproteobacteria; Xanthomonadales; Xanthomonadaceae; Xanthomonas.	NC_017271	4	BcsA|384426520|876729..878873	BcsB|384426521|878876..881236	BcsZ|384426522|881233..882414	BcsC|384426523|882396..886940
Cellulose	BcsA_G16(384461708)|BcsB_G17(384461709)	Clostridium botulinum F str. 230613	Bacteria; Firmicutes; Clostridia; Clostridiales; Clostridiaceae; Clostridium.	NC_017297	2	BcsA|384461708|1446306..1447568	BcsB|384461709|1447640..1449736
Cellulose	BcsA_G16(387817576)|BcsB_G17(387817577)	Clostridium botulinum H04402 065	Bacteria; Firmicutes; Clostridia; Clostridiales; Clostridiaceae; Clostridium.	NC_017299	2	BcsA|387817576|1475908..1477179	BcsB|387817577|1477466..1479562
Cellulose	BcsC_G1-1(387869190)|BcsZ_G1-2(387869191)|BcsB_G1-1(387869192)|BcsA_G1(387869193)	Edwardsiella tarda FL6-60	Bacteria; Proteobacteria; Gammaproteobacteria; Enterobacteriales; Enterobacteriaceae; Edwardsiella.	NC_017309	4	BcsC|387869190|complement(3504045..3507506)	BcsZ|387869191|complement(3507488..3508609)	BcsB|387869192|complement(3508614..3510899)	BcsA|387869193|complement(3510964..3513531)
Cellulose	BcsZ_G19(387873232)|BcsC_G5-1(387873234)|BcsB_G5-1(387873235)|BcsA_G1(387873236)	Erwinia pyrifoliae DSM 12163	Bacteria; Proteobacteria; Gammaproteobacteria; Enterobacteriales; Enterobacteriaceae; Erwinia.	NC_017390	4	BcsZ|387873232|complement(3915432..3916445)	BcsC|387873234|complement(3916912..3920979)	BcsB|387873235|complement(3920976..3923486)	BcsA|387873236|complement(3923423..3925522)
Cellulose	BcsZ_G19(385786534)|BcsC_G5-1(385786536)|BcsB_G5-1(385786537)|BcsA_G1(385786538)	Erwinia sp. Ejp617	Bacteria; Proteobacteria; Gammaproteobacteria; Enterobacteriales; Enterobacteriaceae; Erwinia.	NC_017445	4	BcsZ|385786534|complement(1171065..1172063)	BcsC|385786536|complement(1172545..1176612)	BcsB|385786537|complement(1176609..1179059)	BcsA|385786538|complement(1179056..1181155)
Cellulose	BcsA_G16(385816717)|BcsZ_G28(385816718)	Lactobacillus amylovorus GRL1118	Bacteria; Firmicutes; Bacilli; Lactobacillales; Lactobacillaceae; Lactobacillus.	NC_017470	2	BcsA|385816717|108964..110271	BcsZ|385816718|110353..111414
Cellulose	BcsA_G17(385825035)|BcsZ_G28(385825036)	Lactobacillus johnsonii DPC 6026	Bacteria; Firmicutes; Bacilli; Lactobacillales; Lactobacillaceae; Lactobacillus.	NC_017477	2	BcsA|385825035|108292..109599	BcsZ|385825036|109609..110733
Cellulose	BcsA_G1(386017864)|BcsB_G5-1(386017865)|BcsC_G5-1(386017866)|BcsZ_G19(386017867)	Pantoea ananatis AJ13355	Bacteria; Proteobacteria; Gammaproteobacteria; Enterobacteriales; Enterobacteriaceae; Pantoea.	NC_017531	4	BcsA|386017864|3925265..3927370	BcsB|386017865|3927367..3930174	BcsC|386017866|3930186..3933992	BcsZ|386017867|3934448..3935452
Cellulose	BcsC_G1-1(386018968)|BcsB_G1-2(386018969)|BcsA_G1(386018970)	Pseudomonas stutzeri DSM 4166	Bacteria; Proteobacteria; Gammaproteobacteria; Pseudomonadales; Pseudomonadaceae; Pseudomonas.	NC_017532	3	BcsC|386018968|complement(374885..378379)	BcsB|386018969|complement(378386..380608)	BcsA|386018970|complement(380605..383202)
Cellulose	BcsC_G1-1(386037015)|BcsZ_G1-1(386037016)|BcsB_G1-1(386037017)|BcsA_G1(386037018)	Klebsiella pneumoniae KCTC 2242	Bacteria; Proteobacteria; Gammaproteobacteria; Enterobacteriales; Enterobacteriaceae; Klebsiella.	NC_017540	4	BcsC|386037015|complement(4704120..4707599)	BcsZ|386037016|complement(4707581..4708690)	BcsB|386037017|complement(4708694..4710997)	BcsA|386037018|complement(4711050..4713665)
Cellulose	BcsZ_G19(386037024)|BcsC_G5-1(386037026)|BcsB_G5-1(386037027)|BcsA_G1(386037028)	Klebsiella pneumoniae KCTC 2242	Bacteria; Proteobacteria; Gammaproteobacteria; Enterobacteriales; Enterobacteriaceae; Klebsiella.	NC_017540	4	BcsZ|386037024|complement(4718296..4719297)	BcsC|386037026|complement(4719785..4723813)	BcsB|386037027|complement(4723834..4726269)	BcsA|386037028|complement(4726266..4728377)
Cellulose	BcsZ_G19(386081324)|BcsC_G5-1(386081326)|BcsB_G5-1(386081327)|BcsA_G1(386081328)	Pantoea ananatis PA13	Bacteria; Proteobacteria; Gammaproteobacteria; Enterobacteriales; Enterobacteriaceae; Pantoea.	NC_017554	4	BcsZ|386081324|complement(4533100..4534104)	BcsC|386081326|complement(4534560..4538366)	BcsB|386081327|complement(4538378..4541203)	BcsA|386081328|complement(4541200..4543305)
Cellulose	BcsA_G1(386310563)|BcsB_G1-1(386310564)|BcsZ_G1-2(386310565)|BcsC_G1-1(386310566)|BcsC_G1-1(386310567)	Yersinia enterocolitica subsp. palearctica Y11	Bacteria; Proteobacteria; Gammaproteobacteria; Enterobacteriales; Enterobacteriaceae; Yersinia.	NC_017564	5	BcsA|386310563|3217518..3220145	BcsB|386310564|3220156..3222459	BcsZ|386310565|3222465..3223592	BcsC|386310566|3223574..3224356	BcsC|386310567|3224375..3227080
Cellulose	BcsA_G1(386326826)|BcsB_G1-1(386326827)|BcsZ_G1-3(386326828)|BcsC_G1-1(386326829)	Serratia sp. AS13	Bacteria; Proteobacteria; Gammaproteobacteria; Enterobacteriales; Enterobacteriaceae; Serratia.	NC_017573	4	BcsA|386326826|121729..124332	BcsB|386326827|124389..126695	BcsZ|386326828|126701..127813	BcsC|386326829|127795..131268
Cellulose	BcsZ_G27(387761410)|BcsA_G17(387761411)	Streptococcus salivarius 57.I	Bacteria; Firmicutes; Bacilli; Lactobacillales; Streptococcaceae; Streptococcus.	NC_017594	2	BcsZ|387761410|complement(1217809..1218912)	BcsA|387761411|complement(1218921..1220231)
Cellulose	BcsC_G1-1(386593287)|BcsZ_G1-1(386593288)|BcsB_G1-1(386593289)|BcsA_G1(386593290)	Salmonella enterica subsp. enterica serovar Heidelberg str. B182	Bacteria; Proteobacteria; Gammaproteobacteria; Enterobacteriales; Enterobacteriaceae; Salmonella.	NC_017623	4	BcsC|386593287|complement(4464993..4468445)	BcsZ|386593288|complement(4468517..4469626)	BcsB|386593289|complement(4469630..4471930)	BcsA|386593290|complement(4471941..4474565)
Cellulose	BcsA_G1(386593763)|BcsB_G1-1(386593764)|BcsZ_G1-1(386593765)|BcsC_G1-1(386593766)	Escherichia coli DH1	Bacteria; Proteobacteria; Gammaproteobacteria; Enterobacteriales; Enterobacteriaceae; Escherichia.	NC_017625	4	BcsA|386593763|188527..191145	BcsB|386593764|191192..193495	BcsZ|386593765|193502..194608	BcsC|386593766|194590..198063
Cellulose	BcsC_G1-1(387609260)|BcsZ_G1-1(387609261)|BcsB_G1-1(387609262)|BcsA_G1(387609263)	Escherichia coli 042	Bacteria; Proteobacteria; Gammaproteobacteria; Enterobacteriales; Enterobacteriaceae; Escherichia.	NC_017626	4	BcsC|387609260|complement(4064781..4068203)	BcsZ|387609261|complement(4068236..4069342)	BcsB|387609262|complement(4069349..4071688)	BcsA|387609263|complement(4071699..4074317)
Cellulose	BcsC_G1-1(386601566)|BcsZ_G1-1(386601567)|BcsB_G1-1(386601568)|BcsA_G1(386601569)	Escherichia coli IHE3034	Bacteria; Proteobacteria; Gammaproteobacteria; Enterobacteriales; Enterobacteriaceae; Escherichia.	NC_017628	4	BcsC|386601566|complement(4065218..4068640)	BcsZ|386601567|complement(4068673..4069770)	BcsB|386601568|complement(4069786..4072125)	BcsA|386601569|complement(4072136..4074754)
Cellulose	BcsC_G1-1(386641141)|BcsZ_G1-1(386641142)|BcsB_G1-1(386641143)|BcsA_G1(386641144)	Escherichia coli ABU 83972	Bacteria; Proteobacteria; Gammaproteobacteria; Enterobacteriales; Enterobacteriaceae; Escherichia.	NC_017631	4	BcsC|386641141|complement(4028808..4032281)	BcsZ|386641142|complement(4032263..4033369)	BcsB|386641143|complement(4033376..4035715)	BcsA|386641144|complement(4035726..4038344)
Cellulose	BcsC_G1-1(386606125)|BcsZ_G1-1(386606126)|BcsB_G1-1(386606127)|BcsA_G1(386606128)	Escherichia coli UM146	Bacteria; Proteobacteria; Gammaproteobacteria; Enterobacteriales; Enterobacteriaceae; Escherichia.	NC_017632	4	BcsC|386606125|complement(3694387..3697860)	BcsZ|386606126|complement(3697842..3698948)	BcsB|386606127|complement(3698955..3701231)	BcsA|386606128|complement(3701305..3703923)
Cellulose	BcsC_G1-1(387614200)|BcsZ_G1-1(387614201)|BcsB_G1-1(387614202)|BcsA_G1(387614203)	Escherichia coli ETEC H10407	Bacteria; Proteobacteria; Gammaproteobacteria; Enterobacteriales; Enterobacteriaceae; Escherichia.	NC_017633	4	BcsC|387614200|complement(4070965..4074438)	BcsZ|387614201|complement(4074420..4075526)	BcsB|387614202|complement(4075533..4077872)	BcsA|387614203|complement(4077883..4080501)
Cellulose	BcsC_G1-1(387618828)|BcsZ_G1-1(387618829)|BcsB_G1-1(387618830)|BcsA_G1(387618831)	Escherichia coli O83:H1 str. NRG 857C	Bacteria; Proteobacteria; Gammaproteobacteria; Enterobacteriales; Enterobacteriaceae; Escherichia.	NC_017634	4	BcsC|387618828|complement(3705965..3709438)	BcsZ|387618829|complement(3709420..3710526)	BcsB|387618830|complement(3710533..3712809)	BcsA|387618831|complement(3712883..3715501)
Cellulose	BcsC_G1-1(386610892)|BcsZ_G1-1(386610893)|BcsB_G1-1(386610894)|BcsA_G1(386610895)	Escherichia coli W	Bacteria; Proteobacteria; Gammaproteobacteria; Enterobacteriales; Enterobacteriaceae; Escherichia.	NC_017635	4	BcsC|386610892|complement(3881532..3885005)	BcsZ|386610893|complement(3884987..3886093)	BcsB|386610894|complement(3886100..3888403)	BcsA|386610895|complement(3888450..3891068)
Cellulose	BcsC_G1-1(387623182)|BcsZ_G1-1(387623183)|BcsB_G1-1(387623184)|BcsA_G1(387623185)	Escherichia coli DH1	Bacteria; Proteobacteria; Gammaproteobacteria; Enterobacteriales; Enterobacteriaceae; Escherichia.	NC_017638	4	BcsC|387623182|complement(3663606..3667079)	BcsZ|387623183|complement(3667061..3668167)	BcsB|387623184|complement(3668174..3670513)	BcsA|387623185|complement(3670524..3673142)
Cellulose	BcsC_G1-1(386616326)|BcsZ_G1-1(386616327)|BcsB_G1-1(386616328)|BcsA_G1(386616329)	Escherichia coli UMNK88	Bacteria; Proteobacteria; Gammaproteobacteria; Enterobacteriales; Enterobacteriaceae; Escherichia.	NC_017641	4	BcsC|386616326|complement(4175814..4179287)	BcsZ|386616327|complement(4179269..4180345)	BcsB|386616328|complement(4180382..4182721)	BcsA|386616329|complement(4182732..4185350)
Cellulose	BcsC_G1-1(386621213)|BcsZ_G1-1(386621214)|BcsB_G1-1(386621215)|BcsA_G1(386621216)	Escherichia coli NA114	Bacteria; Proteobacteria; Gammaproteobacteria; Enterobacteriales; Enterobacteriaceae; Escherichia.	NC_017644	4	BcsC|386621213|complement(3770790..3774212)	BcsZ|386621214|complement(3774245..3775321)	BcsB|386621215|complement(3775358..3777697)	BcsA|386621216|complement(3777708..3780326)
Cellulose	BcsC_G1-1(386626343)|BcsZ_G1-1(386626344)|BcsB_G1-1(386626345)|BcsA_G1(386626346)	Escherichia coli O7:K1 str. CE10	Bacteria; Proteobacteria; Gammaproteobacteria; Enterobacteriales; Enterobacteriaceae; Escherichia.	NC_017646	4	BcsC|386626343|complement(4143424..4146897)	BcsZ|386626344|complement(4146879..4147985)	BcsB|386626345|complement(4147992..4150331)	BcsA|386626346|complement(4150342..4152924)
Cellulose	BcsC_G1-1(386631442)|BcsZ_G1-1(386631443)|BcsB_G1-1(386631444)|BcsA_G1(386631445)	Escherichia coli str. 'clone D i2'	Bacteria; Proteobacteria; Gammaproteobacteria; Enterobacteriales; Enterobacteriaceae; Escherichia.	NC_017651	4	BcsC|386631442|complement(3995475..3998948)	BcsZ|386631443|complement(3998930..4000042)	BcsB|386631444|complement(4000043..4002469)	BcsA|386631445|complement(4002393..4005059)
Cellulose	BcsC_G1-1(386636362)|BcsZ_G1-1(386636363)|BcsB_G1-1(386636364)|BcsA_G1(386636365)	Escherichia coli str. 'clone D i14'	Bacteria; Proteobacteria; Gammaproteobacteria; Enterobacteriales; Enterobacteriaceae; Escherichia.	NC_017652	4	BcsC|386636362|complement(3995475..3998948)	BcsZ|386636363|complement(3998930..4000042)	BcsB|386636364|complement(4000043..4002469)	BcsA|386636365|complement(4002393..4005059)
Cellulose	BcsC_G1-1(387508935)|BcsZ_G1-1(387508936)|BcsB_G1-1(387508937)|BcsA_G1(387508938)	Escherichia coli O55:H7 str. RM12579	Bacteria; Proteobacteria; Gammaproteobacteria; Enterobacteriales; Enterobacteriaceae; Escherichia.	NC_017656	4	BcsC|387508935|complement(4225009..4228482)	BcsZ|387508936|complement(4228464..4229570)	BcsB|387508937|complement(4229577..4231853)	BcsA|387508938|complement(4231927..4234545)
Cellulose	BcsA_G1(386699522)|BcsB_G1-1(386699523)|BcsZ_G1-1(386699524)|BcsC_G1-1(386699525)	Escherichia coli KO11FL	Bacteria; Proteobacteria; Gammaproteobacteria; Enterobacteriales; Enterobacteriaceae; Escherichia.	NC_017660	4	BcsA|386699522|1095689..1098307	BcsB|386699523|1098381..1100657	BcsZ|386699524|1100664..1101770	BcsC|386699525|1101752..1105225
Cellulose	BcsC_G1-1(386706801)|BcsZ_G1-1(386706802)|BcsB_G1-1(386706803)|BcsA_G1(386706804)	Escherichia coli P12b	Bacteria; Proteobacteria; Gammaproteobacteria; Enterobacteriales; Enterobacteriaceae; Escherichia.	NC_017663	4	BcsC|386706801|complement(3986940..3990413)	BcsZ|386706802|complement(3990395..3991501)	BcsB|386706803|complement(3991508..3993847)	BcsA|386706804|complement(3993858..3996476)
Cellulose	BcsC_G1-1(386711411)|BcsZ_G1-1(386711412)|BcsB_G1-1(386711413)|BcsA_G1(386711414)	Escherichia coli W	Bacteria; Proteobacteria; Gammaproteobacteria; Enterobacteriales; Enterobacteriaceae; Escherichia.	NC_017664	4	BcsC|386711411|complement(3878025..3881498)	BcsZ|386711412|complement(3881480..3882586)	BcsB|386711413|complement(3882593..3884869)	BcsA|386711414|complement(3884943..3887561)
Cellulose	BcsA_G1(386742679)|BcsC_G13(386742680)|BcsC_G5-1(386742681)	Providencia stuartii MRSN 2154	Bacteria; Proteobacteria; Gammaproteobacteria; Enterobacteriales; Enterobacteriaceae; Providencia.	NC_017731	3	BcsA|386742679|1341828..1343939	BcsC+BcsB|386742680|1343932..1347528	BcsC|386742681|1347639..1349930
Cellulose	BcsA_G17(387785857)|BcsZ_G27(387785858)	Streptococcus mutans LJ23	Bacteria; Firmicutes; Bacilli; Lactobacillales; Streptococcaceae; Streptococcus.	NC_017768	2	BcsA|387785857|720313..721623	BcsZ|387785858|721635..722744
Cellulose	BcsA_G1(386865367)|BcsC_G1-3(386865371)|BcsZ_G1-3(386865372)|BcsB_G1-5(386865373)	Burkholderia pseudomallei 1026b	Bacteria; Proteobacteria; Betaproteobacteria; Burkholderiales; Burkholderiaceae; Burkholderia; pseudomallei group.	NC_017832	4	BcsA|386865367|complement(2109771..2112311)	BcsC|386865371|complement(2115634..2119698)	BcsZ|386865372|complement(2120247..2121569)	BcsB|386865373|complement(2121757..2123910)
Cellulose	BcsC_G1-1(470152580)|BcsZ_G1-1(470152581)|BcsB_G1-1(470152582)|BcsA_G1(470152583)	Pectobacterium sp. SCC3193	Bacteria; Proteobacteria; Gammaproteobacteria; Enterobacteriales; Enterobacteriaceae; Pectobacterium.	NC_017845	4	BcsC|470152580|complement(78225..81704)	BcsZ|470152581|complement(81686..82801)	BcsB|470152582|complement(82808..85165)	BcsA|470152583|complement(85240..87939)
Cellulose	BcsA_G17(387878811)|BcsZ_G27(387878812)	Streptococcus parasanguinis FW213	Bacteria; Firmicutes; Bacilli; Lactobacillales; Streptococcaceae; Streptococcus.	NC_017905	2	BcsA|387878811|300010..301320	BcsZ|387878812|301329..302432
Cellulose	BcsC_G1-1(387884712)|BcsZ_G1-1(387884713)|BcsB_G1-1(387884714)|BcsA_G1(387884715)	Escherichia coli Xuzhou21	Bacteria; Proteobacteria; Gammaproteobacteria; Enterobacteriales; Enterobacteriaceae; Escherichia.	NC_017906	4	BcsC|387884712|complement(4355096..4358104)	BcsZ|387884713|complement(4358541..4359647)	BcsB|387884714|complement(4359654..4362011)	BcsA|387884715|complement(4362022..4364640)
Cellulose	BcsA_G1(387887496)|BcsB_G1-1(387887497)|BcsZ_G1-2(387887498)|BcsC_G1-1(387887499)	Shimwellia blattae DSM 4481 = NBRC 105725	Bacteria; Proteobacteria; Gammaproteobacteria; Enterobacteriales; Enterobacteriaceae; Shimwellia.	NC_017910	4	BcsA|387887496|159952..162546	BcsB|387887497|162568..164868	BcsZ|387887498|164870..165973	BcsC|387887499|165955..169263
Cellulose	BcsA_G1(387887851)|BcsB_G5-1(387887852)|BcsC_G5-1(387887853)|BcsZ_G19(387887855)	Shimwellia blattae DSM 4481 = NBRC 105725	Bacteria; Proteobacteria; Gammaproteobacteria; Enterobacteriales; Enterobacteriaceae; Shimwellia.	NC_017910	4	BcsA|387887851|523128..525242	BcsB|387887852|525239..527659	BcsC|387887853|527669..531520	BcsZ|387887855|532033..533043
Cellulose	BcsB_G1-5(387901974)|BcsZ_G1-3(387901975)|BcsC_G1-3(387901976)|BcsA_G1(387901980)	Burkholderia sp. KJ006	Bacteria; Proteobacteria; Betaproteobacteria; Burkholderiales; Burkholderiaceae; Burkholderia.	NC_017920	4	BcsB|387901974|1298474..1300822	BcsZ|387901975|1300826..1302049	BcsC|387901976|1302034..1305966	BcsA|387901980|1308938..1311475
Cellulose	BcsC_G3-3(387906634)|BcsB_G2-3(387906635)|BcsA_G1(387906636)	Burkholderia sp. KJ006	Bacteria; Proteobacteria; Betaproteobacteria; Burkholderiales; Burkholderiaceae; Burkholderia.	NC_017922	3	BcsC|387906634|complement(956440..960888)	BcsB|387906635|complement(960890..963430)	BcsA|387906636|complement(963447..965654)
Cellulose	BcsZ_G15(389876940)|BcsB_G13(389876941)|BcsA_G10(389876942)	Tistrella mobilis KA081020-065	Bacteria; Proteobacteria; Alphaproteobacteria; Rhodospirillales; Rhodospirillaceae; Tistrella.	NC_017956	3	BcsZ|389876940|complement(1191689..1192993)	BcsB|389876941|complement(1192990..1195779)	BcsA|389876942|complement(1195797..1198133)
Cellulose	BcsA_G10(398351078)|BcsB_G19-NA14(398351079)|BcsZ_G17(398351080)	Sinorhizobium fredii USDA 257	Bacteria; Proteobacteria; Alphaproteobacteria; Rhizobiales;Rhizobiaceae; Sinorhizobium/Ensifer group; Sinorhizobium.	NC_018000	3	BcsA|398351078|1256022..1258193	BcsB|398351079|1258190..1260529	BcsZ|398351080|1260526..1261569
Cellulose	BcsA_G1(390957318)|BcsZ_G4-2(390957319)|BcsC_G6-1(390957320)	Terriglobus roseus DSM 18391	Bacteria; Acidobacteria; Acidobacteriales; Acidobacteriaceae; Terriglobus.	NC_018014	3	BcsA+BcsB|390957318|1686606..1691180	BcsZ|390957319|1691180..1692364	BcsC|390957320|1692519..1697981
Cellulose	BcsA_G1(392423040)|BcsB_G1-2(392423041)|BcsC_G1-1(392423042)	Pseudomonas stutzeri CCUG 29243	Bacteria; Proteobacteria; Gammaproteobacteria; Pseudomonadales; Pseudomonadaceae; Pseudomonas.	NC_018028	3	BcsA|392423040|4290349..4292946	BcsB|392423041|4292943..4295165	BcsC|392423042|4295172..4298633
Cellulose	BcsZ_G22(392425777)|BcsA_G12(392425778)	Desulfosporosinus acidiphilus SJ4	Bacteria; Firmicutes; Clostridia; Clostridiales; Peptococcaceae; Desulfosporosinus.	NC_018068	2	BcsZ|392425777|2598205..2599254	BcsA|392425778|2599517..2601769
Cellulose	BcsC_G1-1(392981194)|BcsZ_G1-1(392981195)|BcsB_G1-1(392981196)|BcsA_G1(392981197)	Enterobacter cloacae subsp. dissolvens SDM	Bacteria; Proteobacteria; Gammaproteobacteria; Enterobacteriales; Enterobacteriaceae; Enterobacter; Enterobacter cloacae complex.	NC_018079	4	BcsC|392981194|complement(4708653..4712135)	BcsZ|392981195|complement(4712117..4713223)	BcsB|392981196|complement(4713227..4715587)	BcsA|392981197|complement(4715661..4718276)
Cellulose	BcsZ_G27(397650045)|BcsA_G17(397650046)	Streptococcus mutans GS-5	Bacteria; Firmicutes; Bacilli; Lactobacillales; Streptococcaceae; Streptococcus.	NC_018089	2	BcsZ|397650045|complement(1353721..1354830)	BcsA|397650046|complement(1354842..1356134)
Cellulose	BcsC_G1-1(397660502)|BcsZ_G1-1(397660503)|BcsB_G1-1(397660504)|BcsA_G1(397660507)	Klebsiella oxytoca E718	Bacteria; Proteobacteria; Gammaproteobacteria; Enterobacteriales; Enterobacteriaceae; Klebsiella.	NC_018106	4	BcsC|397660502|complement(5771250..5774735)	BcsZ|397660503|complement(5774717..5775826)	BcsB|397660504|complement(5775830..5778172)	BcsA|397660507|complement(5779493..5782114)
Cellulose	BcsZ_G19(397660518)|BcsC_G5-1(397660520)|BcsB_G5-1(397660521)|BcsA_G1(397660522)	Klebsiella oxytoca E718	Bacteria; Proteobacteria; Gammaproteobacteria; Enterobacteriales; Enterobacteriaceae; Klebsiella.	NC_018106	4	BcsZ|397660518|complement(5788050..5789048)	BcsC|397660520|complement(5789536..5793588)	BcsB|397660521|complement(5793585..5795993)	BcsA|397660522|complement(5795990..5798101)
Cellulose	BcsZ_G11-1(397676123)|BcsC_G8(397676124)|BcsB_G4(397676125)|BcsA_G1(397676126)	Zymomonas mobilis subsp. mobilis ATCC 29191	Bacteria; Proteobacteria; Alphaproteobacteria; Sphingomonadales; Sphingomonadaceae; Zymomonas.	NC_018145	4	BcsZ|397676123|complement(270279..271298)	BcsC|397676124|complement(271454..275452)	BcsB|397676125|complement(275449..277728)	BcsA|397676126|complement(277761..279938)
Cellulose	BcsZ_G1-1(401765657)|BcsB_G1-1(401765658)|BcsA_G1(401765659)	Enterobacter cloacae subsp. cloacae ENHKU01	Bacteria; Proteobacteria; Gammaproteobacteria; Enterobacteriales; Enterobacteriaceae; Enterobacter; Enterobacter cloacae complex.	NC_018405	3	BcsZ|401765657|complement(4483709..4484815)	BcsB|401765658|complement(4484822..4487179)	BcsA|401765659|complement(4487253..4489868)
Cellulose	BcsA_G1(402566810)|BcsC_G1-3(402566814)|BcsZ_G1-3(402566815)|BcsB_G1-5(402566816)	Burkholderia cepacia GG4	Bacteria; Proteobacteria; Betaproteobacteria; Burkholderiales; Burkholderiaceae; Burkholderia; Burkholderia cepacia complex.	NC_018513	4	BcsA|402566810|complement(2223903..2226440)	BcsC|402566814|complement(2229371..2233300)	BcsZ|402566815|complement(2233285..2234475)	BcsB|402566816|complement(2234509..2236812)
Cellulose	BcsA_G1(402778527)|BcsB_G1-1(402778528)|BcsZ_G1-1(402778529)|BcsC_G1-1(402778530)	Klebsiella pneumoniae subsp. pneumoniae 1084	Bacteria; Proteobacteria; Gammaproteobacteria; Enterobacteriales; Enterobacteriaceae; Klebsiella.	NC_018522	4	BcsA|402778527|245984..248779	BcsB|402778528|248790..251135	BcsZ|402778529|251139..252248	BcsC|402778530|252230..255709
Cellulose	BcsA_G1(403060570)|BcsB_G1-1(403060571)|BcsZ_G1-1(403060572)|BcsC_G1-1(403060573)	Pectobacterium carotovorum subsp. carotovorum PCC21	Bacteria; Proteobacteria; Gammaproteobacteria; Enterobacteriales; Enterobacteriaceae; Pectobacterium.	NC_018525	4	BcsA|403060570|4685591..4688290	BcsB|403060571|4688365..4690692	BcsZ|403060572|4690699..4691814	BcsC|403060573|4691796..4695275
Cellulose	BcsA_G16(403514147)|BcsZ_G28(403514148)	Lactobacillus helveticus R0052	Bacteria; Firmicutes; Bacilli; Lactobacillales; Lactobacillaceae; Lactobacillus.	NC_018528	2	BcsA|403514147|112987..114294	BcsZ|403514148|114308..115432
Cellulose	BcsC_G4-1(406598116)|BcsZ_G9(406598117)|BcsB_G9(406598118)|BcsA_G8(406598119)	Alteromonas macleodii ATCC 27126	Bacteria; Proteobacteria; Gammaproteobacteria; Alteromonadales; Alteromonadaceae; Alteromonas.	NC_018632	4	BcsC|406598116|complement(3733407..3735830)	BcsZ|406598117|complement(3735827..3736933)	BcsB|406598118|complement(3736927..3739203)	BcsA|406598119|complement(3739200..3741425)
Cellulose	BcsC_G9(410478536)|BcsB_G6(410478537)|BcsA_G1(410478538)|BcsA_G3(410478539)	Leptospirillum ferriphilum ML-04	Bacteria; Nitrospirae; Nitrospirales; Nitrospiraceae; Leptospirillum.	NC_018649	4	BcsC|410478536|complement(923624..926515)	BcsB|410478537|complement(926512..928782)	BcsA|410478538|complement(928779..930116)	BcsA|410478539|complement(930119..930922)
Cellulose	BcsA_G1(410480387)|BcsB_G1-1(410480388)|BcsZ_G1-1(410480389)|BcsC_G1-1(410480390)	Escherichia coli O104:H4 str. 2009EL-2050	Bacteria; Proteobacteria; Gammaproteobacteria; Enterobacteriales; Enterobacteriaceae; Escherichia.	NC_018650	4	BcsA|410480387|245641..248259	BcsB|410480388|248270..250609	BcsZ|410480389|250616..251722	BcsC|410480390|251704..255177
Cellulose	BcsA_G1(407479829)|BcsB_G1-1(407479830)|BcsZ_G1-1(407479831)|BcsC_G1-1(407479832)	Escherichia coli O104:H4 str. 2011C-3493	Bacteria; Proteobacteria; Gammaproteobacteria; Enterobacteriales; Enterobacteriaceae; Escherichia.	NC_018658	4	BcsA|407479829|243564..246182	BcsB|407479830|246193..248532	BcsZ|407479831|248539..249645	BcsC|407479832|249627..253100
Cellulose	BcsA_G1(407471519)|BcsB_G1-1(407471518)|BcsZ_G1-1(407471517)|BcsC_G1-1(407471516)	Escherichia coli O104:H4 str. 2009EL-2071	Bacteria; Proteobacteria; Gammaproteobacteria; Enterobacteriales; Enterobacteriaceae; Escherichia.	NC_018661	4	BcsA|407471519|233537..236155	BcsB|407471518|236166..238505	BcsZ|407471517|238512..239618	BcsC|407471516|239600..243073
Cellulose	BcsC_G3-3(407710446)|BcsZ_G2-2(407710447)|BcsB_G2-3(407710448)|BcsA_G1(407710449)	Burkholderia phenoliruptrix BR3459a	Bacteria; Proteobacteria; Betaproteobacteria; Burkholderiales; Burkholderiaceae; Burkholderia.	NC_018672	4	BcsC|407710446|complement(1993580..1998448)	BcsZ|407710447|complement(1998439..1999632)	BcsB|407710448|complement(1999634..2002306)	BcsA|407710449|complement(2002322..2004526)
Cellulose	BcsC_G4-1(407685140)|BcsZ_G9(407685141)|BcsB_G9(407685142)|BcsA_G8(407685143)	Alteromonas macleodii str. 'English Channel 673'	Bacteria; Proteobacteria; Gammaproteobacteria; Alteromonadales; Alteromonadaceae; Alteromonas.	NC_018678	4	BcsC|407685140|complement(3810821..3813244)	BcsZ|407685141|complement(3813241..3814347)	BcsB|407685142|complement(3814341..3816617)	BcsA|407685143|complement(3816614..3818839)
Cellulose	BcsC_G4-1(407701384)|BcsZ_G9(407701385)|BcsB_G9(407701386)|BcsA_G8(407701387)	Alteromonas macleodii str. 'Black Sea 11'	Bacteria; Proteobacteria; Gammaproteobacteria; Alteromonadales; Alteromonadaceae; Alteromonas.	NC_018692	4	BcsC|407701384|complement(3703053..3705476)	BcsZ|407701385|complement(3705473..3706582)	BcsB|407701386|complement(3706576..3708852)	BcsA|407701387|complement(3708849..3711074)
Cellulose	BcsC_G4-2(410863029)|BcsZ_G9(410863030)|BcsB_G9(410863031)|BcsA_G8(410863032)	Alteromonas macleodii AltDE1	Bacteria; Proteobacteria; Gammaproteobacteria; Alteromonadales; Alteromonadaceae; Alteromonas.	NC_019393	4	BcsC|410863029|complement(3869496..3871943)	BcsZ|410863030|complement(3871940..3873040)	BcsB|410863031|complement(3873034..3875310)	BcsA|410863032|complement(3875310..3877433)
Cellulose	BcsZ_G16(427738816)|BcsB_G10(427738817)|BcsA_G2(427738818)	Rivularia sp. PCC 7116	Bacteria; Cyanobacteria; Nostocales; Rivulariaceae; Rivularia.	NC_019678	3	BcsZ|427738816|6827015..6828271	BcsB|427738817|6828353..6830692	BcsA|427738818|6831106..6833718
Cellulose	BcsZ_G16(427734319)|BcsB_G10(427734320)|BcsA_G2(427734321)	Rivularia sp. PCC 7116	Bacteria; Cyanobacteria; Nostocales; Rivulariaceae; Rivularia.	NC_019678	3	BcsZ|427734319|928628..929890	BcsB|427734320|930044..932344	BcsA|427734321|932462..935098
Cellulose	BcsA_G2(427718336)|BcsB_G10(427718337)|BcsZ_G16(427718338)|BcsC_G10-NA2(427718339)	Calothrix sp. PCC 7507	Bacteria; Cyanobacteria; Nostocales; Rivulariaceae; Calothrix.	NC_019682	4	BcsA|427718336|complement(3515969..3518581)	BcsB|427718337|complement(3518859..3521219)	BcsZ|427718338|complement(3521367..3522629)	BcsC|427718339|complement(3522822..3525173)
Cellulose	BcsA_G2(434394221)|BcsB_G10(434394222)|BcsZ_G16(434394223)|BcsC_G10-NA1(434394224)	Gloeocapsa sp. PCC 7428	Bacteria; Cyanobacteria; Oscillatoriophycideae; Chroococcales;Gloeocapsa.	NC_019745	4	BcsA|434394221|complement(3907268..3909814)	BcsB|434394222|complement(3909819..3912383)	BcsZ|434394223|complement(3912408..3913697)	BcsC|434394224|complement(3914306..3916606)
Cellulose	BcsA_G2(428299647)|BcsB_G10(428299648)|BcsZ_G16(428299649)|BcsC_G10-NA3(428299650)	Calothrix sp. PCC 6303	Bacteria; Cyanobacteria; Nostocales; Rivulariaceae; Calothrix.	NC_019751	4	BcsA|428299647|complement(3587371..3589968)	BcsB|428299648|complement(3590030..3592405)	BcsZ|428299649|complement(3592711..3594240)	BcsC|428299650|complement(3594224..3596596)
Cellulose	BcsB_G10(428314758)|BcsA_G2(428314759)	Microcoleus sp. PCC 7113	Bacteria; Cyanobacteria; Oscillatoriophycideae; Oscillatoriales; Microcoleus.	NC_019760	2	BcsB|428314758|19736..22186	BcsA|428314759|22370..25129
Cellulose	BcsZ_G17(433616728)|BcsB_G19-NA9(433616729)|BcsA_G10(433616730)	Sinorhizobium meliloti GR4	Bacteria; Proteobacteria; Alphaproteobacteria; Rhizobiales;Rhizobiaceae; Sinorhizobium/Ensifer group; Sinorhizobium.	NC_019848	3	BcsZ|433616728|complement(1214290..1215324)	BcsB|433616729|complement(1215321..1217663)	BcsA|433616730|complement(1217660..1219840)
Cellulose	BcsB_NA2(438003815)|BcsB_G15(438003816)|BcsA_G16(555077933)	Tepidanaerobacter acetatoxydans Re1	Bacteria; Firmicutes; Clostridia; Thermoanaerobacterales;Thermoanaerobacteraceae; Tepidanaerobacter.	NC_019954	3	BcsB|438003815|complement(2631620..2632282)	BcsB|438003816|complement(2632560..2634029)	BcsA|555077933|complement(2634039..2635295)
Cellulose	BcsA_G10(440224088)|BcsB_G19-NA3(440224089)|BcsZ_G17(440224090)	Rhizobium tropici CIAT 899	Bacteria; Proteobacteria; Alphaproteobacteria; Rhizobiales;Rhizobiaceae; Rhizobium/Agrobacterium group; Rhizobium.	NC_020062	3	BcsA|440224088|1218405..1220591	BcsB|440224089|1220591..1223086	BcsZ|440224090|1223083..1224132
Cellulose	BcsA_G1(440285697)|BcsB_G1-1(440285698)|BcsZ_G1-1(440285699)|BcsC_G1-1(440285700)	Enterobacteriaceae bacterium strain FGI 57	Bacteria; Proteobacteria; Gammaproteobacteria; Enterobacteriales; Enterobacteriaceae.	NC_020063	4	BcsA|440285697|211013..213631	BcsB|440285698|213681..215957	BcsZ|440285699|215964..217070	BcsC|440285700|217052..220540
Cellulose	BcsA_G1(440228904)|BcsB_G1-1(440228905)|BcsZ_G1-1(440228906)|BcsC_G1-1(440228907)	Serratia marcescens FGI94	Bacteria; Proteobacteria; Gammaproteobacteria; Enterobacteriales; Enterobacteriaceae; Serratia.	NC_020064	4	BcsA|440228904|122638..125241	BcsB|440228905|125299..127587	BcsZ|440228906|127592..128701	BcsC|440228907|128683..132153
Cellulose	BcsC_G1-1(443619593)|BcsZ_G1-1(443619594)|BcsB_G1-1(443619595)|BcsA_G1(443619596)	Escherichia coli APEC O78	Bacteria; Proteobacteria; Gammaproteobacteria; Enterobacteriales; Enterobacteriaceae; Escherichia.	NC_020163	4	BcsC|443619593|complement(4440797..4444270)	BcsZ|443619594|complement(4444252..4445358)	BcsB|443619595|complement(4445365..4447704)	BcsA|443619596|complement(4447715..4450333)
Cellulose	BcsA_G1(444354209)|BcsB_G1-1(444354210)|BcsZ_G1-1(444354211)|BcsC_G1-1(444354212)	Enterobacter aerogenes EA1509E	Bacteria; Proteobacteria; Gammaproteobacteria; Enterobacteriales; Enterobacteriaceae; Enterobacter.	NC_020181	4	BcsA|444354209|4177956..4180574	BcsB|444354210|4180684..4182942	BcsZ|444354211|4182949..4184055	BcsC|444354212|4184037..4187522
Cellulose	BcsA_G1(448239931)|BcsB_G1-1(448239932)|BcsZ_G1-2(448239933)|BcsC_G1-1(448239934)	Serratia marcescens WW4	Bacteria; Proteobacteria; Gammaproteobacteria; Enterobacteriales; Enterobacteriaceae; Serratia.	NC_020211	4	BcsA|448239931|165060..167663	BcsB|448239932|167726..170014	BcsZ|448239933|170029..171132	BcsC|448239934|171114..174587
Cellulose	BcsA_G1(449310392)|BcsB_G1-1(449310393)|BcsZ_G1-1(449310394)|BcsC_G1-1(449310395)	Cronobacter sakazakii SP291	Bacteria; Proteobacteria; Gammaproteobacteria; Enterobacteriales; Enterobacteriaceae; Cronobacter.	NC_020260	4	BcsA|449310392|4161111..4163729	BcsB|449310393|4163782..4166172	BcsZ|449310394|4166179..4167294	BcsC|449310395|4167276..4170779
Cellulose	BcsA_G6(451946975)|BcsB_G8(451946976)|BcsZ_G10(451946977)|BcsC_G11(451946978)	Desulfocapsa sulfexigens DSM 10523	Bacteria; Proteobacteria; Deltaproteobacteria; Desulfobacterales; Desulfobulbaceae; Desulfocapsa.	NC_020304	4	BcsA|451946975|1530633..1532924	BcsB|451946976|1532873..1535113	BcsZ|451946977|1535113..1536249	BcsC|451946978|1536227..1538944
Cellulose	BcsA_G1(452122582)|BcsB_G1-1(452122583)|BcsZ_G1-1(452122584)|BcsC_G1-1(452122585)	Salmonella enterica subsp. enterica serovar Javiana str.	CFSAN001992 Bacteria; Proteobacteria; Gammaproteobacteria; Enterobacteriales; Enterobacteriaceae; Salmonella.	NC_020307	4	BcsA|452122582|3212152..3214776	BcsB|452122583|3214787..3217087	BcsZ|452122584|3217094..3218200	BcsC|452122585|3218182..3221724
Cellulose	BcsA_G17(459284811)|BcsZ_G25(459284812)	Lactococcus lactis subsp. lactis IO-1	Bacteria; Firmicutes; Bacilli; Lactobacillales; Streptococcaceae; Lactococcus.	NC_020450	2	BcsA|459284811|631200..632516	BcsZ|459284812|632528..633643
Cellulose	BcsC_G1-1(471335045)|BcsZ_G1-1(471335046)|BcsB_G1-1(471335047)|BcsA_G1(471335048)	Escherichia coli str. K-12 substr. MDS42	Bacteria; Proteobacteria; Gammaproteobacteria; Enterobacteriales; Enterobacteriaceae; Escherichia.	NC_020518	4	BcsC|471335045|complement(3124607..3128080)	BcsZ|471335046|complement(3128062..3129168)	BcsB|471335047|complement(3129175..3131514)	BcsA|471335048|complement(3131525..3134143)
Cellulose	BcsC_G1-1(470464396)|BcsZ_G1-2(470464397)|BcsB_G1-1(470464398)|BcsA_G1(470464399)	Edwardsiella piscicida C07-087	Bacteria; Proteobacteria; Gammaproteobacteria; Enterobacteriales; Enterobacteriaceae; Edwardsiella.	NC_020796	4	BcsC|470464396|complement(3647386..3650847)	BcsZ|470464397|complement(3650829..3651950)	BcsB|470464398|complement(3651955..3654243)	BcsA|470464399|complement(3654305..3656872)
Cellulose	BcsC_G3-3(470473377)|BcsZ_G3(470473378)|BcsB_G2-4(470473379)|BcsA_G1(470473380)	Xanthomonas axonopodis Xac29-1	Bacteria; Proteobacteria; Gammaproteobacteria; Xanthomonadales; Xanthomonadaceae; Xanthomonas.	NC_020800	4	BcsC|470473377|complement(4160408..4164934)	BcsZ|470473378|complement(4164916..4166097)	BcsB|470473379|complement(4166094..4168415)	BcsA|470473380|complement(4168466..4170610)
Cellulose	BcsC_G3-3(471269710)|BcsC_G3-3(471269711)|BcsZ_G3(471269712)|BcsB_G2-4(471269713)|BcsA_G1(471269714)	Xanthomonas citri subsp. citri Aw12879	Bacteria; Proteobacteria; Gammaproteobacteria; Xanthomonadales; Xanthomonadaceae; Xanthomonas.	NC_020815	5	BcsC|471269710|complement(4737779..4739215)	BcsC|471269711|complement(4739224..4742307)	BcsZ|471269712|complement(4742289..4743470)	BcsB|471269713|complement(4743467..4745794)	BcsA|471269714|complement(4745839..4747983)
Cellulose	BcsZ_G1-1(479273020)|BcsB_G1-1(479273021)|BcsA_G1(479273022)	Enterobacter cloacae subsp. cloacae NCTC 9394	Bacteria; Proteobacteria; Gammaproteobacteria; Enterobacteriales; Enterobacteriaceae; Enterobacter; Enterobacter cloacae complex.	NC_021046	3	BcsZ|479273020|complement(2759518..2760588)	BcsB|479273021|complement(2760631..2763012)	BcsA|479273022|complement(2763065..2765680)
Cellulose	BcsA_G1(481851762)|BcsB_G5-1(481851763)|BcsC_G5-1(481851764)|BcsZ_G19(481851766)	Raoultella ornithinolytica B6	Bacteria; Proteobacteria; Gammaproteobacteria; Enterobacteriales; Enterobacteriaceae; Raoultella.	NC_021066	4	BcsA|481851762|4382090..4384201	BcsB|481851763|4384198..4386681	BcsC|481851764|4386678..4390730	BcsZ|481851766|4391218..4392210
Cellulose	BcsA_G1(481851774)|BcsB_G1-1(481851775)|BcsZ_G1-1(481851776)|BcsC_G1-1(481851777)	Raoultella ornithinolytica B6	Bacteria; Proteobacteria; Gammaproteobacteria; Enterobacteriales; Enterobacteriaceae; Raoultella.	NC_021066	4	BcsA|481851774|4397981..4400599	BcsB|481851775|4400652..4402973	BcsZ|481851776|4402980..4404086	BcsC|481851777|4404068..4407547
Cellulose	BcsC_G1-1(482906180)|BcsZ_G1-1(482906181)|BcsB_G1-1(482906182)|BcsA_G1(482906183)	Salmonella enterica subsp. enterica serovar Typhimurium str. U288	Bacteria; Proteobacteria; Gammaproteobacteria; Enterobacteriales; Enterobacteriaceae; Salmonella.	NC_021151	4	BcsC|482906180|complement(3788790..3792332)	BcsZ|482906181|complement(3792314..3793420)	BcsB|482906182|complement(3793427..3795727)	BcsA|482906183|complement(3795738..3798362)
Cellulose	BcsA_G1(488606007)|BcsC_G1-3(488607028)|BcsZ_G1-3(488606800)|BcsB_G1-5(488607229)	Burkholderia thailandensis MSMB121	Bacteria; Proteobacteria; Betaproteobacteria; Burkholderiales; Burkholderiaceae; Burkholderia; pseudomallei group.	NC_021174	4	BcsA|488606007|complement(538305..540863)	BcsC|488607028|complement(543889..547935)	BcsZ|488606800|complement(548172..549533)	BcsB|488607229|complement(549589..551880)
Cellulose	BcsA_G1(488656335)|BcsB_G1-1(488656336)|BcsZ_G1-1(488656337)	Salmonella enterica subsp. enterica serovar Typhi str. Ty21a	Bacteria; Proteobacteria; Gammaproteobacteria; Enterobacteriales; Enterobacteriaceae; Salmonella.	NC_021176	3	BcsA|488656335|4024593..4027217	BcsB|488656336|4027249..4029528	BcsZ|488656337|4029532..4030641
Cellulose	BcsA_G16(488766919)|BcsZ_G28(488766920)	Lactobacillus acidophilus La-14	Bacteria; Firmicutes; Bacilli; Lactobacillales; Lactobacillaceae; Lactobacillus.	NC_021181	2	BcsA|488766919|102347..103654	BcsZ|488766920|103669..104793
Cellulose	BcsA_G1(529990608)|BcsC_G5-1(529990609)|BcsZ_G19(529990611)	Klebsiella pneumoniae	Bacteria; Proteobacteria; Gammaproteobacteria; Enterobacteriales; Enterobacteriaceae; Klebsiella.	NC_021232	3	BcsA|529990608|5134535..5136802	BcsC+BcsB|529990609|5136799..5141595	BcsZ|529990611|5142083..5142625
Cellulose	BcsA_G1(529990616)|BcsA_G1(529990617)|BcsB_G1-1(529990618)|BcsZ_G1-1(529990619)|BcsC_G1-1(529990620)	Klebsiella pneumoniae	Bacteria; Proteobacteria; Gammaproteobacteria; Enterobacteriales; Enterobacteriaceae; Klebsiella.	NC_021232	5	BcsA|529990616|5147297..5147812	BcsA|529990617|5147751..5149916	BcsB|529990618|5149947..5152271	BcsZ|529990619|5152275..5153384	BcsC|529990620|5153354..5156845
Cellulose	BcsC_G3-3(507526117)|BcsZ_G2-2(507526118)|BcsB_G2-3(507526119)|BcsA_G1(507526120)	Burkholderia sp. RPE64	Bacteria; Proteobacteria; Betaproteobacteria; Burkholderiales; Burkholderiaceae; Burkholderia.	NC_021294	4	BcsC|507526117|complement(474072..478727)	BcsZ|507526118|complement(478721..479872)	BcsB|507526119|complement(479874..482381)	BcsA|507526120|complement(482381..484594)
Cellulose	BcsA_NA1(512590910)|BcsZ_G28(512590911)	Lactobacillus reuteri I5007	Bacteria; Firmicutes; Bacilli; Lactobacillales; Lactobacillaceae;Lactobacillus.	NC_021494	2	BcsA|512590910|404920..405495	BcsZ|512590911|405510..406649
Cellulose	BcsA_G1(512649930)|BcsB_G5-2(512649931)|BcsC_G5-1(512649932)|BcsZ_G19(512649936)	Enterobacter sp. R4-368	Bacteria; Proteobacteria; Gammaproteobacteria; Enterobacteriales; Enterobacteriaceae; Enterobacter.	NC_021500	4	BcsA|512649930|2059771..2061924	BcsB|512649931|2061914..2064232	BcsC|512649932|2064229..2067930	BcsZ|512649936|2070418..2071428
Cellulose	BcsC_G1-1(512650551)|BcsZ_G1-1(512650552)|BcsB_G1-1(512650553)|BcsA_G1(512650554)	Enterobacter sp. R4-368	Bacteria; Proteobacteria; Gammaproteobacteria; Enterobacteriales; Enterobacteriaceae; Enterobacter.	NC_021500	4	BcsC|512650551|complement(2769470..2772958)	BcsZ|512650552|complement(2772940..2774010)	BcsB|512650553|complement(2774053..2776374)	BcsA|512650554|complement(2776463..2779066)
Cellulose	BcsZ_G19(512650560)|BcsC_G5-1(512650562)|BcsB_G5-1(512650563)|BcsA_G1(512650564)	Enterobacter sp. R4-368	Bacteria; Proteobacteria; Gammaproteobacteria; Enterobacteriales; Enterobacteriaceae; Enterobacter.	NC_021500	4	BcsZ|512650560|complement(2783666..2784661)	BcsC|512650562|complement(2785149..2789132)	BcsB|512650563|complement(2789147..2791432)	BcsA|512650564|complement(2791429..2793540)
Cellulose	BcsA_G1(518646804)|BcsB_G1-1(518646805)|BcsZ_G1-3(518646806)|BcsC_G1-1(518646807)	Serratia plymuthica 4Rx13	Bacteria; Proteobacteria; Gammaproteobacteria; Enterobacteriales; Enterobacteriaceae; Serratia.	NC_021591	4	BcsA|518646804|118983..121586	BcsB|518646805|121643..123949	BcsZ|518646806|123955..125067	BcsC|518646807|125082..128522
Cellulose	BcsA_G1(521166305)|BcsB_G1-1(521166306)|BcsZ_G1-3(521166307)|BcsC_G1-1(521166308)	Serratia plymuthica S13	Bacteria; Proteobacteria; Gammaproteobacteria; Enterobacteriales; Enterobacteriaceae; Serratia.	NC_021659	4	BcsA|521166305|118316..120919	BcsB|521166306|120976..123282	BcsZ|521166307|123288..124400	BcsC|521166308|124382..127855
Cellulose	BcsZ_G9(522570844)|BcsA_G8(522570845)	Alteromonas macleodii str. 'Ionian Sea U4'	Bacteria; Proteobacteria; Gammaproteobacteria; Alteromonadales; Alteromonadaceae; Alteromonas.	NC_021710	2	BcsZ|522570844|complement(3647166..3648266)	BcsA|522570845|complement(3650045..3652270)
Cellulose	BcsZ_G9(522591297)|BcsA_G8(522591298)	Alteromonas macleodii str. 'Ionian Sea U8'	Bacteria; Proteobacteria; Gammaproteobacteria; Alteromonadales; Alteromonadaceae; Alteromonas.	NC_021712	2	BcsZ|522591297|complement(3752206..3753306)	BcsA|522591298|complement(3755085..3757211)
Cellulose	BcsC_G4-2(522615634)|BcsZ_G9(522615635)|BcsB_G9(522615636)|BcsA_G8(522615637)	Alteromonas macleodii str. 'Ionian Sea UM7'	Bacteria; Proteobacteria; Gammaproteobacteria; Alteromonadales; Alteromonadaceae; Alteromonas.	NC_021713	4	BcsC|522615634|complement(3852687..3855134)	BcsZ|522615635|complement(3855131..3856231)	BcsB|522615636|complement(3856225..3858501)	BcsA|522615637|complement(3858501..3860624)
Cellulose	BcsC_G4-2(522816993)|BcsZ_G9(522816994)|BcsB_G9(522816995)|BcsA_G8(522816996)	Alteromonas macleodii str. 'Ionian Sea UM4b'	Bacteria; Proteobacteria; Gammaproteobacteria; Alteromonadales; Alteromonadaceae; Alteromonas.	NC_021714	4	BcsC|522816993|complement(3687676..3690123)	BcsZ|522816994|complement(3690120..3691220)	BcsB|522816995|complement(3691214..3693490)	BcsA|522816996|complement(3693490..3695613)
Cellulose	BcsZ_G9(522669209)|BcsA_G8(522669210)	Alteromonas macleodii str. 'Ionian Sea U7'	Bacteria; Proteobacteria; Gammaproteobacteria; Alteromonadales; Alteromonadaceae; Alteromonas.	NC_021717	2	BcsZ|522669209|complement(3753207..3754307)	BcsA|522669210|complement(3756086..3758311)
Cellulose	BcsA_G1(525690249)|BcsB_G1-1(525690250)|BcsZ_G1-2(525690251)|BcsC_G1-1(525690252)	Serratia liquefaciens ATCC 27592	Bacteria; Proteobacteria; Gammaproteobacteria; Enterobacteriales; Enterobacteriaceae; Serratia.	NC_021741	4	BcsA|525690249|123231..125834	BcsB|525690250|125890..128193	BcsZ|525690251|128199..129311	BcsC|525690252|129344..132766
Cellulose	BcsC_G1-1(525814887)|BcsZ_G1-1(525814888)|BcsB_G1-1(525814889)|BcsA_G1(525814890)	Salmonella enterica subsp. enterica serovar Heidelberg str. 41578	Bacteria; Proteobacteria; Gammaproteobacteria; Enterobacteriales; Enterobacteriaceae; Salmonella.	NC_021810	4	BcsC|525814887|complement(730613..734155)	BcsZ|525814888|complement(734137..735243)	BcsB|525814889|complement(735250..737550)	BcsA|525814890|complement(737561..740185)
Cellulose	BcsC_G1-1(525828653)|BcsZ_G1-1(525830916)|BcsB_G1-1(525828652)|BcsA_G1(525828651)	Salmonella enterica subsp. enterica serovar Heidelberg str.	CFSAN002069 Bacteria; Proteobacteria; Gammaproteobacteria; Enterobacteriales; Enterobacteriaceae; Salmonella.	NC_021812	4	BcsC|525828653|complement(4240659..4244201)	BcsZ|525830916|complement(4244183..4245292)	BcsB|525828652|complement(4245296..4247596)	BcsA|525828651|complement(4247607..4250231)
Cellulose	BcsA_G1(525840271)|BcsB_G1-1(525840272)|BcsZ_G1-1(525841347)|BcsC_G1-1(525840273)	Salmonella enterica subsp. enterica serovar Typhimurium var. 5-	str. CFSAN001921 Bacteria; Proteobacteria; Gammaproteobacteria; Enterobacteriales; Enterobacteriaceae; Salmonella.	NC_021814	4	BcsA|525840271|4623963..4626587	BcsB|525840272|4626598..4628898	BcsZ|525841347|4628902..4630011	BcsC|525840273|4629993..4633535
Cellulose	BcsC_G1-1(525859287)|BcsZ_G1-1(525859288)|BcsB_G1-1(525859289)|BcsA_G1(525859290)	Salmonella enterica subsp. enterica serovar Cubana str. CFSAN002050	Bacteria; Proteobacteria; Gammaproteobacteria; Enterobacteriales; Enterobacteriaceae; Salmonella.	NC_021818	4	BcsC|525859287|complement(4849435..4852977)	BcsZ|525859288|complement(4852959..4854068)	BcsB|525859289|complement(4854072..4856372)	BcsA|525859290|complement(4856383..4858950)
Cellulose	BcsA_G1(526218464)|BcsB_G1-1(526218465)|BcsZ_G1-1(526222519)|BcsC_G1-1(526218466)	Salmonella enterica subsp. enterica serovar 4,[5],12:i:- str.	08-1736 Bacteria; Proteobacteria; Gammaproteobacteria; Enterobacteriales; Enterobacteriaceae; Salmonella.	NC_021820	4	BcsA|526218464|595139..597763	BcsB|526218465|597774..600074	BcsZ|526222519|600078..601187	BcsC|526218466|601169..604711
Cellulose	BcsA_G1(525945737)|BcsB_G1-1(525945738)|BcsZ_G1-1(525949888)|BcsC_G1-1(525945739)	Salmonella enterica subsp. enterica serovar Bareilly str.	CFSAN000189 Bacteria; Proteobacteria; Gammaproteobacteria; Enterobacteriales; Enterobacteriaceae; Salmonella.	NC_021844	4	BcsA|525945737|291115..293739	BcsB|525945738|293750..296050	BcsZ|525949888|296054..297163	BcsC|525945739|297145..300687
Cellulose	BcsA_G1(525952487)|BcsB_G1-3(525952488)|BcsZ_G1-2(525952489)|BcsC_G1-2(525952490)	Vibrio parahaemolyticus O1:Kuk str. FDA_R31	Bacteria; Proteobacteria; Gammaproteobacteria; Vibrionales; Vibrionaceae; Vibrio.	NC_021847	4	BcsA|525952487|1227274..1229907	BcsB|525952488|1229897..1232182	BcsZ|525952489|1232182..1233288	BcsC|525952490|1233279..1237043
Cellulose	BcsC_G1-1(526229645)|BcsC_G1-1(526229646)|BcsZ_G1-1(526229647)|BcsB_G1-1(526229648)|BcsA_G1(526229649)	Salmonella bongori N268-08	Bacteria; Proteobacteria; Gammaproteobacteria; Enterobacteriales; Enterobacteriaceae; Salmonella.	NC_021870	5	BcsC|526229645|complement(3675658..3676800)	BcsC|526229646|complement(3676779..3679091)	BcsZ|526229647|complement(3679178..3680287)	BcsB|526229648|complement(3680291..3682621)	BcsA|526229649|complement(3682632..3685256)
Cellulose	BcsZ_G28(526231917)|BcsA_G17(526231918)	Lactobacillus reuteri TD1	Bacteria; Firmicutes; Bacilli; Lactobacillales; Lactobacillaceae; Lactobacillus.	NC_021872	2	BcsZ|526231917|complement(1770048..1771187)	BcsA|526231918|complement(1771202..1772509)
Cellulose	BcsA_G1(526458563)|BcsC_G1-3(526457683)|BcsZ_G1-3(526457271)|BcsB_G1-5(526458332)	Burkholderia pseudomallei MSHR305	Bacteria; Proteobacteria; Betaproteobacteria; Burkholderiales; Burkholderiaceae; Burkholderia; pseudomallei group.	NC_021877	4	BcsA|526458563|complement(1786052..1788592)	BcsC|526457683|complement(1791912..1795958)	BcsZ|526457271|complement(1796396..1797937)	BcsB|526458332|complement(1797942..1800095)
Cellulose	BcsA_G1(528816985)|BcsB_G1-1(528816986)|BcsZ_G1-1(528816987)|BcsC_G1-1(528816988)	Salmonella enterica subsp. enterica serovar Newport str.	USMARC-S3124.1 Bacteria; Proteobacteria; Gammaproteobacteria; Enterobacteriales; Enterobacteriaceae; Salmonella.	NC_021902	4	BcsA|528816985|272748..275372	BcsB|528816986|275383..277683	BcsZ|528816987|277687..278796	BcsC|528816988|278802..282320
Cellulose	BcsA_G10(528828360)|BcsB_G19-NA8(528828361)|BcsZ_G17(528828362)	Rhizobium etli bv. mimosae str. Mim1	Bacteria; Proteobacteria; Alphaproteobacteria; Rhizobiales;Rhizobiaceae; Rhizobium/Agrobacterium group; Rhizobium.	NC_021905	3	BcsA|528828360|1576425..1578617	BcsB|528828361|1578614..1581046	BcsZ|528828362|1581043..1582089
Cellulose	BcsA_G1(529221551)|BcsB_G1-1(529221552)|BcsZ_G1-1(529222833)	Salmonella enterica subsp. enterica serovar Pullorum str. S06004	Bacteria; Proteobacteria; Gammaproteobacteria; Enterobacteriales; Enterobacteriaceae; Salmonella.	NC_021984	3	BcsA|529221551|4040843..4043467	BcsB|529221552|4043478..4045781	BcsZ|529222833|4045785..4046894
Cellulose	BcsA_G1(529237839)|BcsB_G1-1(529237840)|BcsC_G1-1(529237841)	Proteus mirabilis BB2000	Bacteria; Proteobacteria; Gammaproteobacteria; Enterobacteriales; Enterobacteriaceae; Proteus.	NC_022000	3	BcsA|529237839|2363603..2366200	BcsB|529237840|2366300..2368558	BcsC|529237841|2368562..2371837
Cellulose	BcsA_G1(529238756)|BcsB_G5-3(529238757)|BcsC_G5-1(529238758)|BcsZ_G19(529238762)	Proteus mirabilis BB2000	Bacteria; Proteobacteria; Gammaproteobacteria; Enterobacteriales; Enterobacteriaceae; Proteus.	NC_022000	4	BcsA|529238756|3392172..3394286	BcsB|529238757|3394289..3396637	BcsC|529238758|3396648..3400334	BcsZ|529238762|3403037..3404011
Cellulose	BcsA_G1(530628093)|BcsB_G5-1(530628094)|BcsC_G5-1(530628095)|BcsZ_G19(530628097)	Klebsiella pneumoniae JM45	Bacteria; Proteobacteria; Gammaproteobacteria; Enterobacteriales; Enterobacteriaceae; Klebsiella.	NC_022082	4	BcsA|530628093|265915..268026	BcsB|530628094|268023..270458	BcsC|530628095|270479..274507	BcsZ|530628097|275013..275996
Cellulose	BcsA_G1(530628103)|BcsB_G1-1(530628104)|BcsZ_G1-1(530628105)|BcsC_G1-1(530628106)	Klebsiella pneumoniae JM45	Bacteria; Proteobacteria; Gammaproteobacteria; Enterobacteriales; Enterobacteriaceae; Klebsiella.	NC_022082	4	BcsA|530628103|280627..283245	BcsB|530628104|283292..285601	BcsZ|530628105|285605..286714	BcsC|530628106|286696..290172
Cellulose	BcsA_G1(537439097)|BcsB_G1-1(537439098)|BcsZ_G1-1(537439099)|BcsC_G1-1(537439100)	Salmonella enterica subsp. enterica serovar Gallinarum/pullorum	str. CDC1983-67 Bacteria; Proteobacteria; Gammaproteobacteria; Enterobacteriales; Enterobacteriaceae; Salmonella.	NC_022221	4	BcsA|537439097|3988509..3991133	BcsB|537439098|3991165..3993444	BcsZ|537439099|3993448..3994557	BcsC|537439100|3994629..3998081
Cellulose	BcsC_G1-1(538364212)|BcsZ_G1-1(538364213)|BcsB_G1-1(538364214)|BcsA_G1(538364215)	Salmonella enterica subsp. enterica serovar Bovismorbificans str.	3114 Bacteria; Proteobacteria; Gammaproteobacteria; Enterobacteriales; Enterobacteriaceae; Salmonella.	NC_022241	4	BcsC|538364212|complement(3663031..3666573)	BcsZ|538364213|complement(3666555..3667664)	BcsB|538364214|complement(3667668..3669968)	BcsA|538364215|complement(3669979..3672603)
Cellulose	BcsZ_G27(538370880)|BcsA_G17(538370881)	Streptococcus anginosus C1051	Bacteria; Firmicutes; Bacilli; Lactobacillales; Streptococcaceae; Streptococcus; Streptococcus anginosus group.	NC_022244	2	BcsZ|538370880|complement(1538954..1540057)	BcsA|538370881|complement(1540066..1541376)
Cellulose	BcsZ_G19(541862751)|BcsC_G5-1(541862753)|BcsB_G5-1(541862754)|BcsA_G1(541862755)	Serratia sp. ATCC 39006	Bacteria; Proteobacteria; Gammaproteobacteria; Enterobacteriales; Enterobacteriaceae; Serratia.	NC_022268	4	BcsZ|541862751|complement(388956..389954)	BcsC|541862753|complement(390445..394203)	BcsB|541862754|complement(394217..396712)	BcsA|541862755|complement(396709..398829)
Cellulose	BcsA_G1(543944847)|BcsB_G1-3(543944848)|BcsZ_G1-2(543944849)|BcsC_G1-2(543944850)	Vibrio alginolyticus NBRC 15630 = ATCC 17749	Bacteria; Proteobacteria; Gammaproteobacteria; Vibrionales; Vibrionaceae; Vibrio.	NC_022349	4	BcsA|543944847|3199288..3201594	BcsB|543944848|3201632..3203869	BcsZ|543944849|3203968..3204975	BcsC|543944850|3204966..3208730
Cellulose	BcsC_G1-1(544391968)|BcsZ_G1-1(544391969)|BcsB_G1-1(544391970)|BcsA_G1(544391971)	Escherichia coli LY180	Bacteria; Proteobacteria; Gammaproteobacteria; Enterobacteriales; Enterobacteriaceae; Escherichia.	NC_022364	4	BcsC|544391968|complement(3791616..3795089)	BcsZ|544391969|complement(3795071..3796177)	BcsB|544391970|complement(3796184..3798460)	BcsA|544391971|complement(3798534..3801152)
Cellulose	BcsC_G1-1(544578089)|BcsZ_G1-1(544578090)|BcsB_G1-1(544578091)|BcsA_G1(544578092)	Escherichia coli PMV-1	Bacteria; Proteobacteria; Gammaproteobacteria; Enterobacteriales; Enterobacteriaceae; Escherichia.	NC_022370	4	BcsC|544578089|complement(3954282..3957755)	BcsZ|544578090|complement(3957737..3958843)	BcsB|544578091|complement(3958850..3961159)	BcsA|544578092|complement(3961200..3963818)
Cellulose	BcsC_G1-1(549480923)|BcsZ_G1-1(549480924)|BcsB_G1-1(549480925)|BcsA_G1(549480926)	Salmonella enterica subsp. enterica serovar Thompson str. RM6836	Bacteria; Proteobacteria; Gammaproteobacteria; Enterobacteriales; Enterobacteriaceae; Salmonella.	NC_022525	4	BcsC|549480923|complement(3653610..3657152)	BcsZ|549480924|complement(3657134..3658243)	BcsB|549480925|complement(3658247..3660547)	BcsA|549480926|complement(3660558..3663182)
Cellulose	BcsC_G3-3(549716185)|BcsZ_G3(549716186)|BcsB_G2-4(549716187)|BcsA_G1(549716188)	Xanthomonas fuscans subsp. fuscans	Bacteria; Proteobacteria; Gammaproteobacteria; Xanthomonadales; Xanthomonadaceae; Xanthomonas.	NC_022541	4	BcsC|549716185|complement(3937100..3941629)	BcsZ|549716186|complement(3941611..3942783)	BcsB|549716187|complement(3942780..3945140)	BcsA|549716188|complement(3945146..3947341)
Cellulose	BcsA_G5(549718618)|BcsB_NA3(549718619)|BcsZ_G13(549718620)	Vibrio nigripulchritudo	Bacteria; Proteobacteria; Gammaproteobacteria; Vibrionales;Vibrionaceae; Vibrio.	NC_022543	3	BcsA|549718618|401139..403361	BcsB|549718619|403366..405333	BcsZ|549718620|405324..406343
Cellulose	BcsC_G1-1(549726168)|BcsZ_G1-1(549726169)|BcsB_G1-1(549726170)|BcsA_G1(549726171)	Salmonella enterica subsp. enterica serovar Typhimurium str. DT2	Bacteria; Proteobacteria; Gammaproteobacteria; Enterobacteriales; Enterobacteriaceae; Salmonella.	NC_022544	4	BcsC|549726168|complement(3752834..3756376)	BcsZ|549726169|complement(3756358..3757467)	BcsB|549726170|complement(3757471..3759771)	BcsA|549726171|complement(3759782..3762406)
Cellulose	BcsA_G10(549729597)|BcsB_G19-NA13(549729598)|BcsZ_G17(549729599)	Rhizobium sp. IRBG74	Bacteria; Proteobacteria; Alphaproteobacteria; Rhizobiales;Rhizobiaceae; Rhizobium/Agrobacterium group; Rhizobium.	NC_022545	3	BcsA|549729597|1607091..1609280	BcsB|549729598|1609115..1611766	BcsZ|549729599|1611763..1612818
Cellulose	BcsA_G1(549489626)|BcsA_G1(549489627)|BcsA_G1(549489628)|BcsB_G1-1(549489629)|BcsB_G1-1(549489630)|BcsB_G1-1(549489631)|BcsC_G1-1(549489632)|BcsC_G1-1(549489633)|BcsC_G1-1(549489634)	Plautia stali symbiont	Bacteria; Proteobacteria; Gammaproteobacteria; Enterobacteriales; Enterobacteriaceae.	NC_022546	9	BcsA|549489626|1691632..1692900	BcsA|549489627|1692922..1693371	BcsA|549489628|1693368..1693940	BcsB|549489629|1693950..1694249	BcsB|549489630|1694283..1694657	BcsB|549489631|1694689..1695969	BcsC|549489632|1696253..1696558	BcsC|549489633|1696583..1697494	BcsC|549489634|1697476..1698870
Cellulose	BcsZ_G19(549489638)|BcsC_G5-1(549489640)|BcsC_G5-2(549489641)|BcsB_G5-1(549489642)|BcsB_G5-1(549489643)|BcsB_G5-1(549489644)|BcsA_G1(549489646)	Plautia stali symbiont	Bacteria; Proteobacteria; Gammaproteobacteria; Enterobacteriales; Enterobacteriaceae.	NC_022546	7	BcsZ|549489638|complement(1699967..1700581)	BcsC|549489640|complement(1701398..1701724)	BcsB|549489641|complement(1701871..1702614)	BcsB|549489642|complement(1702615..1702869)	BcsB|549489643|complement(1702996..1703451)	BcsB|549489644|complement(1703441..1704487)	BcsA|549489646|complement(1704787..1705146)
Cellulose	BcsC_G1-1(550446644)|BcsZ_G1-1(550446645)|BcsB_G1-1(550446646)|BcsA_G1(550446647)	Klebsiella pneumoniae CG43	Bacteria; Proteobacteria; Gammaproteobacteria; Enterobacteriales; Enterobacteriaceae; Klebsiella.	NC_022566	4	BcsC|550446644|complement(4117527..4121006)	BcsZ|550446645|complement(4120988..4122097)	BcsB|550446646|complement(4122101..4124404)	BcsA|550446647|complement(4124457..4127075)
Cellulose	BcsZ_G19(550446653)|BcsC_G5-1(550446655)|BcsB_G5-1(550446656)|BcsA_G1(550446657)	Klebsiella pneumoniae CG43	Bacteria; Proteobacteria; Gammaproteobacteria; Enterobacteriales; Enterobacteriaceae; Klebsiella.	NC_022566	4	BcsZ|550446653|complement(4131706..4132707)	BcsC|550446655|complement(4133195..4137223)	BcsB|550446656|complement(4137244..4139679)	BcsA|550446657|complement(4139676..4141787)
Cellulose	BcsC_G1-1(550902959)|BcsZ_G1-1(550902960)|BcsB_G1-1(550902961)|BcsA_G1(550902962)	Salmonella enterica subsp. enterica serovar Typhimurium str. DT104	Bacteria; Proteobacteria; Gammaproteobacteria; Enterobacteriales; Enterobacteriaceae; Salmonella.	NC_022569	4	BcsC|550902959|complement(3827058..3830600)	BcsZ|550902960|complement(3830582..3831691)	BcsB|550902961|complement(3831695..3833620)	BcsA|550902962|complement(3834006..3836630)
Cellulose	BcsA_G16(550918530)|BcsB_G22(550918531)	Clostridium saccharobutylicum DSM 13864	Bacteria; Firmicutes; Clostridia; Clostridiales; Clostridiaceae; Clostridium.	NC_022571	2	BcsA|550918530|2380135..2381388	BcsB|550918531|2381401..2383503
Cellulose	BcsA_G17(552628924)|BcsZ_G27(552628925)	Streptococcus sp. I-P16	Bacteria; Firmicutes; Bacilli; Lactobacillales; Streptococcaceae; Streptococcus.	NC_022582	2	BcsA|552628924|43646..44956	BcsZ|552628925|44965..46068
Cellulose	BcsA_G17(552738809)|BcsZ_G27(552738810)	Streptococcus sp. I-G2	Bacteria; Firmicutes; Bacilli; Lactobacillales; Streptococcaceae; Streptococcus.	NC_022584	2	BcsA|552738809|1710072..1711382	BcsZ|552738810|1711391..1712494
Cellulose	BcsC_G1-1(556553403)|BcsZ_G1-1(556553404)|BcsB_G1-1(556553405)|BcsA_G1(556553406)	Escherichia coli JJ1886	Bacteria; Proteobacteria; Gammaproteobacteria; Enterobacteriales; Enterobacteriaceae; Escherichia.	NC_022648	4	BcsC|556553403|complement(4022203..4025676)	BcsZ|556553404|complement(4025658..4026764)	BcsB|556553405|complement(4026771..4029047)	BcsA|556553406|complement(4029121..4031739)
Cellulose	BcsZ_G11-1(560136168)|BcsC_G8(560136169)|BcsB_G4(560136170)|BcsA_G1(560136171)	Zymomonas mobilis subsp. mobilis str. CP4 = NRRL B-14023	Bacteria; Proteobacteria; Alphaproteobacteria; Sphingomonadales; Sphingomonadaceae; Zymomonas.	NC_022900	4	BcsZ|560136168|complement(277726..278745)	BcsC|560136169|complement(278901..282905)	BcsB|560136170|complement(282902..285217)	BcsA|560136171|complement(285214..287298)
Cellulose	BcsB_G1-4(560143373)|BcsZ_G1-1(560143374)|BcsC_G1-3(560143375)|BcsA_G1(560143376)	Pandoraea pnomenusa 3kgm	Bacteria; Proteobacteria; Betaproteobacteria; Burkholderiales; Burkholderiaceae; Pandoraea.	NC_022904	4	BcsB|560143373|2363034..2365325	BcsZ|560143374|2365326..2366573	BcsC|560143375|2366546..2370439	BcsA|560143376|2371308..2373965
Cellulose	BcsA_G17(560151435)|BcsZ_G28(560151436)	Lactobacillus johnsonii N6.2	Bacteria; Firmicutes; Bacilli; Lactobacillales; Lactobacillaceae; Lactobacillus.	NC_022909	2	BcsA|560151435|113536..114843	BcsZ|560151436|114853..115977
Cellulose	BcsC_G1-1(560160704)|BcsC_G1-1(560160705)|BcsZ_G1-1(560160706)|BcsZ_G1-1(560160707)|BcsZ_G1-1(560160708)|BcsB_G1-1(560160709)|BcsA_G1(560160710)	Shigella dysenteriae 1617	Bacteria; Proteobacteria; Gammaproteobacteria; Enterobacteriales; Enterobacteriaceae; Shigella.	NC_022912	7	BcsC|560160704|complement(4194191..4196113)	BcsC|560160705|complement(4196321..4197664)	BcsZ|560160706|complement(4197724..4197843)	BcsZ|560160707|complement(4197744..4198250)	BcsZ|560160708|complement(4198260..4198757)	BcsB|560160709|complement(4198758..4201211)	BcsA|560160710|complement(4201108..4203726)
Cellulose	BcsC_G1-1(563654952)|BcsZ_G1-1(563654953)|BcsB_G1-1(563654954)|BcsA_G1(563654955)	Salmonella enterica subsp. enterica serovar Agona str. 24249	Bacteria; Proteobacteria; Gammaproteobacteria; Enterobacteriales; Enterobacteriaceae; Salmonella.	NC_022991	4	BcsC|563654952|complement(3676652..3680194)	BcsZ|563654953|complement(3680176..3681285)	BcsB|563654954|complement(3681289..3683589)	BcsA|563654955|complement(3683600..3686224)
Cellulose	BcsA_G1(564915246)|BcsC_G1-3(564915247)|BcsZ_G1-1(564915248)|BcsB_G1-4(564915249)	Pandoraea sp. RB-44	Bacteria; Proteobacteria; Betaproteobacteria; Burkholderiales; Burkholderiaceae; Pandoraea.	NC_023018	4	BcsA|564915246|complement(5156701..5158692)	BcsC|564915247|complement(5160227..5164120)	BcsZ|564915248|complement(5164093..5165340)	BcsB|564915249|complement(5165341..5167710)
Cellulose	BcsA_G1(565643646)|BcsB_G1-1(565643647)|BcsZ_G1-1(565643648)|BcsC_G1-1(565643649)	Cronobacter sakazakii CMCC 45402	Bacteria; Proteobacteria; Gammaproteobacteria; Enterobacteriales; Enterobacteriaceae; Cronobacter.	NC_023032	4	BcsA|565643646|189102..191720	BcsB|565643647|191692..194163	BcsZ|565643648|194170..195285	BcsC|565643649|195267..198770
Cellulose	BcsZ_G9(566719719)|BcsA_G8(566719720)	Alteromonas macleodii str. 'Aegean Sea MED64'	Bacteria; Proteobacteria; Gammaproteobacteria; Alteromonadales; Alteromonadaceae; Alteromonas.	NC_023045	2	BcsZ|566719719|complement(3635657..3636757)	BcsA|566719720|complement(3638539..3640662)
Cellulose	BcsC_G1-1(409247303)|BcsZ_G1-1(409247304)|BcsB_G1-1(409247305)|BcsA_G1(409247306)	Salmonella enterica subsp. enterica serovar Weltevreden str.	2007-60-3289-1 Bacteria; Proteobacteria; Gammaproteobacteria; Enterobacteriales; Enterobacteriaceae; Salmonella.	NT_187120	4	BcsC|409247303|complement(156212..159754)	BcsZ|409247304|complement(159736..160845)	BcsB|409247305|complement(160849..163149)	BcsA|409247306|complement(163160..165784)
Pel	PelF_G3-1(15644157)|PelF_G3-2(15644163)|PelG_G19-NA1(15644160)	Thermotoga maritima MSB8	Bacteria; Thermotogae; Thermotogales; Thermotogaceae; Thermotoga.	NC_000853	3	PelF|15644157|1419488..1420903	PelF|15644163|1427297..1428034	PelG|15644160|complement(1422831..1424207)
Pel	PelA_NA3(15805733)|PelF_NA3(15807629)	Deinococcus radiodurans R1	Bacteria; Deinococcus-Thermus; Deinococci; Deinococcales; Deinococcaceae; Deinococcus.	NC_001263	2	PelA|15805733|complement(720728..721486)	PelF|15807629|complement(730350..731888)
Pel	PelG_G1-1(15598254)|PelF_G1-1(15598255)|PelE_G1-1(15598256)|PelD_G1-1(15598257)|PelC_G1-4(15598258)|PelB_G1-1(15598259)|PelA_G1-1(15598260)	Pseudomonas aeruginosa PAO1	Bacteria; Proteobacteria; Gammaproteobacteria; Pseudomonadales; Pseudomonadaceae; Pseudomonas.	NC_002516	7	PelG|15598254|complement(3421696..3423066)	PelF|15598255|complement(3423068..3424591)	PelE|15598256|complement(3424588..3425577)	PelD|15598257|complement(3425555..3426922)	PelC|15598258|complement(3426928..3427446)	PelB|15598259|complement(3427486..3431067)	PelA|15598260|complement(3431045..3433891)
Pel	PelF_NA4(15894021)|PelG_NA7(15894022)	Clostridium acetobutylicum ATCC 824	Bacteria; Firmicutes; Clostridia; Clostridiales; Clostridiaceae; Clostridium.	NC_003030	2	PelF|15894021|851167..852582	PelG|15894022|852582..854018
Pel	PelG_G1-1(17546989)|PelF_G1-1(17546990)|PelE_G3-2(17546991)|PelD_G1-1(17546992)|PelC_G1-1(17546993)|PelB_G4-1(17546994)|PelA_G1-1(17546995)	Ralstonia solanacearum GMI1000	Bacteria; Proteobacteria; Betaproteobacteria; Burkholderiales; Burkholderiaceae; Ralstonia.	NC_003295	7	PelG|17546989|complement(2459815..2461185)	PelF|17546990|complement(2461185..2462774)	PelE|17546991|complement(2462771..2463760)	PelD|17546992|complement(2463768..2465219)	PelC|17546993|complement(2465219..2465779)	PelB|17546994|complement(2465825..2469823)	PelA|17546995|complement(2469810..2472656)
Pel	PelF_G4(19703725)|PelG_G9(19703726)	Fusobacterium nucleatum subsp. nucleatum ATCC 25586	Bacteria; Fusobacteria; Fusobacteriales; Fusobacteriaceae; Fusobacterium.	NC_003454	2	PelF|19703725|1014288..1015709	PelG|19703726|1015711..1018029
Pel	PelA_G5-NA4(42784627)|PelF_G2-1(42784631)|PelG_G7(42784632)	Bacillus cereus ATCC 10987	Bacteria; Firmicutes; Bacilli; Bacillales; Bacillaceae; Bacillus;Bacillus cereus group.	NC_003909	3	PelA|42784627|complement(5169301..5170119)	PelF|42784631|5174373..5175794	PelG|42784632|5175782..5177236
Pel	PelA_G1-1(346642967)|PelB_G1-2(70730340)|PelC_G1-4(70730341)|PelD_G1-1(70730342)|PelE_G1-1(70730343)|PelF_G1-1(70730344)|PelG_G1-1(70730345)	Pseudomonas protegens Pf-5	Bacteria; Proteobacteria; Gammaproteobacteria; Pseudomonadales; Pseudomonadaceae; Pseudomonas.	NC_004129	7	PelA|346642967|3331388..3334198	PelB|70730340|3334176..3337772	PelC|70730341|3337801..3338322	PelD|70730342|3338328..3339698	PelE|70730343|3339676..3340665	PelF|70730344|3340662..3342194	PelG|70730345|3342195..3343565
Pel	PelG_G1-1(77359655)|PelF_G1-1(77359656)|PelE_G1-4(77359657)|PelD_G1-1(77359658)|PelC_G1-7(77359659)|PelB_G2-NA1(77359660)|PelA_G1-1(77359661)	Pseudoalteromonas haloplanktis TAC125	Bacteria; Proteobacteria; Gammaproteobacteria; Alteromonadales;Pseudoalteromonadaceae; Pseudoalteromonas.	NC_007481	7	PelG|77359655|complement(732964..734328)	PelF|77359656|complement(734316..735833)	PelE|77359657|complement(735826..736809)	PelD|77359658|complement(736802..738103)	PelC|77359659|complement(738100..738615)	PelB|77359660|complement(738630..741911)	PelA|77359661|complement(741914..744625)
Pel	PelA_G1-1(404496819)|PelB_G6-NA1(404496820)|PelB_G6-2(404496821)|PelC_G1-2(404496823)|PelD_G1-1(404496824)|PelE_G2-1(404496825)|PelF_G1-1(404496826)|PelG_G1-1(404496827)	Geobacter metallireducens GS-15	Bacteria; Proteobacteria; Deltaproteobacteria; Desulfuromonadales;Geobacteraceae; Geobacter.	NC_007517	8	PelA|404496819|2186902..2189655	PelB|404496820|2189630..2190529	PelB|404496821|2190526..2193360	PelC|404496823|2195195..2195734	PelD|404496824|2195749..2197128	PelE|404496825|2197125..2198117	PelF|404496826|2198123..2199634	PelG|404496827|2199634..2201004
Pel	PelG_G1-1(82702854)|PelF_G1-1(82702855)|PelE_G1-6(82702856)|PelD_G1-1(82702857)|PelB_G2-1(82702858)|PelA_G1-1(82702859)	Nitrosospira multiformis ATCC 25196	Bacteria; Proteobacteria; Betaproteobacteria; Nitrosomonadales; Nitrosomonadaceae; Nitrosospira.	NC_007614	6	PelG|82702854|complement(1978141..1979511)	PelF|82702855|complement(1979521..1981101)	PelE|82702856|complement(1981098..1982237)	PelD|82702857|complement(1982237..1983508)	PelB|82702858|complement(1983505..1986207)	PelA|82702859|complement(1986197..1989205)
Pel	PelA_G1-1(82703547)|PelG_G1-1(82703548)|PelF_G1-1(82703549)|PelE_G1-7(82703550)|PelD_G1-1(82703551)|PelC_G1-5(82703552)|PelB_G2-NA2(82703556)	Nitrosospira multiformis ATCC 25196	Bacteria; Proteobacteria; Betaproteobacteria; Nitrosomonadales; Nitrosomonadaceae; Nitrosospira.	NC_007614	7	PelA|82703547|complement(2770980..2773799)	PelG|82703548|complement(2774110..2775477)	PelF|82703549|complement(2775715..2777226)	PelE|82703550|complement(2777226..2778245)	PelD|82703551|complement(2778230..2779624)	PelC|82703552|complement(2779637..2780206)	PelB|82703556|complement(2785927..2789499)
Pel	PelG_NA10(87199637)|PelA_NA4(87199638)|PelF_NA13(87199643)	Novosphingobium aromaticivorans DSM 12444	Bacteria; Proteobacteria; Alphaproteobacteria; Sphingomonadales; Sphingomonadaceae; Novosphingobium.	NC_007794	3	PelG|87199637|1692252..1693646	PelA|87199638|1693643..1694503	PelF|87199643|1699641..1701191
Pel	PelA_G1-1(91782850)|PelB_G7-1(91782851)|PelC_G1-1(91782852)|PelD_G1-1(91782853)|PelE_G3-4(91782854)|PelF_G1-1(91782855)|PelG_G1-1(91782856)	Burkholderia xenovorans LB400	Bacteria; Proteobacteria; Betaproteobacteria; Burkholderiales; Burkholderiaceae; Burkholderia.	NC_007951	7	PelA|91782850|1628812..1631583	PelB|91782851|1631576..1635574	PelC|91782852|1635612..1636163	PelD|91782853|1636236..1637654	PelE|91782854|1637647..1638657	PelF|91782855|1638654..1640306	PelG|91782856|1640306..1641679
Pel	PelA_G1-1(94313082)|PelB_G4-NA1(94313083)|PelC_G1-1(94313084)|PelD_G1-1(94313085)|PelE_G3-2(94313086)|PelF_G1-1(94313087)|PelG_G1-1(94313088)	Cupriavidus metallidurans CH34	Bacteria; Proteobacteria; Betaproteobacteria; Burkholderiales;Burkholderiaceae; Cupriavidus.	NC_007974	7	PelA|94313082|731323..734184	PelB|94313083|734198..738304	PelC|94313084|738356..738904	PelD|94313085|738928..740391	PelE|94313086|740395..741381	PelF|94313087|741378..742967	PelG|94313088|742969..744339
Pel	PelD_NA1(108805458)|PelE_NA1(108805459)|PelF_G1-1(108805460)|PelG_G4(108805461)	Rubrobacter xylanophilus DSM 9941	Bacteria; Actinobacteria; Rubrobacteridae; Rubrobacterales;Rubrobacterineae; Rubrobacteraceae; Rubrobacter.	NC_008148	4	PelD|108805458|2680998..2682461	PelE|108805459|2682458..2683456	PelF|108805460|2683446..2684954	PelG|108805461|2684958..2686331
Pel	PelA_G1-1(110833750)|PelB_G9-1(110833751)|PelB_G9-2(110833752)|PelC_G1-3(110833753)|PelD_G1-1(110833754)|PelE_G1-8(110833755)|PelF_G1-1(110833756)|PelG_G1-1(110833757)	Alcanivorax borkumensis SK2	Bacteria; Proteobacteria; Gammaproteobacteria; Oceanospirillales; Alcanivoracaceae; Alcanivorax.	NC_008260	8	PelA|110833750|984773..987643	PelB|110833751|987606..988484	PelB|110833752|988481..991261	PelC|110833753|991273..991797	PelD|110833754|991797..993131	PelE|110833755|993124..994134	PelF|110833756|994112..995668	PelG|110833757|995668..997038
Pel	PelG_G1-1(116696134)|PelF_G1-1(116696135)|PelE_G3-2(116696136)|PelD_G1-1(116696137)|PelC_G1-1(116696138)|PelB_G13-NA2(116696139)|PelA_G8-NA2(116696140)	Ralstonia eutropha H16	Bacteria; Proteobacteria; Betaproteobacteria; Burkholderiales;Burkholderiaceae; Cupriavidus.	NC_008314	7	PelG|116696134|complement(2489763..2491133)	PelF|116696135|complement(2491136..2492734)	PelE|116696136|complement(2492731..2493717)	PelD|116696137|complement(2493710..2495149)	PelC|116696138|complement(2495216..2495800)	PelB|116696139|complement(2495842..2499936)	PelA|116696140|complement(2499899..2502805)
Pel	PelA_G1-1(116051064)|PelB_G1-1(116051063)|PelC_G1-4(116051062)|PelD_G1-1(116051061)|PelE_G1-1(116051060)|PelF_G1-1(116051059)|PelG_G1-1(116051058)	Pseudomonas aeruginosa UCBPP-PA14	Bacteria; Proteobacteria; Gammaproteobacteria; Pseudomonadales; Pseudomonadaceae; Pseudomonas.	NC_008463	7	PelA|116051064|2135468..2138314	PelB|116051063|2138292..2141873	PelC|116051062|2141913..2142431	PelD|116051061|2142437..2143804	PelE|116051060|2143782..2144771	PelF|116051059|2144768..2146291	PelG|116051058|2146293..2147663
Pel	PelG_NA8(116627900)|PelF_NA11(116627901)	Streptococcus thermophilus LMD-9	Bacteria; Firmicutes; Bacilli; Lactobacillales; Streptococcaceae; Streptococcus.	NC_008532	2	PelG|116627900|complement(1041731..1042861)	PelF|116627901|complement(1042861..1044264)
Pel	PelA_G2-1(117926254)|PelA_G7(117926255)|PelC_G5(117926258)|PelF_G1-2(117926261)|PelG_G3-2(117926262)	Magnetococcus marinus MC-1	Bacteria; Proteobacteria; Alphaproteobacteria; Magnetococcales; Magnetococcaceae; Magnetococcus.	NC_008576	5	PelA|117926254|3694551..3695399	PelA|117926255|3695396..3697783	PelC|117926258|3703400..3704092	PelF|117926261|3706801..3708513	PelG|117926262|3708517..3709899
Pel	PelF_G4(119025414)|PelG_G13(119025415)	Bifidobacterium adolescentis ATCC 15703	Bacteria; Actinobacteria; Actinobacteridae; Bifidobacteriales; Bifidobacteriaceae; Bifidobacterium.	NC_008618	2	PelF|119025414|498537..499955	PelG|119025415|499957..501435
Pel	PelG_G1-1(120554815)|PelF_G1-1(120554816)|PelE_G1-3(120554817)|PelD_G1-1(120554818)|PelC_G1-6(120554819)|PelB_G2-2(120554820)|PelA_G1-1(120554821)	Marinobacter aquaeolei VT8	Bacteria; Proteobacteria; Gammaproteobacteria; Alteromonadales; Alteromonadaceae; Marinobacter.	NC_008740	7	PelG|120554815|complement(2116699..2118075)	PelF|120554816|complement(2118075..2119613)	PelE|120554817|complement(2119610..2120599)	PelD|120554818|complement(2120592..2121923)	PelC|120554819|complement(2121929..2122462)	PelB|120554820|complement(2122459..2125647)	PelA|120554821|complement(2125648..2128401)
Pel	PelG_G1-1(120609730)|PelF_G1-1(120609731)|PelE_G3-3(120609732)|PelD_G1-1(120609733)|PelC_G1-1(120609734)|PelB_G5-1(120609735)|PelA_G1-1(120609736)	Acidovorax citrulli AAC00-1	Bacteria; Proteobacteria; Betaproteobacteria; Burkholderiales; Comamonadaceae; Acidovorax.	NC_008752	7	PelG|120609730|complement(1135623..1136996)	PelF|120609731|complement(1136996..1138534)	PelE|120609732|complement(1138531..1139544)	PelD|120609733|complement(1139537..1140940)	PelC|120609734|complement(1140948..1141502)	PelB|120609735|complement(1141534..1145571)	PelA|120609736|complement(1145531..1148356)
Pel	PelG_G1-1(121604548)|PelF_G1-1(121604549)|PelE_G1-2(121604550)|PelD_G1-1(121604551)|PelB_G2-3(121604552)|PelA_G1-1(121604553)	Polaromonas naphthalenivorans CJ2	Bacteria; Proteobacteria; Betaproteobacteria; Burkholderiales; Comamonadaceae; Polaromonas.	NC_008781	6	PelG|121604548|complement(1733827..1735206)	PelF|121604549|complement(1735206..1736717)	PelE|121604550|complement(1736695..1737699)	PelD|121604551|complement(1737723..1738874)	PelB|121604552|complement(1739268..1741535)	PelA|121604553|complement(1741619..1742407)
Pel	PelG_G1-1(121593191)|PelF_G1-1(121593192)|PelE_G3-3(121593193)|PelD_G1-1(121593194)|PelC_G1-1(121593195)|PelB_G5-1(121593196)|PelA_G1-1(121593197)	Acidovorax sp. JS42	Bacteria; Proteobacteria; Betaproteobacteria; Burkholderiales; Comamonadaceae; Acidovorax.	NC_008782	7	PelG|121593191|complement(808091..809464)	PelF|121593192|complement(809464..810996)	PelE|121593193|complement(810993..811994)	PelD|121593194|complement(811987..813381)	PelC|121593195|complement(813389..813943)	PelB|121593196|complement(813965..817855)	PelA|121593197|complement(817815..820646)
Pel	PelF_G1-2(146280076)|PelG_G18(146280077)|PelA_NA8(146280072)	Rhodobacter sphaeroides ATCC 17025	Bacteria; Proteobacteria; Alphaproteobacteria; Rhodobacterales; Rhodobacteraceae; Rhodobacter.	NC_009430	3	PelF|146280076|127767..129278	PelG|146280077|129275..130672	PelA|146280072|complement(122326..124620)
Pel	PelG_G11(150020885)|PelF_G3-1(150020886)	Thermosipho melanesiensis BI429	Bacteria; Thermotogae; Thermotogales; Thermotogaceae; Thermosipho.	NC_009616	2	PelG|150020885|complement(1013494..1014885)	PelF|150020886|complement(1014887..1016302)
Pel	PelA_G1-1(152988953)|PelB_G1-1(152988349)|PelC_G1-4(152984470)|PelD_G1-1(152987151)|PelE_G1-1(152985655)|PelF_G1-1(152984308)|PelG_G1-1(152989467)	Pseudomonas aeruginosa PA7	Bacteria; Proteobacteria; Gammaproteobacteria; Pseudomonadales; Pseudomonadaceae; Pseudomonas.	NC_009656	7	PelA|152988953|2121044..2123845	PelB|152988349|2123823..2127404	PelC|152984470|2127443..2127961	PelD|152987151|2127967..2129334	PelE|152985655|2129312..2130301	PelF|152984308|2130319..2131821	PelG|152989467|2131823..2133193
Pel	PelA_G1-1(153004288)|PelA_G1-1(153004289)|PelF_G7-NA2(153004290)|PelF_G7-NA1(153004291)|PelF_G7-1(153004292)	Anaeromyxobacter sp. Fw109-5	Bacteria; Proteobacteria; Deltaproteobacteria; Myxococcales;Cystobacterineae; Myxococcaceae; Anaeromyxobacter.	NC_009675	5	PelA|153004288|1608544..1609512	PelA|153004289|1610145..1610906	PelF|153004290|complement(1611003..1612325)	PelF|153004291|complement(1612325..1613635)	PelF|153004292|1613832..1614995
Pel	PelF_NA8(157151143)|PelG_NA5(157150091)	Streptococcus gordonii str. Challis substr. CH1	Bacteria; Firmicutes; Bacilli; Lactobacillales; Streptococcaceae; Streptococcus.	NC_009785	2	PelF|157151143|357720..359120	PelG|157150091|359120..360565
Pel	PelG_G1-1(160900972)|PelF_G1-1(160900973)|PelE_G3-3(160900974)|PelD_G1-1(160900975)|PelC_G1-1(160900976)|PelB_G5-2(160900977)|PelA_G1-1(160900978)	Delftia acidovorans SPH-1	Bacteria; Proteobacteria; Betaproteobacteria; Burkholderiales; Comamonadaceae; Delftia.	NC_010002	7	PelG|160900972|complement(6154531..6155904)	PelF|160900973|complement(6155904..6157460)	PelE|160900974|complement(6157457..6158479)	PelD|160900975|complement(6158472..6159851)	PelC|160900976|complement(6159875..6160426)	PelB|160900977|complement(6160452..6164291)	PelA|160900978|complement(6164257..6167085)
Pel	PelG_G14-1(170289211)|PelF_G3-1(170289208)|PelF_G3-NA2(170289214)	Thermotoga sp. RQ2	Bacteria; Thermotogae; Thermotogales; Thermotogaceae; Thermotoga.	NC_010483	3	PelG|170289211|1432502..1433878	PelF|170289208|complement(1427991..1429229)	PelF|170289214|complement(1435806..1437212)
Pel	PelA_G1-1(171056708)|PelB_G3-1(171056709)|PelC_G1-1(171056710)|PelD_G1-1(171056711)|PelE_G3-5(171056712)|PelF_G1-1(171056713)|PelG_G1-1(171056714)	Leptothrix cholodnii SP-6	Bacteria; Proteobacteria; Betaproteobacteria; Burkholderiales; Leptothrix.	NC_010524	7	PelA|171056708|16419..19187	PelB|171056709|19153..22902	PelC|171056710|22955..23473	PelD|171056711|23470..24855	PelE|171056712|24852..25925	PelF|171056713|25922..27445	PelG|171056714|27524..28894
Pel	PelG_G1-1(194292698)|PelF_G1-1(194292699)|PelE_G3-2(194292700)|PelD_G1-1(194292701)|PelC_G1-1(194292702)|PelB_G13-NA3(194292703)|PelA_G8-NA1(194292704)	Cupriavidus taiwanensis LMG 19424	Bacteria; Proteobacteria; Betaproteobacteria; Burkholderiales;Burkholderiaceae; Cupriavidus.	NC_010530	7	PelG|194292698|complement(2143706..2145076)	PelF|194292699|complement(2145079..2146674)	PelE|194292700|complement(2146671..2147657)	PelD|194292701|complement(2147650..2149089)	PelC|194292702|complement(2149155..2149718)	PelB|194292703|complement(2149773..2153852)	PelA|194292704|complement(2153815..2156589)
Pel	PelA_G1-1(186476588)|PelG_G1-1(186476589)|PelF_G1-1(186476590)|PelE_G3-4(186476591)|PelD_G1-1(186476592)|PelC_G1-1(186476593)|PelA_G1-NA2(186476594)	Burkholderia phymatum STM815	Bacteria; Proteobacteria; Betaproteobacteria; Burkholderiales; Burkholderiaceae; Burkholderia.	NC_010622	7	PelA|186476588|complement(2091437..2092402)	PelG|186476589|complement(2092420..2093793)	PelF|186476590|complement(2093793..2095409)	PelE|186476591|complement(2095406..2096455)	PelD|186476592|complement(2096448..2097863)	PelC|186476593|complement(2097958..2098509)	PelA|186476594|complement(2102515..2105361)
Pel	PelG_G1-1(186474066)|PelF_G1-1(186474067)|PelE_G3-2(186474068)|PelD_G1-1(186474069)|PelC_G1-1(186474070)|PelB_G4-2(186474071)|PelA_G1-1(186474072)	Burkholderia phymatum STM815	Bacteria; Proteobacteria; Betaproteobacteria; Burkholderiales; Burkholderiaceae; Burkholderia.	NC_010623	7	PelG|186474066|complement(2414795..2416165)	PelF|186474067|complement(2416182..2417765)	PelE|186474068|complement(2417776..2418945)	PelD|186474069|complement(2418932..2420410)	PelC|186474070|complement(2420496..2421047)	PelB|186474071|complement(2421072..2424992)	PelA|186474072|complement(2424967..2427852)
Pel	PelA_G1-1(187923487)|PelB_G7-1(187923488)|PelC_G1-1(187923489)|PelD_G1-1(187923490)|PelE_G3-4(187923491)|PelF_G1-1(187923492)|PelG_G1-1(187923493)|PelA_G1-1(187923495)	Burkholderia phytofirmans PsJN	Bacteria; Proteobacteria; Betaproteobacteria; Burkholderiales; Burkholderiaceae; Burkholderia.	NC_010681	8	PelA|187923487|1668478..1671390	PelB|187923488|1671380..1675363	PelC|187923489|1675401..1675952	PelD|187923490|1676043..1677455	PelE|187923491|1677448..1678458	PelF|187923492|1678455..1680107	PelG|187923493|1680107..1681480	PelA|187923495|1682849..1683766
Pel	PelG_G1-1(187929547)|PelF_G1-1(187929548)|PelE_G3-2(187929549)|PelD_G1-1(187929550)|PelC_G1-1(187929551)|PelA_G8-NA3(187929552)	Ralstonia pickettii 12J	Bacteria; Proteobacteria; Betaproteobacteria; Burkholderiales; Burkholderiaceae; Ralstonia.	NC_010682	6	PelG|187929547|complement(2577917..2579287)	PelF|187929548|complement(2579287..2580900)	PelE|187929549|complement(2580897..2581883)	PelD|187929550|complement(2581909..2583384)	PelC|187929551|complement(2583384..2583944)	PelA|187929552|complement(2588046..2590988)
Pel	PelC_G2-1(188996473)|PelD_G2(188996474)|PelE_G2-1(188996475)|PelF_G1-1(188996476)|PelG_G1-2(188996477)|PelA_G1-1(188996478)|PelB_G12-NA4(188996479)|PelB_G12-NA3(188996480)	Sulfurihydrogenibium sp. YO3AOP1	Bacteria; Aquificae; Aquificales; Hydrogenothermaceae;Sulfurihydrogenibium.	NC_010730	8	PelC|188996473|541851..542336	PelD|188996474|542343..543623	PelE|188996475|543620..544609	PelF|188996476|544606..546120	PelG|188996477|546120..547490	PelA|188996478|547456..550182	PelB|188996479|550157..551320	PelB|188996480|551317..554145
Pel	PelG_G1-1(189426249)|PelF_G1-1(189426250)|PelE_G2-1(189426251)|PelD_G1-1(189426252)|PelC_G1-2(189426253)|PelB_G6-1(189426254)|PelB_G6-NA2(189426255)|PelA_G1-1(189426256)	Geobacter lovleyi SZ	Bacteria; Proteobacteria; Deltaproteobacteria; Desulfuromonadales;Geobacteraceae; Geobacter.	NC_010814	8	PelG|189426249|complement(3417393..3418763)	PelF|189426250|complement(3418763..3420280)	PelE|189426251|complement(3420280..3421275)	PelD|189426252|complement(3421272..3422585)	PelC|189426253|complement(3422587..3423108)	PelB|189426254|complement(3423138..3425966)	PelB|189426255|complement(3425963..3426862)	PelA|189426256|complement(3426837..3429593)
Pel	PelF_G4(213691528)|PelG_G13(213691529)	Bifidobacterium longum subsp. infantis ATCC 15697 = JCM 1222 = DSM	20088 Bacteria; Actinobacteria; Actinobacteridae; Bifidobacteriales; Bifidobacteriaceae; Bifidobacterium.	NC_011593	2	PelF|213691528|719980..721398	PelG|213691529|721451..722938
Pel	PelG_G11(217077333)|PelF_G3-1(217077334)	Thermosipho africanus TCF52B	Bacteria; Thermotogae; Thermotogales; Thermotogaceae; Thermosipho.	NC_011653	2	PelG|217077333|complement(1276291..1277691)	PelF|217077334|complement(1277692..1279098)
Pel	PelA_G5-NA3(217962939)|PelF_G2-1(217962943)|PelG_G7(217962944)	Bacillus cereus AH187	Bacteria; Firmicutes; Bacilli; Bacillales; Bacillaceae; Bacillus;Bacillus cereus group.	NC_011658	3	PelA|217962939|complement(5223859..5224677)	PelF|217962943|5228931..5230352	PelG|217962944|5230340..5231794
Pel	PelA_G1-1(218890736)|PelB_G1-1(218890737)|PelC_G1-4(218890738)|PelD_G1-1(218890739)|PelE_G1-1(218890740)|PelF_G1-1(218890741)|PelG_G1-1(218890742)	Pseudomonas aeruginosa LESB58	Bacteria; Proteobacteria; Gammaproteobacteria; Pseudomonadales; Pseudomonadaceae; Pseudomonas.	NC_011770	7	PelA|218890736|2161292..2164138	PelB|218890737|2164116..2167697	PelC|218890738|2167737..2168255	PelD|218890739|2168261..2169628	PelE|218890740|2169606..2170595	PelF|218890741|2170592..2172115	PelG|218890742|2172117..2173487
Pel	PelA_G5-NA6(222098923)|PelF_G2-1(222098927)|PelG_G7(222098928)	Bacillus cereus Q1	Bacteria; Firmicutes; Bacilli; Bacillales; Bacillaceae; Bacillus;Bacillus cereus group.	NC_011969	3	PelA|222098923|complement(5169029..5169847)	PelF|222098927|5174101..5175522	PelG|222098928|5175510..5176964
Pel	PelG_G14-2(222100054)|PelG_G14-1(222100059)|PelF_G3-1(222100056)|PelF_G3-NA1(222100061)	Thermotoga neapolitana DSM 4359	Bacteria; Thermotogae; Thermotogales; Thermotogaceae; Thermotoga.	NC_011978	4	PelG|222100054|1051649..1052995	PelG|222100059|1059435..1060811	PelF|222100056|complement(1054913..1056340)	PelF|222100061|complement(1062736..1064148)
Pel	PelB_G11-NA1(224373447)|PelA_G1-1(224373448)|PelG_G1-2(224373449)|PelF_G1-1(224373450)|PelE_G5-2(224373451)|PelD_G2(224373452)|PelC_G2-3(224373453)	Nautilia profundicola AmH	Bacteria; Proteobacteria; Epsilonproteobacteria; Nautiliales;Nautiliaceae; Nautilia.	NC_012115	7	PelB|224373447|complement(1322330..1324396)	PelA|224373448|complement(1324422..1326926)	PelG|224373449|complement(1326904..1328271)	PelF|224373450|complement(1328271..1329755)	PelE|224373451|complement(1329745..1330566)	PelD|224373452|complement(1330703..1331863)	PelC|224373453|complement(1331860..1332345)
Pel	PelC_G2-1(225848720)|PelD_G2(225848721)|PelE_G2-1(225848722)|PelF_G1-1(225848723)|PelG_G1-2(225848724)|PelA_G1-1(225848725)|PelB_G12-NA2(225848726)|PelB_G12-NA1(225848727)	Sulfurihydrogenibium azorense Az-Fu1	Bacteria; Aquificae; Aquificales; Hydrogenothermaceae;Sulfurihydrogenibium.	NC_012438	8	PelC|225848720|833057..833545	PelD|225848721|833546..834853	PelE|225848722|834850..835845	PelF|225848723|835864..837351	PelG|225848724|837339..838709	PelA|225848725|838675..841404	PelB|225848726|841382..842542	PelB|225848727|842543..845395
Pel	PelB_G8(225850892)|PelA_G1-1(225850893)|PelG_G1-2(225850894)|PelF_G1-1(225850895)|PelE_G2-2(225850896)|PelD_G2(225850897)|PelC_G2-1(225850898)	Persephonella marina EX-H1	Bacteria; Aquificae; Aquificales; Hydrogenothermaceae; Persephonella.	NC_012440	7	PelB|225850892|complement(1280596..1283562)	PelA|225850893|complement(1284631..1287333)	PelG|225850894|complement(1287311..1288684)	PelF|225850895|complement(1288660..1290192)	PelE|225850896|complement(1290192..1291178)	PelD|225850897|complement(1291181..1292428)	PelC|225850898|complement(1292429..1292932)
Pel	PelF_G4(226310146)|PelG_G6(226310147)	Brevibacillus brevis NBRC 100599	Bacteria; Firmicutes; Bacilli; Bacillales; Paenibacillaceae; Brevibacillus.	NC_012491	2	PelF|226310146|580771..582177	PelG|226310147|582183..583583
Pel	PelA_G5-1(229916941)|PelG_G7(229916936)|PelF_G2-1(229916937)	Exiguobacterium sp. AT1b	Bacteria; Firmicutes; Bacilli; Bacillales; Bacillales Family XII. Incertae Sedis; Exiguobacterium.	NC_012673	3	PelA|229916941|1190766..1191623	PelG|229916936|complement(1183739..1185199)	PelF|229916937|complement(1185180..1186598)
Pel	PelG_G1-1(238024557)|PelF_G1-1(238024558)|PelE_G3-2(238024559)|PelD_G1-1(238024560)|PelC_G1-1(238024561)|PelB_G4-2(238024562)|PelA_G1-1(238024563)	Burkholderia glumae BGR1	Bacteria; Proteobacteria; Betaproteobacteria; Burkholderiales; Burkholderiaceae; Burkholderia.	NC_012721	7	PelG|238024557|complement(1477176..1478546)	PelF|238024558|complement(1478562..1480136)	PelE|238024559|complement(1480141..1481346)	PelD|238024560|complement(1481333..1482808)	PelC|238024561|complement(1482908..1483459)	PelB|238024562|complement(1483510..1487724)	PelA|238024563|complement(1487699..1490659)
Pel	PelA_G1-1(238028538)|PelB_G7-1(238028539)|PelC_G1-1(238028540)|PelD_G1-1(238028541)|PelE_G3-4(238028542)|PelF_G1-1(238028543)|PelG_G1-1(238028544)	Burkholderia glumae BGR1	Bacteria; Proteobacteria; Betaproteobacteria; Burkholderiales; Burkholderiaceae; Burkholderia.	NC_012724	7	PelA|238028538|3400645..3403377	PelB|238028539|3403367..3407308	PelC|238028540|3407381..3407923	PelD|238028541|3407982..3409391	PelE|238028542|3409384..3410397	PelF|238028543|3410394..3412016	PelG|238028544|3412016..3413413
Pel	PelG_G1-1(241663666)|PelF_G1-1(241663667)|PelE_G3-2(241663668)|PelC_G1-1(241663669)|PelB_G4-1(241663670)	Ralstonia pickettii 12D	Bacteria; Proteobacteria; Betaproteobacteria; Burkholderiales; Burkholderiaceae; Ralstonia.	NC_012856	5	PelG|241663666|complement(2211864..2213234)	PelF|241663667|complement(2213234..2214856)	PelE|241663668|complement(2214853..2215839)	PelC|241663669|complement(2217328..2217888)	PelB|241663670|complement(2217958..2221989)
Pel	PelG_G3-1(242280147)|PelF_G1-1(242280148)|PelD_G5-NA2(242280150)|PelB_NA1(242280152)|PelA_G2-2(242280153)|PelA_G2-1(242280154)|PelC_G5(242280155)	Desulfovibrio salexigens DSM 2638	Bacteria; Proteobacteria; Deltaproteobacteria; Desulfovibrionales;Desulfovibrionaceae; Desulfovibrio.	NC_012881	7	PelG|242280147|complement(2937329..2938699)	PelF|242280148|complement(2938703..2940208)	PelD|242280150|complement(2941288..2942697)	PelB|242280152|complement(2944609..2947449)	PelA|242280153|complement(2947446..2949530)	PelA|242280154|complement(2949514..2950335)	PelC|242280155|complement(2950347..2950907)
Pel	PelA_G1-1(264676827)|PelB_G5-2(264676828)|PelC_G1-1(264676829)|PelD_G1-1(264676830)|PelE_G3-3(264676831)|PelF_G1-1(264676832)|PelG_G1-1(264676833)	Comamonas testosteroni CNB-2	Bacteria; Proteobacteria; Betaproteobacteria; Burkholderiales; Comamonadaceae; Comamonas.	NC_013446	7	PelA|264676827|781333..784143	PelB|264676828|784211..787963	PelC|264676829|787984..788535	PelD|264676830|788558..789925	PelE|264676831|789918..790937	PelF|264676832|790934..792481	PelG|264676833|792481..793854
Pel	PelF_G6(284043986)|PelA_NA5(284043989)	Conexibacter woesei DSM 14684	Bacteria; Actinobacteria; Rubrobacteridae; Solirubrobacterales; Conexibacteraceae; Conexibacter.	NC_013739	2	PelF|284043986|2693358..2694821	PelA|284043989|complement(2696965..2697753)
Pel	PelF_NA15(288904931)|PelG_NA12(288904932)	Streptococcus gallolyticus UCN34	Bacteria; Firmicutes; Bacilli; Lactobacillales; Streptococcaceae; Streptococcus.	NC_013798	2	PelF|288904931|754154..755554	PelG|288904932|755554..757035
Pel	PelA_G6(291296215)|PelF_G5(291296217)	Meiothermus ruber DSM 1279	Bacteria; Deinococcus-Thermus; Deinococci; Thermales; Thermaceae; Meiothermus.	NC_013946	2	PelA|291296215|complement(1889035..1889730)	PelF|291296217|complement(1891362..1892864)
Pel	PelF_G1-2(294011753)|PelA_G2-1(294011758)|PelG_G3-3(294011759)	Sphingobium japonicum UT26S	Bacteria; Proteobacteria; Alphaproteobacteria; Sphingomonadales; Sphingomonadaceae; Sphingobium.	NC_014006	3	PelF|294011753|complement(1778145..1779638)	PelA|294011758|complement(1784800..1785663)	PelG|294011759|complement(1785660..1787069)
Pel	PelG_G1-1(410693173)|PelF_G1-1(410693174)|PelE_G4(410693175)|PelD_G1-2(410693176)|PelC_G1-1(410693177)|PelB_NA2(410693178)|PelA_G1-1(410693179)	Thiomonas arsenitoxydans	Bacteria; Proteobacteria; Betaproteobacteria; Burkholderiales;Thiomonas.	NC_014145	7	PelG|410693173|complement(1251594..1252964)	PelF|410693174|complement(1252965..1254632)	PelE|410693175|complement(1254647..1255795)	PelD|410693176|complement(1255792..1257267)	PelC|410693177|complement(1257302..1257886)	PelB|410693178|complement(1257924..1261679)	PelA|410693179|complement(1261711..1264608)
Pel	PelG_G1-1(296135489)|PelF_G1-1(296135490)|PelE_G4(296135491)|PelD_G1-2(296135492)|PelC_G1-1(296135493)|PelB_G10-NA2(296135494)|PelB_G10-NA1(296135496)|PelA_NA6(296135497)	Thiomonas intermedia K12	Bacteria; Proteobacteria; Betaproteobacteria; Burkholderiales;Thiomonas.	NC_014153	8	PelG|296135489|complement(1074811..1076181)	PelF|296135490|complement(1076182..1077945)	PelE|296135491|complement(1077959..1079107)	PelD|296135492|complement(1079104..1080579)	PelC|296135493|complement(1080614..1081198)	PelB|296135494|complement(1081236..1082750)	PelB|296135496|complement(1084234..1086597)	PelA|296135497|complement(1086629..1089526)
Pel	PelG_G13(296454659)|PelF_G4(296454660)	Bifidobacterium longum subsp. longum JDM301	Bacteria; Actinobacteria; Actinobacteridae; Bifidobacteriales; Bifidobacteriaceae; Bifidobacterium.	NC_014169	2	PelG|296454659|complement(1826607..1828154)	PelF|296454660|complement(1828156..1829574)
Pel	PelA_G1-1(300703447)|PelB_G4-1(300703448)|PelC_G1-1(300703449)|PelD_G1-1(300703450)|PelE_G3-2(300703451)|PelF_G1-1(300703452)|PelG_G1-1(300703453)	Ralstonia solanacearum CFBP2957	Bacteria; Proteobacteria; Betaproteobacteria; Burkholderiales; Burkholderiaceae; Ralstonia.	NC_014307	7	PelA|300703447|1156991..1159834	PelB|300703448|1159821..1163780	PelC|300703449|1163827..1164387	PelD|300703450|1164387..1165838	PelE|300703451|1165851..1166837	PelF|300703452|1166834..1168423	PelG|300703453|1168423..1169793
Pel	PelA_G1-1(300690812)|PelB_G4-1(300690813)|PelC_G1-1(300690814)|PelD_G1-1(300690815)|PelE_G3-2(300690816)|PelF_G1-1(300690817)|PelG_G1-1(300690818)	Ralstonia solanacearum PSI07	Bacteria; Proteobacteria; Betaproteobacteria; Burkholderiales; Burkholderiaceae; Ralstonia.	NC_014311	7	PelA|300690812|1163467..1166271	PelB|300690813|1166258..1170262	PelC|300690814|1170309..1170869	PelD|300690815|1170869..1172320	PelE|300690816|1172328..1173314	PelF|300690817|1173311..1174900	PelG|300690818|1174873..1176270
Pel	PelG_G1-1(300313527)|PelF_G1-1(300313528)|PelE_G3-1(300313529)|PelD_G1-1(300313530)|PelC_G1-1(300313531)|PelB_G3-2(300313532)|PelA_G1-1(300313533)	Herbaspirillum seropedicae SmR1	Bacteria; Proteobacteria; Betaproteobacteria; Burkholderiales; Oxalobacteraceae; Herbaspirillum.	NC_014323	7	PelG|300313527|complement(4848316..4849686)	PelF|300313528|complement(4849705..4851336)	PelE|300313529|complement(4851333..4852373)	PelD|300313530|complement(4852363..4853838)	PelC|300313531|complement(4853863..4854468)	PelB|300313532|complement(4854537..4858586)	PelA|300313533|complement(4858597..4861566)
Pel	PelG_G13(302671148)|PelF_G4(302671149)	Butyrivibrio proteoclasticus B316	Bacteria; Firmicutes; Clostridia; Clostridiales; Lachnospiraceae; Butyrivibrio.	NC_014387	2	PelG|302671148|complement(2198010..2199476)	PelF|302671149|complement(2199489..2200883)
Pel	PelA_G3(305665564)|PelF_G3-1(305665566)	Maribacter sp. HTCC2170	Bacteria; Bacteroidetes; Flavobacteriia; Flavobacteriales; Flavobacteriaceae; Maribacter.	NC_014472	2	PelA|305665564|complement(1317243..1318052)	PelF|305665566|complement(1319682..1321190)
Pel	PelG_G1-1(310820925)|PelF_G1-1(310820926)|PelE_G1-5(310820927)|PelD_G1-1(310820928)|PelB_G2-4(310820929)|PelA_G1-1(310820930)	Stigmatella aurantiaca DW4/3-1	Bacteria; Proteobacteria; Deltaproteobacteria; Myxococcales; Cystobacterineae; Cystobacteraceae; Stigmatella.	NC_014623	6	PelG|310820925|complement(4421158..4422399)	PelF|310820926|complement(4422482..4424053)	PelE|310820927|complement(4424050..4424949)	PelD|310820928|complement(4424963..4426378)	PelB|310820929|complement(4426416..4429757)	PelA|310820930|complement(4429735..4432227)
Pel	PelG_G9(310779043)|PelF_G4(310779044)	Ilyobacter polytropus DSM 2926	Bacteria; Fusobacteria; Fusobacteriales; Fusobacteriaceae; Ilyobacter.	NC_014632	2	PelG|310779043|complement(1356120..1358813)	PelF|310779044|complement(1358801..1360234)
Pel	PelG_G1-1(319761598)|PelF_G1-1(319761599)|PelE_G3-3(319761600)|PelD_G1-1(319761601)|PelC_G1-1(319761602)|PelB_G5-1(319761603)|PelA_G1-1(319761604)	Alicycliphilus denitrificans BC	Bacteria; Proteobacteria; Betaproteobacteria; Burkholderiales; Comamonadaceae; Alicycliphilus.	NC_014910	7	PelG|319761598|complement(936386..937759)	PelF|319761599|complement(937759..939291)	PelE|319761600|complement(939288..940289)	PelD|319761601|complement(940282..941676)	PelC|319761602|complement(941684..942238)	PelB|319761603|complement(942260..946063)	PelA|319761604|complement(946110..948941)
Pel	PelC_G2-2(319789779)|PelD_G2(319789780)|PelE_G5-1(319789781)|PelF_G1-1(319789782)|PelG_G1-2(319789783)|PelA_G1-1(319789784)|PelB_G11-NA2(319789786)	Thermovibrio ammonificans HB-1	Bacteria; Aquificae; Desulfurobacteriales; Desulfurobacteriaceae;Thermovibrio.	NC_014926	7	PelC|319789779|756365..756811	PelD|319789780|756813..758054	PelE|319789781|758056..759039	PelF|319789782|759032..760519	PelG|319789783|760531..761901	PelA|319789784|761870..764626	PelB|319789786|765635..768649
Pel	PelG_G1-1(326315825)|PelF_G1-1(326315826)|PelE_G3-3(326315827)|PelD_G1-1(326315828)|PelC_G1-1(326315829)|PelB_G5-1(326315830)|PelA_G1-1(326315831)	Acidovorax avenae subsp. avenae ATCC 19860	Bacteria; Proteobacteria; Betaproteobacteria; Burkholderiales; Comamonadaceae; Acidovorax.	NC_015138	7	PelG|326315825|complement(1126452..1127825)	PelF|326315826|complement(1127825..1129363)	PelE|326315827|complement(1129360..1130373)	PelD|326315828|complement(1130366..1131784)	PelC|326315829|complement(1131792..1132346)	PelB|326315830|complement(1132378..1136388)	PelA|326315831|complement(1136348..1139212)
Pel	PelF_NA12(325977886)|PelG_NA9(325977887)	Streptococcus gallolyticus subsp. gallolyticus ATCC BAA-2069	Bacteria; Firmicutes; Bacilli; Lactobacillales; Streptococcaceae; Streptococcus.	NC_015215	2	PelF|325977886|717947..719347	PelG|325977887|719347..720828
Pel	PelA_G1-1(330820579)|PelB_G4-2(330820580)|PelC_G1-1(330820581)|PelD_G1-1(330820582)|PelE_G3-2(330820583)|PelF_G1-1(330820584)|PelG_G1-1(330820585)	Burkholderia gladioli BSR3	Bacteria; Proteobacteria; Betaproteobacteria; Burkholderiales; Burkholderiaceae; Burkholderia.	NC_015376	7	PelA|330820579|1861142..1864003	PelB|330820580|1863978..1868132	PelC|330820581|1868154..1868705	PelD|330820582|1868776..1870299	PelE|330820583|1870286..1871461	PelF|330820584|1871470..1873044	PelG|330820585|1873060..1874430
Pel	PelG_G1-1(330823464)|PelF_G1-1(330823465)|PelE_G3-3(330823466)|PelD_G1-1(330823467)|PelC_G1-1(330823468)|PelB_G5-1(330823469)|PelA_G1-1(330823470)	Alicycliphilus denitrificans K601	Bacteria; Proteobacteria; Betaproteobacteria; Burkholderiales; Comamonadaceae; Alicycliphilus.	NC_015422	7	PelG|330823464|complement(877764..879137)	PelF|330823465|complement(879137..880669)	PelE|330823466|complement(880666..881667)	PelD|330823467|complement(881660..883054)	PelC|330823468|complement(883062..883616)	PelB|330823469|complement(883638..887441)	PelA|330823470|complement(887488..890319)
Pel	PelG_G10(330839992)|PelF_G4(330839993)	Selenomonas sputigena ATCC 35185	Bacteria; Firmicutes; Negativicutes; Selenomonadales; Veillonellaceae; Selenomonas.	NC_015437	2	PelG|330839992|complement(2417620..2419092)	PelF|330839993|complement(2419073..2420515)
Pel	PelA_G1-1(333912726)|PelB_G5-2(333912727)|PelC_G1-1(333912728)|PelD_G1-1(333912729)|PelE_G3-3(333912730)|PelF_G1-1(333912731)|PelG_G1-1(333912732)	Delftia sp. Cs1-4	Bacteria; Proteobacteria; Betaproteobacteria; Burkholderiales; Comamonadaceae; Delftia.	NC_015563	7	PelA|333912726|1215214..1218042	PelB|333912727|1218008..1221847	PelC|333912728|1221873..1222424	PelD|333912729|1222448..1223827	PelE|333912730|1223820..1224842	PelF|333912731|1224839..1226395	PelG|333912732|1226395..1227768
Pel	PelF_G1-2(334344468)|PelA_G2-1(334344473)|PelG_G3-3(334344474)	Sphingobium chlorophenolicum L-1	Bacteria; Proteobacteria; Alphaproteobacteria; Sphingomonadales; Sphingomonadaceae; Sphingobium.	NC_015593	3	PelF|334344468|complement(893575..895065)	PelA|334344473|complement(900116..900979)	PelG|334344474|complement(900976..902385)
Pel	PelF_G4(336063929)|PelG_G16(336063930)	Streptococcus pasteurianus ATCC 43144	Bacteria; Firmicutes; Bacilli; Lactobacillales; Streptococcaceae; Streptococcus.	NC_015600	2	PelF|336063929|623569..624969	PelG|336063930|624969..626450
Pel	PelF_NA6(337735950)|PelG_NA3(337735951)	Clostridium acetobutylicum DSM 1731	Bacteria; Firmicutes; Clostridia; Clostridiales; Clostridiaceae; Clostridium.	NC_015687	2	PelF|337735950|851147..852562	PelG|337735951|852562..853998
Pel	PelA_G5-NA7(337750586)|PelD_G4-NA3(337750588)|PelF_G2-1(337750591)|PelG_G7(337750592)	Paenibacillus mucilaginosus KNP414	Bacteria; Firmicutes; Bacilli; Bacillales; Paenibacillaceae;Paenibacillus.	NC_015690	4	PelA|337750586|complement(7014497..7015387)	PelD|337750588|7015892..7017130	PelF|337750591|7020052..7021476	PelG|337750592|7021464..7022921
Pel	PelA_G1-1(338731244)|PelG_G11(338731239)|PelF_G3-1(338731240)	Thermotoga thermarum DSM 5069	Bacteria; Thermotogae; Thermotogales; Thermotogaceae; Thermotoga.	NC_015707	3	PelA|338731244|1495999..1496820	PelG|338731239|complement(1490678..1492081)	PelF|338731240|complement(1492084..1493493)
Pel	PelG_G1-1(339323463)|PelF_G1-1(339323464)|PelE_G3-2(339323465)|PelD_G1-1(339323466)|PelC_G1-1(339323467)|PelB_G4-NA2(339323468)|PelA_G1-1(339323469)	Cupriavidus necator N-1	Bacteria; Proteobacteria; Betaproteobacteria; Burkholderiales;Burkholderiaceae; Cupriavidus.	NC_015723	7	PelG|339323463|complement(2350150..2351520)	PelF|339323464|complement(2351523..2353121)	PelE|339323465|complement(2353118..2354104)	PelD|339323466|complement(2354097..2355536)	PelC|339323467|complement(2355603..2356187)	PelB|339323468|complement(2356229..2360317)	PelA|339323469|complement(2360280..2363165)
Pel	PelB_NA3(340780788)|PelC_G3(340780789)|PelD_G3(340780790)|PelE_G6(340780791)|PelF_G1-1(340780792)|PelG_G2(340780793)	Acidithiobacillus caldus SM-1	Bacteria; Proteobacteria; Gammaproteobacteria; Acidithiobacillales;Acidithiobacillaceae; Acidithiobacillus.	NC_015850	6	PelB|340780788|48858..50375	PelC|340780789|50393..50929	PelD|340780790|50932..52215	PelE|340780791|52194..53120	PelF|340780792|53117..54610	PelG|340780793|54613..55983
Pel	PelG_G17(347532033)|PelF_G4(347532034)	Roseburia hominis A2-183	Bacteria; Firmicutes; Clostridia; Clostridiales; Lachnospiraceae; Roseburia.	NC_015977	2	PelG|347532033|complement(1908441..1909892)	PelF|347532034|complement(1909907..1911331)
Pel	PelG_G3-3(357385592)|PelF_G1-2(357385593)	Pelagibacterium halotolerans B2	Bacteria; Proteobacteria; Alphaproteobacteria; Rhizobiales; Hyphomicrobiaceae; Pelagibacterium.	NC_016078	2	PelG|357385592|complement(2551939..2553333)	PelF|357385593|complement(2553335..2554864)
Pel	PelA_G3(365961346)|PelF_G3-1(365961348)	Flavobacterium columnare ATCC 49512	Bacteria; Bacteroidetes; Flavobacteriia; Flavobacteriales; Flavobacteriaceae; Flavobacterium.	NC_016510	2	PelA|365961346|complement(2748003..2748785)	PelF|365961348|complement(2750354..2751817)
Pel	PelA_G2-1(374998178)|PelA_G7(374998179)|PelC_G5(374998182)|PelD_G5-NA1(374998183)|PelF_G1-2(374998185)|PelG_G3-2(374998186)	Azospirillum lipoferum 4B	Bacteria; Proteobacteria; Alphaproteobacteria; Rhodospirillales;Rhodospirillaceae; Azospirillum.	NC_016585	6	PelA|374998178|211128..212069	PelA|374998179|212066..214360	PelC|374998182|219168..219812	PelD|374998183|219827..221227	PelF|374998185|222357..223940	PelG|374998186|224156..225535
Pel	PelG_G12(374298131)|PelF_G4(374298132)	NA LOCUS NC_016627 4897678 bp DNA circular CON 11-JUN-2013 DEFINITION Clostridium clariflavum DSM 19732 chromosome, complete genome. ACCESSION NC_016627 VERSION NC_016627.1 GI:374294493 DBLINK Project: 82345 BioProject: PRJNA82345 KEYWORDS RefSeq. SOURCE [Clostridium] clariflavum DSM 19732 ORGANISM [Clostridium] clariflavum DSM 19732 Bacteria; Firmicutes; Clostridia; Clostridiales; Ruminococcacea…		NC_016627	2	PelG|374298131|complement(4589441..4590811)	PelF|374298132|complement(4590818..4592242)
Pel	PelF_G1-2(374332852)|PelG_G15(374332853)|PelA_NA7(374332849)	Pseudovibrio sp. FO-BEG1	Bacteria; Proteobacteria; Alphaproteobacteria; Rhodobacterales; Rhodobacteraceae; Pseudovibrio.	NC_016642	3	PelF|374332852|4868957..4870480	PelG|374332853|4870514..4871935	PelA|374332849|complement(4864354..4866609)
Pel	PelF_NA16(374340767)|PelG_NA11(374340768)	Marinitoga piezophila KA3	Bacteria; Thermotogae; Thermotogales; Thermotogaceae; Marinitoga.	NC_016751	2	PelF|374340767|1897923..1899329	PelG|374340768|1899329..1900741
Pel	PelF_G2-1(375287471)|PelG_G7(375287472)	Bacillus cereus NC7401	Bacteria; Firmicutes; Bacilli; Bacillales; Bacillaceae; Bacillus; Bacillus cereus group.	NC_016771	2	PelF|375287471|5181359..5182780	PelG|375287472|5182768..5184222
Pel	PelA_G5-NA10(379723644)|PelD_G4-NA5(379723646)|PelF_G2-1(379723649)|PelG_G7(379723650)	Paenibacillus mucilaginosus 3016	Bacteria; Firmicutes; Bacilli; Bacillales; Paenibacillaceae;Paenibacillus.	NC_016935	4	PelA|379723644|complement(7069259..7070086)	PelD|379723646|7070654..7071892	PelF|379723649|7074814..7076238	PelG|379723650|7076226..7077683
Pel	PelA_G1-1(387813815)|PelB_G2-2(387813816)|PelC_G1-6(387813817)|PelD_G1-1(387813818)|PelE_G1-3(387813819)|PelF_G1-1(387813820)|PelG_G1-1(387813821)	Marinobacter hydrocarbonoclasticus ATCC 49840	Bacteria; Proteobacteria; Gammaproteobacteria; Alteromonadales; Alteromonadaceae; Marinobacter.	NC_017067	7	PelA|387813815|1449123..1451876	PelB|387813816|1451877..1455065	PelC|387813817|1455062..1455595	PelD|387813818|1455601..1456932	PelE|387813819|1456910..1457914	PelF|387813820|1457911..1459449	PelG|387813821|1459449..1460825
Pel	PelB_NA4(383784052)|PelC_G4(383784053)|PelA_G1-1(383784054)|PelD_NA2(383784055)|PelF_G1-1(383784057)|PelG_G8(383784058)|PelA_G4(383784059)	Leptospirillum ferrooxidans C2-3	Bacteria; Nitrospirae; Nitrospirales; Nitrospiraceae;Leptospirillum.	NC_017094	7	PelB|383784052|766054..769458	PelC|383784053|769434..770018	PelA|383784054|770005..770880	PelD|383784055|770886..772736	PelF|383784057|773786..775306	PelG|383784058|775306..776760	PelA|383784059|777296..778987
Pel	PelA_NA2(383785470)|PelF_NA7(383785474)	Leptospirillum ferrooxidans C2-3	Bacteria; Nitrospirae; Nitrospirales; Nitrospiraceae; Leptospirillum.	NC_017094	2	PelA|383785470|complement(2288074..2288961)	PelF|383785474|complement(2293769..2294893)
Pel	PelA_G5-NA8(384183313)|PelF_G2-1(384183317)|PelG_G7(384183318)	Bacillus thuringiensis serovar finitimus YBT-020	Bacteria; Firmicutes; Bacilli; Bacillales; Bacillaceae; Bacillus;Bacillus cereus group.	NC_017200	3	PelA|384183313|complement(5310323..5311141)	PelF|384183317|5315396..5316817	PelG|384183318|5316805..5318259
Pel	PelF_G4(384196221)|PelG_G13(384196222)	Bifidobacterium breve ACS-071-V-Sch8b	Bacteria; Actinobacteria; Actinobacteridae; Bifidobacteriales; Bifidobacteriaceae; Bifidobacterium.	NC_017218	2	PelF|384196221|36239..37657	PelG|384196222|37659..39206
Pel	PelF_G4(384198654)|PelG_G13(384198655)	Bifidobacterium longum subsp. infantis ATCC 15697 = JCM 1222 = DSM	20088 Bacteria; Actinobacteria; Actinobacteridae; Bifidobacteriales; Bifidobacteriaceae; Bifidobacterium.	NC_017219	2	PelF|384198654|719771..721189	PelG|384198655|721191..722729
Pel	PelF_NA2(384457459)|PelG_NA6(384457460)	Clostridium acetobutylicum EA 2018	Bacteria; Firmicutes; Clostridia; Clostridiales; Clostridiaceae; Clostridium.	NC_017295	2	PelF|384457459|850774..852189	PelG|384457460|852189..853625
Pel	PelA_G1-1(386057962)|PelB_G1-1(386057963)|PelC_G1-4(386057964)|PelD_G1-1(386057965)|PelE_G1-1(386057966)|PelF_G1-1(386057967)|PelG_G1-1(386057968)	Pseudomonas aeruginosa M18	Bacteria; Proteobacteria; Gammaproteobacteria; Pseudomonadales; Pseudomonadaceae; Pseudomonas.	NC_017548	7	PelA|386057962|2084310..2087129	PelB|386057963|2087107..2090688	PelC|386057964|2090728..2091246	PelD|386057965|2091252..2092619	PelE|386057966|2092597..2093586	PelF|386057967|2093583..2095106	PelG|386057968|2095108..2096478
Pel	PelG_G1-1(386067093)|PelF_G1-1(386067094)|PelE_G1-1(386067095)|PelD_G1-1(386067096)|PelC_G1-4(386067097)|PelB_G1-1(386067098)|PelA_G1-1(386067099)	Pseudomonas aeruginosa NCGM2.S1	Bacteria; Proteobacteria; Gammaproteobacteria; Pseudomonadales; Pseudomonadaceae; Pseudomonas.	NC_017549	7	PelG|386067093|complement(4499990..4501360)	PelF|386067094|complement(4501362..4502885)	PelE|386067095|complement(4502882..4503871)	PelD|386067096|complement(4503849..4505216)	PelC|386067097|complement(4505222..4505740)	PelB|386067098|complement(4505780..4509361)	PelA|386067099|complement(4509339..4512158)
Pel	PelA_G1-1(523409303)|PelB_G4-1(523409304)|PelC_G1-1(523409305)|PelD_G1-1(523409306)|PelE_G3-2(523409307)|PelF_G1-1(523409308)|PelG_G1-1(523409309)	Ralstonia solanacearum CMR15	Bacteria; Proteobacteria; Betaproteobacteria; Burkholderiales; Burkholderiaceae; Ralstonia.	NC_017559	7	PelA|523409303|1155969..1158821	PelB|523409304|1158802..1162797	PelC|523409305|1162843..1163403	PelD|523409306|1163418..1164854	PelE|523409307|1164862..1165848	PelF|523409308|1165845..1167434	PelG|523409309|1167434..1168804
Pel	PelA_G1-1(386332828)|PelB_G4-1(386332829)|PelC_G1-1(386332830)|PelD_G1-1(386332831)|PelE_G3-2(386332832)|PelF_G1-1(386332833)|PelG_G1-1(386332834)	Ralstonia solanacearum Po82	Bacteria; Proteobacteria; Betaproteobacteria; Burkholderiales; Burkholderiaceae; Ralstonia.	NC_017574	7	PelA|386332828|1218408..1221317	PelB|386332829|1221304..1225263	PelC|386332830|1225309..1225869	PelD|386332831|1225869..1227320	PelE|386332832|1227328..1228314	PelF|386332833|1228311..1229900	PelG|386332834|1229900..1231270
Pel	PelF_NA5(386337379)|PelG_NA1(386337380)	Streptococcus gallolyticus subsp. gallolyticus ATCC 43143	Bacteria; Firmicutes; Bacilli; Lactobacillales; Streptococcaceae; Streptococcus.	NC_017576	2	PelF|386337379|728960..730360	PelG|386337380|730360..731841
Pel	PelG_NA2(386344838)|PelF_NA1(386344839)	Streptococcus thermophilus JIM 8232	Bacteria; Firmicutes; Bacilli; Lactobacillales; Streptococcaceae; Streptococcus.	NC_017581	2	PelG|386344838|complement(1126061..1127512)	PelF|386344839|complement(1127512..1128915)
Pel	PelF_NA14(387784039)|PelG_NA13(387784040)	Streptococcus salivarius JIM8777	Bacteria; Firmicutes; Bacilli; Lactobacillales; Streptococcaceae; Streptococcus.	NC_017595	2	PelF|387784039|977610..979016	PelG|387784040|979016..980467
Pel	PelA_G5-NA9(386715397)|PelD_G4-NA4(386715398)|PelF_G2-1(386715401)|PelG_G7(386715402)	Halobacillus halophilus DSM 2266	Bacteria; Firmicutes; Bacilli; Bacillales; Bacillaceae;Halobacillus.	NC_017668	4	PelA|386715397|complement(3062252..3063100)	PelD|386715398|3063270..3064505	PelF|386715401|3067259..3068680	PelG|386715402|3068661..3070133
Pel	PelA_G5-NA5(386726392)|PelD_G4-NA2(386726394)|PelF_G2-1(511630029)|PelG_G7(386726398)	Paenibacillus mucilaginosus K02	Bacteria; Firmicutes; Bacilli; Bacillales; Paenibacillaceae;Paenibacillus.	NC_017672	4	PelA|386726392|complement(7189694..7190584)	PelD|386726394|7191089..7192327	PelF|511630029|7195249..7196673	PelG|386726398|7196661..7198118
Pel	PelF_NA10(387909566)|PelG_NA4(387909567)	Streptococcus thermophilus MN-ZLW-002	Bacteria; Firmicutes; Bacilli; Lactobacillales; Streptococcaceae; Streptococcus.	NC_017927	2	PelF|387909566|744319..745659	PelG|387909567|745659..747110
Pel	PelG_G13(392429282)|PelF_G4(392429283)	Streptococcus intermedius JTH08	Bacteria; Firmicutes; Bacilli; Lactobacillales; Streptococcaceae; Streptococcus; Streptococcus anginosus group.	NC_018073	2	PelG|392429282|complement(1583236..1584681)	PelF|392429283|complement(1584681..1586087)
Pel	PelA_G1-1(392983211)|PelB_G1-1(392983212)|PelC_G1-4(392983213)|PelD_G1-1(392983214)|PelE_G1-1(392983215)|PelF_G1-1(392983216)|PelG_G1-1(392983217)	Pseudomonas aeruginosa DK2	Bacteria; Proteobacteria; Gammaproteobacteria; Pseudomonadales; Pseudomonadaceae; Pseudomonas.	NC_018080	7	PelA|392983211|1955358..1958204	PelB|392983212|1958182..1961763	PelC|392983213|1961803..1962321	PelD|392983214|1962327..1963694	PelE|392983215|1963672..1964661	PelF|392983216|1964658..1966181	PelG|392983217|1966183..1967553
Pel	PelG_G7(402554455)|PelF_G2-1(402554456)|PelA_G5-NA2(402554460)	Bacillus cereus FRI-35	Bacteria; Firmicutes; Bacilli; Bacillales; Bacillaceae; Bacillus;Bacillus cereus group.	NC_018491	3	PelG|402554455|complement(1627649..1629103)	PelF|402554456|complement(1629091..1630512)	PelA|402554460|1634766..1635584
Pel	PelG_G5(407474950)|PelF_G4(407474951)	NA LOCUS NC_018664 3105335 bp DNA circular CON 11-JUN-2013 DEFINITION Clostridium acidurici 9a chromosome, complete genome. ACCESSION NC_018664 VERSION NC_018664.1 GI:407472532 DBLINK Project: 176126 BioProject: PRJNA176126 KEYWORDS RefSeq. SOURCE [Clostridium] acidurici 9a (Gottschalkia acidurici 9a) ORGANISM [Clostridium] acidurici 9a Bacteria; Firmicutes; Clostridia; Clostridiales; Gottschalki…		NC_018664	2	PelG|407474950|complement(2628874..2630457)	PelF|407474951|complement(2630465..2631871)
Pel	PelC_G5(436841823)|PelA_G2-1(436841824)|PelA_G2-2(436841825)|PelF_G1-1(436841831)|PelG_G3-1(436841832)	Desulfovibrio hydrothermalis AM13 = DSM 14728	Bacteria; Proteobacteria; Deltaproteobacteria; Desulfovibrionales; Desulfovibrionaceae; Desulfovibrio.	NC_020055	5	PelC|436841823|2196814..2197374	PelA|436841824|2197389..2198213	PelA|436841825|2198161..2200281	PelF|436841831|2207560..2209077	PelG|436841832|2209081..2210451
Pel	PelF_G4(476417197)|PelG_G13(476417198)	Bifidobacterium breve UCC2003	Bacteria; Actinobacteria; Actinobacteridae; Bifidobacteriales; Bifidobacteriaceae; Bifidobacterium.	NC_020517	2	PelF|476417197|62362..63780	PelG|476417198|63782..65329
Pel	PelG_G1-1(525970567)|PelF_G1-1(525970568)|PelE_G3-2(525970569)|PelD_G1-1(525970570)|PelC_G1-1(525970571)|PelB_G4-1(525970572)|PelA_G1-1(525970573)	Ralstonia solanacearum FQY_4	Bacteria; Proteobacteria; Betaproteobacteria; Burkholderiales; Burkholderiaceae; Ralstonia.	NC_020799	7	PelG|525970567|complement(2400017..2401387)	PelF|525970568|complement(2401387..2402976)	PelE|525970569|complement(2402973..2403962)	PelD|525970570|complement(2403970..2405421)	PelC|525970571|complement(2405421..2405981)	PelB|525970572|complement(2406027..2410025)	PelA|525970573|complement(2410012..2412858)
Pel	PelA_G1-1(478478089)|PelB_G1-1(478478090)|PelC_G1-4(478478091)|PelD_G1-1(478478092)|PelE_G1-1(478478093)|PelF_G1-1(478478094)|PelG_G1-1(478478095)	Pseudomonas aeruginosa B136-33	Bacteria; Proteobacteria; Gammaproteobacteria; Pseudomonadales; Pseudomonadaceae; Pseudomonas.	NC_020912	7	PelA|478478089|2047262..2050108	PelB|478478090|2050086..2053667	PelC|478478091|2053707..2054225	PelD|478478092|2054231..2055598	PelE|478478093|2055576..2056565	PelF|478478094|2056562..2058085	PelG|478478095|2058087..2059457
Pel	PelF_G4(479147164)|PelF_G4(479147165)|PelG_G17(479147166)|PelF_G8-NA1(479147168)	Roseburia intestinalis XB6B4	Bacteria; Firmicutes; Clostridia; Clostridiales; Lachnospiraceae;Roseburia.	NC_021012	4	PelF|479147164|1176232..1176513	PelF|479147165|1176585..1177034	PelG|479147166|1177678..1179132	PelF|479147168|1179484..1180707
Pel	PelF_G8-NA2(479203986)|PelG_G17(479203989)|PelF_G4(479203990)	Roseburia intestinalis M50/1	Bacteria; Firmicutes; Clostridia; Clostridiales; Lachnospiraceae;Roseburia.	NC_021040	3	PelF|479203986|complement(2600746..2601726)	PelG|479203989|complement(2602322..2603776)	PelF|479203990|complement(2603814..2605223)
Pel	PelF_G5(482884279)|PelA_G6(482884281)	Meiothermus ruber DSM 1279	Bacteria; Deinococcus-Thermus; Deinococci; Thermales; Thermaceae; Meiothermus.	NC_021081	2	PelF|482884279|2661881..2663383	PelA|482884281|2665015..2665710
Pel	PelA_NA1(494687708)|PelF_NA9(494687715)	Actinoplanes sp. N902-109	Bacteria; Actinobacteria; Actinobacteridae; Actinomycetales; Micromonosporineae; Micromonosporaceae; Actinoplanes.	NC_021191	2	PelA|494687708|complement(6062936..6063631)	PelF|494687715|complement(6070630..6072189)
Pel	PelF_G3-1(499080152)|PelF_G3-2(499080158)|PelG_G19-NA2(499080155)	Thermotoga maritima MSB8	Bacteria; Thermotogae; Thermotogales; Thermotogaceae; Thermotoga.	NC_021214	3	PelF|499080152|1419515..1420921	PelF|499080158|1427315..1428052	PelG|499080155|complement(1422849..1424225)
Pel	PelA_G1-1(501680463)|PelB_G1-2(501680464)|PelC_G1-4(501680465)|PelD_G1-1(501680466)|PelE_G1-1(501680467)|PelF_G1-1(501680468)|PelG_G1-1(501680469)	Pseudomonas protegens CHA0	Bacteria; Proteobacteria; Gammaproteobacteria; Pseudomonadales; Pseudomonadaceae; Pseudomonas.	NC_021237	7	PelA|501680463|3343617..3346427	PelB|501680464|3346405..3350001	PelC|501680465|3350030..3350551	PelD|501680466|3350557..3351927	PelE|501680467|3352010..3352894	PelF|501680468|3352891..3354423	PelG|501680469|3354424..3355794
Pel	PelF_G4(507380852)|PelG_G9(507380853)	Fusobacterium nucleatum subsp. animalis 4_8	Bacteria; Fusobacteria; Fusobacteriales; Fusobacteriaceae; Fusobacterium.	NC_021281	2	PelF|507380852|650535..651956	PelG|507380853|652276..654276
Pel	PelG_G1-1(514410322)|PelF_G1-1(514410323)|PelE_G1-1(514410324)|PelD_G1-1(514410325)|PelC_G1-4(514410326)|PelB_G1-1(514410327)|PelA_G1-1(514410328)	Pseudomonas aeruginosa RP73	Bacteria; Proteobacteria; Gammaproteobacteria; Pseudomonadales; Pseudomonadaceae; Pseudomonas.	NC_021577	7	PelG|514410322|complement(3507311..3508681)	PelF|514410323|complement(3508683..3510206)	PelE|514410324|complement(3510203..3511192)	PelD|514410325|complement(3511170..3512537)	PelC|514410326|complement(3512543..3513061)	PelB|514410327|complement(3513101..3516682)	PelA|514410328|complement(3516660..3519506)
Pel	PelG_G9(534509519)|PelF_G4(534509520)	Fusobacterium nucleatum subsp. vincentii 3_1_36A2	Bacteria; Fusobacteria; Fusobacteriales; Fusobacteriaceae; Fusobacterium.	NC_022196	2	PelG|534509519|complement(1620178..1622496)	PelF|534509520|complement(1622498..1623919)
Pel	PelG_G13(538351361)|PelF_G4(538351362)	Streptococcus intermedius C270	Bacteria; Firmicutes; Bacilli; Lactobacillales; Streptococcaceae; Streptococcus; Streptococcus anginosus group.	NC_022237	2	PelG|538351361|complement(1659111..1660556)	PelF|538351362|complement(1660556..1661962)
Pel	PelG_G13(538359411)|PelF_G4(538359412)	Streptococcus anginosus C238	Bacteria; Firmicutes; Bacilli; Lactobacillales; Streptococcaceae; Streptococcus; Streptococcus anginosus group.	NC_022239	2	PelG|538359411|complement(1859739..1861184)	PelF|538359412|complement(1861184..1862590)
Pel	PelG_G13(538380821)|PelF_G4(538380822)	Streptococcus intermedius B196	Bacteria; Firmicutes; Bacilli; Lactobacillales; Streptococcaceae; Streptococcus; Streptococcus anginosus group.	NC_022246	2	PelG|538380821|complement(1677786..1679231)	PelF|538380822|complement(1679231..1680637)
Pel	PelG_G1-1(651858137)|PelF_G1-1(651859271)|PelE_G1-1(651856320)|PelD_G1-1(651854360)|PelC_G1-4(651858107)|PelB_G1-1(651858795)|PelA_G1-1(651857428)	Pseudomonas aeruginosa c7447m	Bacteria; Proteobacteria; Gammaproteobacteria; Pseudomonadales; Pseudomonadaceae; Pseudomonas.	NC_022360	7	PelG|651858137|complement(3420124..3421494)	PelF|651859271|complement(3421496..3423019)	PelE|651856320|complement(3423016..3424005)	PelD|651854360|complement(3423983..3425350)	PelC|651858107|complement(3425356..3425874)	PelB|651858795|complement(3425914..3429495)	PelA|651857428|complement(3429473..3432319)
Pel	PelG_G1-1(651863291)|PelF_G1-1(651864397)|PelE_G1-1(651863503)|PelD_G1-1(651861372)|PelC_G1-4(651861033)|PelB_G1-1(651859936)|PelA_G1-1(651859888)	Pseudomonas aeruginosa PAO581	Bacteria; Proteobacteria; Gammaproteobacteria; Pseudomonadales; Pseudomonadaceae; Pseudomonas.	NC_022361	7	PelG|651863291|complement(3201277..3202647)	PelF|651864397|complement(3202649..3204172)	PelE|651863503|complement(3204169..3205158)	PelD|651861372|complement(3205136..3206503)	PelC|651861033|complement(3206509..3207027)	PelB|651859936|complement(3207067..3210648)	PelA|651859888|complement(3210626..3213472)
Pel	PelG_G1-1(549451563)|PelF_G1-1(549451564)|PelE_G3-2(549451565)|PelD_G1-1(549451566)|PelC_G1-1(549451567)|PelB_G13-NA1(549451568)|PelA_G8-NA4(549451569)	Ralstonia pickettii DTP0602	Bacteria; Proteobacteria; Betaproteobacteria; Burkholderiales;Burkholderiaceae; Ralstonia.	NC_022514	7	PelG|549451563|complement(2471107..2472477)	PelF|549451564|complement(2472480..2474069)	PelE|549451565|complement(2474066..2475076)	PelD|549451566|complement(2475069..2476502)	PelC|549451567|complement(2476569..2477132)	PelB|549451568|complement(2477198..2481259)	PelA|549451569|complement(2481222..2484137)
Pel	PelC_G5(551595707)|PelA_G2-1(551595708)|PelA_G2-2(551595709)|PelF_G1-1(551595715)|PelG_G3-1(551595716)	Desulfovibrio hydrothermalis	Bacteria; Proteobacteria; Deltaproteobacteria; Desulfovibrionales; Desulfovibrionaceae; Desulfovibrio.	NC_022579	5	PelC|551595707|2196814..2197374	PelA|551595708|2197389..2198213	PelA|551595709|2198161..2200281	PelF|551595715|2207560..2209077	PelG|551595716|2209081..2210451
Pel	PelG_G1-1(651872465)|PelF_G1-1(651870295)|PelE_G1-1(651870486)|PelD_G1-1(651871857)|PelC_G1-4(651870013)|PelB_G1-1(651871478)|PelA_G1-1(651869278)	Pseudomonas aeruginosa PAO1-VE2	Bacteria; Proteobacteria; Gammaproteobacteria; Pseudomonadales; Pseudomonadaceae; Pseudomonas.	NC_022591	7	PelG|651872465|complement(3421691..3423061)	PelF|651870295|complement(3423063..3424586)	PelE|651870486|complement(3424583..3425572)	PelD|651871857|complement(3425550..3426917)	PelC|651870013|complement(3426923..3427441)	PelB|651871478|complement(3427481..3431062)	PelA|651869278|complement(3431040..3433886)
Pel	PelG_G1-1(651875073)|PelF_G1-1(651879124)|PelE_G1-1(651878758)|PelD_G1-1(651878604)|PelC_G1-4(651877851)|PelB_G1-1(651877436)|PelA_G1-1(651876086)	Pseudomonas aeruginosa PAO1-VE13	Bacteria; Proteobacteria; Gammaproteobacteria; Pseudomonadales; Pseudomonadaceae; Pseudomonas.	NC_022594	7	PelG|651875073|complement(3421691..3423061)	PelF|651879124|complement(3423063..3424586)	PelE|651878758|complement(3424583..3425572)	PelD|651878604|complement(3425550..3426917)	PelC|651877851|complement(3426923..3427441)	PelB|651877436|complement(3427481..3431062)	PelA|651876086|complement(3431040..3433886)
Pel	PelG_G7(557829278)|PelF_G2-1(557829279)|PelD_G4-NA1(557829281)|PelA_G5-NA1(557829282)|PelF_G2-NA1(557829285)	Exiguobacterium sp. MH3	Bacteria; Firmicutes; Bacilli; Bacillales; Bacillales Family XII.Incertae Sedis; Exiguobacterium.	NC_022794	5	PelG|557829278|complement(2671441..2672901)	PelF|557829279|complement(2672882..2674300)	PelD|557829281|complement(2677034..2678260)	PelA|557829282|2678457..2679314	PelF|557829285|complement(2684580..2686052)
Pel	PelG_G1-1(558666843)|PelF_G1-1(558666844)|PelE_G1-1(558666845)|PelD_G1-1(558666846)|PelC_G1-4(558666847)|PelB_G1-1(558666848)|PelA_G1-1(558666849)	Pseudomonas aeruginosa PA1R	Bacteria; Proteobacteria; Gammaproteobacteria; Pseudomonadales; Pseudomonadaceae; Pseudomonas.	NC_022806	7	PelG|558666843|complement(1010796..1012166)	PelF|558666844|complement(1012168..1013691)	PelE|558666845|complement(1013688..1014677)	PelD|558666846|complement(1014655..1016022)	PelC|558666847|complement(1016028..1016546)	PelB|558666848|complement(1016586..1020167)	PelA|558666849|complement(1020145..1022964)
Pel	PelG_G1-1(558673194)|PelF_G1-1(558673195)|PelE_G1-1(558673196)|PelD_G1-1(558673197)|PelC_G1-4(558673198)|PelB_G1-1(558673199)|PelA_G1-1(558673200)	Pseudomonas aeruginosa PA1	Bacteria; Proteobacteria; Gammaproteobacteria; Pseudomonadales; Pseudomonadaceae; Pseudomonas.	NC_022808	7	PelG|558673194|complement(1010796..1012166)	PelF|558673195|complement(1012168..1013691)	PelE|558673196|complement(1013688..1014677)	PelD|558673197|complement(1014655..1016022)	PelC|558673198|complement(1016028..1016546)	PelB|558673199|complement(1016586..1020167)	PelA|558673200|complement(1020145..1022964)
Pel	PelA_G1-1(560141722)|PelG_G1-1(560141723)|PelF_G1-1(560141724)|PelE_G3-4(560141725)|PelD_G1-1(560141726)|PelC_G1-1(560141727)|PelB_G7-NA1(560145772)|PelA_G1-NA1(560141728)	Pandoraea pnomenusa 3kgm	Bacteria; Proteobacteria; Betaproteobacteria; Burkholderiales;Burkholderiaceae; Pandoraea.	NC_022904	8	PelA|560141722|complement(220342..221193)	PelG|560141723|complement(221265..222644)	PelF|560141724|complement(222644..224191)	PelE|560141725|complement(224191..225192)	PelD|560141726|complement(225185..226597)	PelC|560141727|complement(226608..227153)	PelB|560145772|complement(227184..231314)	PelA|560141728|complement(231307..234078)
Pel	PelA_G1-1(564912574)|PelB_G7-NA2(564915556)|PelC_G1-1(564912575)|PelD_G1-1(564912576)|PelE_G3-4(564912577)|PelF_G1-1(564912578)|PelG_G1-1(564912579)	Pandoraea sp. RB-44	Bacteria; Proteobacteria; Betaproteobacteria; Burkholderiales;Burkholderiaceae; Pandoraea.	NC_023018	7	PelA|564912574|1785630..1788425	PelB|564915556|1788418..1792548	PelC|564912575|1792579..1793124	PelD|564912576|1793135..1794547	PelE|564912577|1794540..1795541	PelF|564912578|1795541..1797088	PelG|564912579|1797088..1798467
Pel	PelA_G1-1(564951804)|PelB_G1-1(564951805)|PelC_G1-4(564951806)|PelD_G1-1(564951807)|PelE_G1-1(564951808)|PelF_G1-1(564951809)|PelG_G1-1(564951810)	Pseudomonas aeruginosa MTB-1	Bacteria; Proteobacteria; Gammaproteobacteria; Pseudomonadales; Pseudomonadaceae; Pseudomonas.	NC_023019	7	PelA|564951804|2059014..2061860	PelB|564951805|2061838..2065419	PelC|564951806|2065459..2065977	PelD|564951807|2065983..2067350	PelE|564951808|2067328..2068317	PelF|564951809|2068314..2069837	PelG|564951810|2069839..2071209
Pel	PelA_G1-1(568153138)|PelB_G1-1(568153139)|PelC_G1-4(568153140)|PelD_G1-1(568153141)|PelE_G1-1(568153142)|PelF_G1-1(568153143)|PelG_G1-1(568153144)	Pseudomonas aeruginosa LES431	Bacteria; Proteobacteria; Gammaproteobacteria; Pseudomonadales; Pseudomonadaceae; Pseudomonas.	NC_023066	7	PelA|568153138|2119151..2121961	PelB|568153139|2121939..2125520	PelC|568153140|2125560..2126078	PelD|568153141|2126084..2127451	PelE|568153142|2127429..2128418	PelF|568153143|2128415..2129938	PelG|568153144|2129940..2131310
Pel	PelA_G1-1(568308720)|PelB_G1-1(568308721)|PelC_G1-4(568308722)|PelD_G1-1(568308723)|PelE_G1-1(568308724)|PelF_G1-1(568308725)|PelG_G1-1(568308726)	Pseudomonas aeruginosa SCV20265	Bacteria; Proteobacteria; Gammaproteobacteria; Pseudomonadales; Pseudomonadaceae; Pseudomonas.	NC_023149	7	PelA|568308720|2099118..2101937	PelB|568308721|2101915..2105496	PelC|568308722|2105536..2106054	PelD|568308723|2106060..2107427	PelE|568308724|2107405..2108394	PelF|568308725|2108391..2109914	PelG|568308726|2109916..2111286
PNAG	PgaD_G1-1(16128985)|PgaC_G1(16128986)|PgaB_G1(16128987)|PgaA_G1(16128988)	Escherichia coli str. K-12 substr. MG1655	Bacteria; Proteobacteria; Gammaproteobacteria; Enterobacteriales; Enterobacteriaceae; Escherichia.	NC_000913	4	PgaD|16128985|complement(1086106..1086519)	PgaC|16128986|complement(1086521..1087846)	PgaB|16128987|complement(1087839..1089857)	PgaA|16128988|complement(1089866..1092289)
PNAG	PgaD_G1-1(15801012)|PgaC_G1(15801013)|PgaB_G1(15801014)|PgaA_G1(15801015)	Escherichia coli O157:H7 str. EDL933	Bacteria; Proteobacteria; Gammaproteobacteria; Enterobacteriales; Enterobacteriaceae; Escherichia.	NC_002655	4	PgaD|15801012|complement(1412829..1413242)	PgaC|15801013|complement(1413244..1414569)	PgaB|15801014|complement(1414562..1416580)	PgaA|15801015|complement(1416589..1419012)
PNAG	PgaC_G1(15672662)|PgaB_G9(15672664)	Lactococcus lactis subsp. lactis Il1403	Bacteria; Firmicutes; Bacilli; Lactobacillales; Streptococcaceae; Lactococcus.	NC_002662	2	PgaC|15672662|680427..681491	PgaB|15672664|682537..683367
PNAG	PgaD_G1-1(15830521)|PgaC_G1(15830522)|PgaB_G1(15830523)|PgaA_G1(15830524)	Escherichia coli O157:H7 str. Sakai	Bacteria; Proteobacteria; Gammaproteobacteria; Enterobacteriales; Enterobacteriaceae; Escherichia.	NC_002695	4	PgaD|15830521|complement(1329057..1329470)	PgaC|15830522|complement(1329472..1330797)	PgaB|15830523|complement(1330790..1332808)	PgaA|15830524|complement(1332817..1335240)
PNAG	PgaC_G1(15928252)|PgaB_G3(15928254)	Staphylococcus aureus subsp. aureus N315	Bacteria; Firmicutes; Bacilli; Bacillales; Staphylococcus.	NC_002745	2	PgaC|15928252|2770497..2771735	PgaB|15928254|2772001..2772873
PNAG	PgaC_G1(15925656)|PgaB_G3(15925658)	Staphylococcus aureus subsp. aureus Mu50	Bacteria; Firmicutes; Bacilli; Bacillales; Staphylococcus.	NC_002758	2	PgaC|15925656|2834211..2835449	PgaB|15925658|2835715..2836587
PNAG	PgaC_G1(33600752)|PgaB_G1(33600753)|PgaA_G9(33600754)	Bordetella bronchiseptica RB50	Bacteria; Proteobacteria; Betaproteobacteria; Burkholderiales; Alcaligenaceae; Bordetella.	NC_002927	3	PgaC|33600752|complement(1852536..1853795)	PgaB|33600753|complement(1853799..1855904)	PgaA|33600754|complement(1855910..1857895)
PNAG	PgaC_G1(33596917)|PgaB_G1(33596918)|PgaA_G9(33596919)	Bordetella parapertussis 12822	Bacteria; Proteobacteria; Betaproteobacteria; Burkholderiales; Alcaligenaceae; Bordetella.	NC_002928	3	PgaC|33596917|complement(2460074..2461333)	PgaB|33596918|complement(2461337..2463442)	PgaA|33596919|complement(2463448..2465433)
PNAG	PgaC_G1(33592982)|PgaB_G1(33592983)|PgaA_G9(33592984)	Bordetella pertussis Tohama I	Bacteria; Proteobacteria; Betaproteobacteria; Burkholderiales; Alcaligenaceae; Bordetella.	NC_002929	3	PgaC|33592982|complement(2042603..2043862)	PgaB|33592983|complement(2043866..2045971)	PgaA|33592984|complement(2045977..2047962)
PNAG	PgaC_G1(57652406)|PgaB_G3(57651061)	Staphylococcus aureus subsp. aureus COL	Bacteria; Firmicutes; Bacilli; Bacillales; Staphylococcus.	NC_002951	2	PgaC|57652406|2763320..2764558	PgaB|57651061|2764824..2765702
PNAG	PgaC_G1(49484861)|PgaB_G3(49484863)	Staphylococcus aureus subsp. aureus MRSA252	Bacteria; Firmicutes; Bacilli; Bacillales; Staphylococcus.	NC_002952	2	PgaC|49484861|2852074..2853312	PgaB|49484863|2853578..2854450
PNAG	PgaC_G1(49487445)|PgaB_G3(49487447)	Staphylococcus aureus subsp. aureus MSSA476	Bacteria; Firmicutes; Bacilli; Bacillales; Staphylococcus.	NC_002953	2	PgaC|49487445|2752614..2753852	PgaB|49487447|2754118..2754990
PNAG	PgaC_G1(57865729)|PgaB_G3(57865738)	Staphylococcus epidermidis RP62A	Bacteria; Firmicutes; Bacilli; Bacillales; Staphylococcus.	NC_002976	2	PgaC|57865729|2334220..2335458	PgaB|57865738|2335724..2336593
PNAG	PgaA_G1(218929065)|PgaB_G1(218929066)|PgaC_G1(218929067)|PgaD_G1-6(218929068)	Yersinia pestis CO92	Bacteria; Proteobacteria; Gammaproteobacteria; Enterobacteriales; Enterobacteriaceae; Yersinia.	NC_003143	4	PgaA|218929065|2213406..2215874	PgaB|218929066|2215887..2217908	PgaC|218929067|2217898..2219232	PgaD|218929068|2219229..2219696
PNAG	PgaA_G9(17548507)|PgaB_G1(17548508)|PgaC_G1(17548509)	Ralstonia solanacearum GMI1000	Bacteria; Proteobacteria; Betaproteobacteria; Burkholderiales; Burkholderiaceae; Ralstonia.	NC_003296	3	PgaA|17548507|369885..372335	PgaB|17548508|372341..374515	PgaC|17548509|374519..375793
PNAG	PgaC_G1(21223424)|PgaB_G15(21223426)	Streptomyces coelicolor A3(2)	Bacteria; Actinobacteria; Actinobacteridae; Actinomycetales; Streptomycineae; Streptomycetaceae; Streptomyces; Streptomyces albidoflavus group.	NC_003888	2	PgaC|21223424|5490968..5492431	PgaB|21223426|5492532..5494091
PNAG	PgaC_G1(71282184)|PgaB_G6(71280951)	Colwellia psychrerythraea 34H	Bacteria; Proteobacteria; Gammaproteobacteria; Alteromonadales; Colwelliaceae; Colwellia.	NC_003910	2	PgaC|71282184|5335304..5336476	PgaB|71280951|5337636..5338619
PNAG	PgaD_G3-NA4(21242554)|PgaC_G1(21242555)|PgaB_G1(21242556)|PgaA_G6(21242557)	Xanthomonas axonopodis pv. citri str. 306	Bacteria; Proteobacteria; Gammaproteobacteria; Xanthomonadales;Xanthomonadaceae; Xanthomonas.	NC_003919	4	PgaD|21242554|complement(2083535..2083981)	PgaC|21242555|complement(2083978..2085231)	PgaB|21242556|complement(2085235..2087133)	PgaA|21242557|complement(2087115..2089157)
PNAG	PgaC_G1(21284315)|PgaB_G3(21284317)	Staphylococcus aureus subsp. aureus MW2	Bacteria; Firmicutes; Bacilli; Bacillales; Staphylococcus.	NC_003923	2	PgaC|21284315|2773274..2774512	PgaB|21284317|2774778..2775650
PNAG	PgaD_G1-6(22126240)|PgaC_G1(161484788)|PgaB_G1(22126242)|PgaA_G1(229013128)	Yersinia pestis KIM10+	Bacteria; Proteobacteria; Gammaproteobacteria; Enterobacteriales; Enterobacteriaceae; Yersinia.	NC_004088	4	PgaD|22126240|complement(2597102..2597569)	PgaC|161484788|complement(2597566..2598900)	PgaB|22126242|complement(2598890..2600911)	PgaA|229013128|complement(2600924..2603392)
PNAG	PgaA_G1(70733668)|PgaB_G1(70733669)|PgaC_G1(161501955)|PgaD_G1-4(70733671)	Pseudomonas protegens Pf-5	Bacteria; Proteobacteria; Gammaproteobacteria; Pseudomonadales; Pseudomonadaceae; Pseudomonas.	NC_004129	4	PgaA|70733668|188141..190627	PgaB|70733669|190642..192639	PgaC|161501955|192643..193992	PgaD|70733671|193992..194516
PNAG	PgaD_G1-1(26247045)|PgaC_G1(26247046)|PgaB_G1(26247047)|PgaA_G1(26247048)	Escherichia coli CFT073	Bacteria; Proteobacteria; Gammaproteobacteria; Enterobacteriales; Enterobacteriaceae; Escherichia.	NC_004431	4	PgaD|26247045|complement(1119285..1119698)	PgaC|26247046|complement(1119700..1121025)	PgaB|26247047|complement(1121018..1123036)	PgaA|26247048|complement(1123045..1125468)
PNAG	PgaD_G1-9(50123369)|PgaC_G1(50123370)|PgaB_G1(50123371)|PgaA_G1(50123372)	Pectobacterium atrosepticum SCRI1043	Bacteria; Proteobacteria; Gammaproteobacteria; Enterobacteriales; Enterobacteriaceae; Pectobacterium.	NC_004547	4	PgaD|50123369|complement(4992909..4993331)	PgaC|50123370|complement(4993335..4994663)	PgaB|50123371|complement(4994660..4996675)	PgaA|50123372|complement(4996687..4999149)
PNAG	PgaD_G2-3(34498395)|PgaC_G1(34498396)|PgaB_G1(34498397)|PgaA_G4(34498398)	Chromobacterium violaceum ATCC 12472	Bacteria; Proteobacteria; Betaproteobacteria; Neisseriales; Chromobacteriaceae; Chromobacterium.	NC_005085	4	PgaD|34498395|complement(3216581..3217102)	PgaC|34498396|complement(3217102..3218337)	PgaB|34498397|complement(3218378..3220096)	PgaA|34498398|complement(3220113..3222539)
PNAG	PgaA_G1(229220781)|PgaB_G1(45441510)|PgaC_G1(161511400)|PgaD_G1-6(45441512)	Yersinia pestis biovar Microtus str. 91001	Bacteria; Proteobacteria; Gammaproteobacteria; Enterobacteriales; Enterobacteriaceae; Yersinia.	NC_005810	4	PgaA|229220781|1870168..1872636	PgaB|45441510|1872649..1874670	PgaC|161511400|1874660..1875994	PgaD|45441512|1875991..1876458
PNAG	PgaB_G1(50084231)|PgaC_G1(50084232)	Acinetobacter sp. ADP1	Bacteria; Proteobacteria; Gammaproteobacteria; Pseudomonadales; Moraxellaceae; Acinetobacter.	NC_005966	2	PgaB|50084231|1020509..1022584	PgaC|50084232|1022591..1023865
PNAG	PgaB_G1(51245487)|PgaA_G5(51245488)|PgaC_G1(51245489)	Desulfotalea psychrophila LSv54	Bacteria; Proteobacteria; Deltaproteobacteria; Desulfobacterales; Desulfobulbaceae; Desulfotalea.	NC_006138	3	PgaB|51245487|complement(1820975..1822762)	PgaA|51245488|complement(1822749..1825196)	PgaC|51245489|complement(1825614..1826885)
PNAG	PgaA_G1(51596275)|PgaB_G1(51596276)|PgaC_G1(161760579)|PgaD_G1-6(51596278)	Yersinia pseudotuberculosis IP 32953	Bacteria; Proteobacteria; Gammaproteobacteria; Enterobacteriales; Enterobacteriaceae; Yersinia.	NC_006155	4	PgaA|51596275|2291805..2294273	PgaB|51596276|2294286..2296307	PgaC|161760579|2296297..2297631	PgaD|51596278|2297628..2298095
PNAG	PgaB_G8(52082433)|PgaC_G1(52082435)	Bacillus licheniformis DSM 13 = ATCC 14580	Bacteria; Firmicutes; Bacilli; Bacillales; Bacillaceae; Bacillus.	NC_006270	2	PgaB|52082433|complement(3976726..3977565)	PgaC|52082435|complement(3978662..3980920)
PNAG	PgaC_G1(52425167)|PgaB_G1(52425168)|PgaA_G11(52425169)	Mannheimia succiniciproducens MBEL55E	Bacteria; Proteobacteria; Gammaproteobacteria; Pasteurellales; Pasteurellaceae; Basfia.	NC_006300	3	PgaC|52425167|complement(1095862..1097094)	PgaB|52425168|complement(1097102..1098901)	PgaA|52425169|complement(1098913..1101318)
PNAG	PgaB_G8(404491316)|PgaC_G1(404491317)	Bacillus licheniformis DSM 13 = ATCC 14580	Bacteria; Firmicutes; Bacilli; Bacillales; Bacillaceae; Bacillus.	NC_006322	2	PgaB|404491316|complement(3976578..3977402)	PgaC|404491317|complement(3978514..3980772)
PNAG	PgaC_G1(54302136)|PgaB_G1(54302137)|PgaA_G10(54302138)	Photobacterium profundum SS9	Bacteria; Proteobacteria; Gammaproteobacteria; Vibrionales; Vibrionaceae; Photobacterium.	NC_006371	3	PgaC|54302136|complement(529380..530642)	PgaB|54302137|complement(530642..532606)	PgaA|54302138|complement(532603..535014)
PNAG	PgaA_G6(58583534)|PgaB_G1(58583535)|PgaC_G1(161898963)|PgaD_G3-1(58583537)	Xanthomonas oryzae pv. oryzae KACC 10331	Bacteria; Proteobacteria; Gammaproteobacteria; Xanthomonadales; Xanthomonadaceae; Xanthomonas.	NC_006834	4	PgaA|58583534|4171088..4173238	PgaB|58583535|4173147..4175138	PgaC|161898963|4175140..4176393	PgaD|58583537|4176390..4176995
PNAG	PgaA_G1(77456405)|PgaB_G1(77456406)|PgaC_G1(77456407)|PgaD_G1-4(77456408)	Pseudomonas fluorescens Pf0-1	Bacteria; Proteobacteria; Gammaproteobacteria; Pseudomonadales; Pseudomonadaceae; Pseudomonas.	NC_007492	4	PgaA|77456405|212850..215330	PgaB|77456406|215343..217340	PgaC|77456407|217342..218697	PgaD|77456408|218694..219227
PNAG	PgaD_G1-11(404494461)|PgaC_G1(404494462)|PgaB_G1(404494463)|PgaA_G1(404494464)	Pelobacter carbinolicus DSM 2380	Bacteria; Proteobacteria; Deltaproteobacteria; Desulfuromonadales; Pelobacteraceae; Pelobacter.	NC_007498	4	PgaD|404494461|complement(3252615..3253160)	PgaC|404494462|complement(3253169..3254425)	PgaB|404494463|complement(3254428..3256350)	PgaA|404494464|complement(3256353..3258761)
PNAG	PgaA_G9(78062789)|PgaB_G1(78062790)|PgaC_G1(78062791)	Burkholderia lata	Bacteria; Proteobacteria; Betaproteobacteria; Burkholderiales; Burkholderiaceae; Burkholderia; Burkholderia cepacia complex.	NC_007511	3	PgaA|78062789|2219429..2222116	PgaB|78062790|2222132..2224225	PgaC|78062791|2224222..2225493
PNAG	PgaB_G2(404496870)|PgaC_G1(404496871)	Geobacter metallireducens GS-15	Bacteria; Proteobacteria; Deltaproteobacteria; Desulfuromonadales; Geobacteraceae; Geobacter.	NC_007517	2	PgaB|404496870|complement(2252830..2253801)	PgaC|404496871|complement(2254010..2254921)
PNAG	PgaB_G1(78776950)|PgaC_G1(78776951)|PgaD_G4-2(78776952)	Sulfurimonas denitrificans DSM 1251	Bacteria; Proteobacteria; Epsilonproteobacteria; Campylobacterales; Helicobacteraceae; Sulfurimonas.	NC_007575	3	PgaB|78776950|777675..779696	PgaC|78776951|779706..781007	PgaD|78776952|781010..781447
PNAG	PgaC_G1(82752244)|PgaB_G3(82752246)	Staphylococcus aureus RF122	Bacteria; Firmicutes; Bacilli; Bacillales; Staphylococcus.	NC_007622	2	PgaC|82752244|2697352..2698590	PgaB|82752246|2698855..2699727
PNAG	PgaA_G10(83648238)|PgaB_G1(83648239)|PgaC_G1(83648240)	Hahella chejuensis KCTC 2396	Bacteria; Proteobacteria; Gammaproteobacteria; Oceanospirillales; Hahellaceae; Hahella.	NC_007645	3	PgaA|83648238|5711522..5713966	PgaB|83648239|5713963..5715915	PgaC|83648240|5715912..5717156
PNAG	PgaA_G6(84625348)|PgaB_G1(84625349)|PgaC_G1(84625350)|PgaD_G3-1(84625351)	Xanthomonas oryzae pv. oryzae MAFF 311018	Bacteria; Proteobacteria; Gammaproteobacteria; Xanthomonadales; Xanthomonadaceae; Xanthomonas.	NC_007705	4	PgaA|84625348|4167775..4169817	PgaB|84625349|4169819..4171717	PgaC|84625350|4171719..4172972	PgaD|84625351|4172969..4173574
PNAG	PgaC_G1(85860347)|PgaA_NA1(85860348)	Syntrophus aciditrophicus SB	Bacteria; Proteobacteria; Deltaproteobacteria; Syntrophobacterales;Syntrophaceae; Syntrophus.	NC_007759	2	PgaC|85860347|2524242..2525690	PgaA|85860348|2525806..2527917
PNAG	PgaD_G2-NA2(86159346)|PgaC_G1(86159347)|PgaB_G1(86159348)	Anaeromyxobacter dehalogenans 2CP-C	Bacteria; Proteobacteria; Deltaproteobacteria; Myxococcales;Cystobacterineae; Myxococcaceae; Anaeromyxobacter.	NC_007760	3	PgaD|86159346|complement(3299094..3299639)	PgaC|86159347|complement(3299749..3301014)	PgaB|86159348|complement(3301025..3303004)
PNAG	PgaB_G10(86358797)|PgaC_G1(86358798)|PgaC_G1(86358800)	Rhizobium etli CFN 42	Bacteria; Proteobacteria; Alphaproteobacteria; Rhizobiales; Rhizobiaceae; Rhizobium/Agrobacterium group; Rhizobium.	NC_007761	3	PgaC+PgaB|86358797|3357439..3360453	PgaC|86358798|3360450..3361532	PgaC|86358800|3363291..3364400
PNAG	PgaD_G1-1(388477104)|PgaC_G1(388477105)|PgaB_G1(388477106)|PgaA_G1(388477107)	Escherichia coli str. K-12 substr. W3110	Bacteria; Proteobacteria; Gammaproteobacteria; Enterobacteriales; Enterobacteriaceae; Escherichia.	NC_007779	4	PgaD|388477104|complement(1086528..1086941)	PgaC|388477105|complement(1086943..1088268)	PgaB|388477106|complement(1088261..1090279)	PgaA|388477107|complement(1090288..1092711)
PNAG	PgaC_G1(87161717)|PgaB_G3(87161208)	Staphylococcus aureus subsp. aureus USA300_FPR3757	Bacteria; Firmicutes; Bacilli; Bacillales; Staphylococcus.	NC_007793	2	PgaC|87161717|2826611..2827849	PgaB|87161208|2828115..2828987
PNAG	PgaC_G1(88196621)|PgaB_G3(88196623)	Staphylococcus aureus subsp. aureus NCTC 8325	Bacteria; Firmicutes; Bacilli; Bacillales; Staphylococcus.	NC_007795	2	PgaC|88196621|2775174..2776412	PgaB|88196623|2776678..2777550
PNAG	PgaD_G1-1(91210113)|PgaC_G1(91210114)|PgaB_G1(91210115)|PgaA_G1(91210116)	Escherichia coli UTI89	Bacteria; Proteobacteria; Gammaproteobacteria; Enterobacteriales; Enterobacteriaceae; Escherichia.	NC_007946	4	PgaD|91210113|complement(1072720..1073133)	PgaC|91210114|complement(1073135..1074460)	PgaB|91210115|complement(1074453..1076471)	PgaA|91210116|complement(1076480..1078903)
PNAG	PgaA_G9(107026610)|PgaB_G1(107026611)|PgaC_G1(107026612)	Burkholderia cenocepacia AU 1054	Bacteria; Proteobacteria; Betaproteobacteria; Burkholderiales; Burkholderiaceae; Burkholderia; Burkholderia cepacia complex.	NC_008061	3	PgaA|107026610|1475736..1478303	PgaB|107026611|1478317..1480410	PgaC|107026612|1480407..1481678
PNAG	PgaB_G15(108801605)|PgaC_G1(108801606)	Mycobacterium sp. MCS	Bacteria; Actinobacteria; Actinobacteridae; Actinomycetales; Corynebacterineae; Mycobacteriaceae; Mycobacterium.	NC_008146	2	PgaB|108801605|complement(4915573..4916946)	PgaC|108801606|complement(4917314..4918771)
PNAG	PgaA_G1(108807330)|PgaB_G1(108807331)|PgaC_G1(162100175)|PgaD_G1-6(108807333)	Yersinia pestis Antiqua	Bacteria; Proteobacteria; Gammaproteobacteria; Enterobacteriales; Enterobacteriaceae; Yersinia.	NC_008150	4	PgaA|108807330|1498441..1500909	PgaB|108807331|1500922..1502943	PgaC|162100175|1502933..1504267	PgaD|108807333|1504264..1504731
PNAG	PgaD_G1-1(110641204)|PgaC_G1(110641205)|PgaB_G1(110641206)|PgaA_G1(110641207)	Escherichia coli 536	Bacteria; Proteobacteria; Gammaproteobacteria; Enterobacteriales; Enterobacteriaceae; Escherichia.	NC_008253	4	PgaD|110641204|complement(1080203..1080616)	PgaC|110641205|complement(1080618..1081856)	PgaB|110641206|complement(1081936..1083954)	PgaA|110641207|complement(1083963..1086386)
PNAG	PgaD_G1-1(110805035)|PgaC_G1(110805036)	Shigella flexneri 5 str. 8401	Bacteria; Proteobacteria; Gammaproteobacteria; Enterobacteriales; Enterobacteriaceae; Shigella.	NC_008258	2	PgaD|110805035|complement(1078035..1078448)	PgaC|110805036|complement(1078450..1079775)
PNAG	PgaB_G10(116253373)|PgaC_G1(116253374)|PgaC_G1(116253376)	Rhizobium leguminosarum bv. viciae 3841	Bacteria; Proteobacteria; Alphaproteobacteria; Rhizobiales; Rhizobiaceae; Rhizobium/Agrobacterium group; Rhizobium.	NC_008380	3	PgaC+PgaB|116253373|3822527..3825529	PgaC|116253374|3825537..3826610	PgaC|116253376|3828358..3829482
PNAG	PgaC_G1(115358263)|PgaB_G1(115358264)|PgaA_G9(115358265)	Burkholderia ambifaria AMMD	Bacteria; Proteobacteria; Betaproteobacteria; Burkholderiales; Burkholderiaceae; Burkholderia; Burkholderia cepacia complex.	NC_008391	3	PgaC|115358263|complement(323325..324596)	PgaB|115358264|complement(324593..326686)	PgaA|115358265|complement(326702..329566)
PNAG	PgaD_G1-1(117623216)|PgaC_G1(117623217)|PgaB_G1(117623218)|PgaA_G1(117623219)	Escherichia coli APEC O1	Bacteria; Proteobacteria; Gammaproteobacteria; Enterobacteriales; Enterobacteriaceae; Escherichia.	NC_008563	4	PgaD|117623216|complement(1071677..1072090)	PgaC|117623217|complement(1072092..1073417)	PgaB|117623218|complement(1073410..1075428)	PgaA|117623219|complement(1075437..1077860)
PNAG	PgaC_G1(118469286)|PgaB_G15(118471621)	Mycobacterium smegmatis str. MC2 155	Bacteria; Actinobacteria; Actinobacteridae; Actinomycetales; Corynebacterineae; Mycobacteriaceae; Mycobacterium.	NC_008596	2	PgaC|118469286|554422..555717	PgaB|118471621|555747..557249
PNAG	PgaB_G15(119870759)|PgaC_G1(119870760)	Mycobacterium sp. KMS	Bacteria; Actinobacteria; Actinobacteridae; Actinomycetales; Corynebacterineae; Mycobacteriaceae; Mycobacterium.	NC_008705	2	PgaB|119870759|complement(4954713..4956359)	PgaC|119870760|complement(4956454..4957911)
PNAG	PgaB_G5(120554560)|PgaC_G1(120554562)	Marinobacter aquaeolei VT8	Bacteria; Proteobacteria; Gammaproteobacteria; Alteromonadales; Alteromonadaceae; Marinobacter.	NC_008740	2	PgaB|120554560|complement(1840637..1841650)	PgaC|120554562|complement(1842839..1843732)
PNAG	PgaD_G1-6(123442711)|PgaC_G1(123442712)|PgaB_G1(285005771)|PgaA_G1(123442714)	Yersinia enterocolitica subsp. enterocolitica 8081	Bacteria; Proteobacteria; Gammaproteobacteria; Enterobacteriales; Enterobacteriaceae; Yersinia.	NC_008800	4	PgaD|123442711|complement(2670529..2670996)	PgaC|123442712|complement(2670993..2672327)	PgaB|285005771|complement(2672317..2674341)	PgaA|123442714|complement(2674353..2676821)
PNAG	PgaC_G1(125623506)|PgaB_G9(125623509)	Lactococcus lactis subsp. cremoris MG1363	Bacteria; Firmicutes; Bacilli; Lactobacillales; Streptococcaceae; Lactococcus.	NC_009004	2	PgaC|125623506|641521..642735	PgaB|125623509|644291..645115
PNAG	PgaA_G11(126209381)|PgaB_G1(126209382)|PgaC_G1(126209383)	Actinobacillus pleuropneumoniae serovar 5b str. L20	Bacteria; Proteobacteria; Gammaproteobacteria; Pasteurellales; Pasteurellaceae; Actinobacillus.	NC_009053	3	PgaA|126209381|2156031..2158523	PgaB|126209382|2158538..2160310	PgaC|126209383|2160319..2161554
PNAG	PgaB_G15(126437589)|PgaC_G1(126437590)	Mycobacterium sp. JLS	Bacteria; Actinobacteria; Actinobacteridae; Actinomycetales; Corynebacterineae; Mycobacteriaceae; Mycobacterium.	NC_009077	2	PgaB|126437589|complement(5263487..5265133)	PgaC|126437590|complement(5265228..5266685)
PNAG	PgaB_G1(126640988)|PgaC_G1(126640989)	Acinetobacter baumannii ATCC 17978	Bacteria; Proteobacteria; Gammaproteobacteria; Pseudomonadales; Moraxellaceae; Acinetobacter; Acinetobacter calcoaceticus/baumannii complex.	NC_009085	2	PgaB|126640988|1087959..1089884	PgaC|126640989|1090066..1091157
PNAG	PgaC_G1(126642205)|PgaB_G1(126642206)|PgaA_G3(126642207)	Acinetobacter baumannii ATCC 17978	Bacteria; Proteobacteria; Gammaproteobacteria; Pseudomonadales; Moraxellaceae; Acinetobacter; Acinetobacter calcoaceticus/baumannii complex.	NC_009085	3	PgaC|126642205|complement(2519057..2520235)	PgaB|126642206|complement(2520304..2521836)	PgaA|126642207|complement(2522133..2524376)
PNAG	PgaC_G1(134293350)|PgaB_G1(134293351)|PgaA_G9(134293352)	Burkholderia vietnamiensis G4	Bacteria; Proteobacteria; Betaproteobacteria; Burkholderiales; Burkholderiaceae; Burkholderia; Burkholderia cepacia complex.	NC_009255	3	PgaC|134293350|complement(1491803..1493074)	PgaB|134293351|complement(1493071..1495164)	PgaA|134293352|complement(1495180..1498077)
PNAG	PgaC_G1(145297682)|PgaA_G10(145297684)|PgaC_G1(145297685)	Aeromonas salmonicida subsp. salmonicida A449	Bacteria; Proteobacteria; Gammaproteobacteria; Aeromonadales; Aeromonadaceae; Aeromonas.	NC_009348	3	PgaC|145297682|619054..620274	PgaA|145297684|621890..624283	PgaC|145297685|626281..627531
PNAG	PgaD_G1-6(145598463)|PgaC_G1(145598464)|PgaB_G1(145598465)|PgaA_G1(145598466)	Yersinia pestis Pestoides F	Bacteria; Proteobacteria; Gammaproteobacteria; Enterobacteriales; Enterobacteriaceae; Yersinia.	NC_009381	4	PgaD|145598463|complement(1315187..1315654)	PgaC|145598464|complement(1315651..1317024)	PgaB|145598465|complement(1316975..1318996)	PgaA|145598466|complement(1319009..1321477)
PNAG	PgaC_G1(148269099)|PgaB_G3(148269101)	Staphylococcus aureus subsp. aureus JH9	Bacteria; Firmicutes; Bacilli; Bacillales; Staphylococcus.	NC_009487	2	PgaC|148269099|2862477..2863676	PgaB|148269101|2863942..2864814
PNAG	PgaC_G1(150395181)|PgaB_G3(150395183)	Staphylococcus aureus subsp. aureus JH1	Bacteria; Firmicutes; Bacilli; Bacillales; Staphylococcus.	NC_009632	2	PgaC|150395181|2862353..2863552	PgaB|150395183|2863818..2864690
PNAG	PgaC_G1(151222777)|PgaB_G3(151222779)	Staphylococcus aureus subsp. aureus str. Newman	Bacteria; Firmicutes; Bacilli; Bacillales; Staphylococcus.	NC_009641	2	PgaC|151222777|2832767..2834005	PgaB|151222779|2834271..2835143
PNAG	PgaC_G1(152972988)|PgaB_G1(152972989)|PgaA_G1(152972990)	Klebsiella pneumoniae subsp. pneumoniae MGH 78578	Bacteria; Proteobacteria; Gammaproteobacteria; Enterobacteriales; Enterobacteriaceae; Klebsiella.	NC_009648	3	PgaC|152972988|complement(4939341..4940669)	PgaB|152972989|complement(4940662..4942683)	PgaA|152972990|complement(4942686..4945103)
PNAG	PgaA_G11(152978531)|PgaB_G1(152978532)|PgaC_G1(152978533)	Actinobacillus succinogenes 130Z	Bacteria; Proteobacteria; Gammaproteobacteria; Pasteurellales; Pasteurellaceae; Actinobacillus.	NC_009655	3	PgaA|152978531|916979..919378	PgaB|152978532|919409..921190	PgaC|152978533|921200..922429
PNAG	PgaD_G2-1(152982536)|PgaC_G1(152981367)|PgaB_G1(152981965)|PgaA_G2(152982194)	Janthinobacterium sp. Marseille	Bacteria; Proteobacteria; Betaproteobacteria; Burkholderiales; Oxalobacteraceae; Janthinobacterium.	NC_009659	4	PgaD|152982536|complement(2990269..2990808)	PgaC|152981367|complement(2990801..2992126)	PgaB|152981965|complement(2992129..2994198)	PgaA|152982194|complement(2994204..2996684)
PNAG	PgaD_G1-6(153947326)|PgaC_G1(153947690)|PgaB_G1(153950323)|PgaA_G1(153950032)	Yersinia pseudotuberculosis IP 31758	Bacteria; Proteobacteria; Gammaproteobacteria; Enterobacteriales; Enterobacteriaceae; Yersinia.	NC_009708	4	PgaD|153947326|complement(2445831..2446298)	PgaC|153947690|complement(2446295..2447629)	PgaB|153950323|complement(2447619..2449640)	PgaA|153950032|complement(2449653..2452121)
PNAG	PgaC_G1(156980981)|PgaB_G3(156980983)	Staphylococcus aureus subsp. aureus Mu3	Bacteria; Firmicutes; Bacilli; Bacillales; Staphylococcus.	NC_009782	2	PgaC|156980981|2835850..2837088	PgaB|156980983|2837354..2838226
PNAG	PgaD_G1-1(157160545)|PgaC_G1(157160546)|PgaB_G1(157160547)	Escherichia coli HS	Bacteria; Proteobacteria; Gammaproteobacteria; Enterobacteriales; Enterobacteriaceae; Escherichia.	NC_009800	3	PgaD|157160545|complement(1148405..1148818)	PgaC|157160546|complement(1148820..1150145)	PgaB|157160547|complement(1150138..1152156)
PNAG	PgaD_G1-1(157158963)|PgaC_G1(157157335)|PgaB_G1(157157853)|PgaA_G1(157158435)	Escherichia coli E24377A	Bacteria; Proteobacteria; Gammaproteobacteria; Enterobacteriales; Enterobacteriaceae; Escherichia.	NC_009801	4	PgaD|157158963|complement(1163753..1164166)	PgaC|157157335|complement(1164168..1165493)	PgaB|157157853|complement(1165486..1167504)	PgaA|157158435|complement(1167513..1169936)
PNAG	PgaB_G16(160880348)|PgaC_G1(160880349)	Lachnoclostridium phytofermentans ISDg	Bacteria; Firmicutes; Clostridia; Clostridiales; Lachnospiraceae.	NC_010001	2	PgaB|160880348|complement(2726612..2728450)	PgaC|160880349|complement(2728428..2730374)
PNAG	PgaC_G1(161510872)|PgaB_G3(161510874)	Staphylococcus aureus subsp. aureus USA300_TCH1516	Bacteria; Firmicutes; Bacilli; Bacillales; Staphylococcus.	NC_010079	2	PgaC|161510872|2826757..2827995	PgaB|161510874|2828261..2829133
PNAG	PgaA_G9(161521026)|PgaB_G1(161521027)|PgaC_G1(161521028)	Burkholderia multivorans ATCC 17616	Bacteria; Proteobacteria; Betaproteobacteria; Burkholderiales; Burkholderiaceae; Burkholderia; Burkholderia cepacia complex.	NC_010086	3	PgaA|161521026|1561055..1563448	PgaB|161521027|1563464..1565551	PgaC|161521028|1565548..1566819
PNAG	PgaA_G1(162421638)|PgaB_G1(162420113)|PgaC_G1(162420902)|PgaD_G1-6(162421921)	Yersinia pestis Angola	Bacteria; Proteobacteria; Gammaproteobacteria; Enterobacteriales; Enterobacteriaceae; Yersinia.	NC_010159	4	PgaA|162421638|2238652..2241120	PgaB|162420113|2241133..2243154	PgaC|162420902|2243144..2244478	PgaD|162421921|2244475..2244942
PNAG	PgaA_G11(165977367)|PgaB_G1(165977368)|PgaC_G1(165977369)	Actinobacillus pleuropneumoniae serovar 3 str. JL03	Bacteria; Proteobacteria; Gammaproteobacteria; Pasteurellales; Pasteurellaceae; Actinobacillus.	NC_010278	3	PgaA|165977367|2124055..2126547	PgaB|165977368|2126562..2128334	PgaC|165977369|2128343..2129524
PNAG	PgaB_NA1(169826143)|PgaC_G1(169826144)|PgaB_G16(169826145)	Lysinibacillus sphaericus C3-41	Bacteria; Firmicutes; Bacilli; Bacillales; Bacillaceae;Lysinibacillus.	NC_010382	3	PgaB|169826143|565376..566770	PgaC|169826144|566767..568638	PgaB|169826145|568635..570386
PNAG	PgaA_G3(169795513)|PgaB_G1(169795514)|PgaC_G1(169795515)|PgaD_G4-2(169795516)	Acinetobacter baumannii AYE	Bacteria; Proteobacteria; Gammaproteobacteria; Pseudomonadales; Moraxellaceae; Acinetobacter; Acinetobacter calcoaceticus/baumannii complex.	NC_010410	4	PgaA|169795513|1452118..1454556	PgaB|169795514|1454556..1456385	PgaC|169795515|1456385..1457632	PgaD|169795516|1457629..1458093
PNAG	PgaC_G1(169796864)|PgaB_G1(169796865)	Acinetobacter baumannii AYE	Bacteria; Proteobacteria; Gammaproteobacteria; Pseudomonadales; Moraxellaceae; Acinetobacter; Acinetobacter calcoaceticus/baumannii complex.	NC_010410	2	PgaC|169796864|complement(2875668..2876927)	PgaB|169796865|complement(2876941..2878956)
PNAG	PgaD_G1-6(170024467)|PgaC_G1(170024468)|PgaB_G1(170024469)|PgaA_G1(170024470)	Yersinia pseudotuberculosis YPIII	Bacteria; Proteobacteria; Gammaproteobacteria; Enterobacteriales; Enterobacteriaceae; Yersinia.	NC_010465	4	PgaD|170024467|complement(2482471..2482938)	PgaC|170024468|complement(2482935..2484269)	PgaB|170024469|complement(2484259..2486280)	PgaA|170024470|complement(2486293..2488767)
PNAG	PgaA_G1(170020576)|PgaB_G1(170020577)|PgaC_G1(170020578)|PgaD_G1-1(170020579)	Escherichia coli ATCC 8739	Bacteria; Proteobacteria; Gammaproteobacteria; Enterobacteriales; Enterobacteriaceae; Escherichia.	NC_010468	4	PgaA|170020576|2817442..2819865	PgaB|170020577|2819874..2821892	PgaC|170020578|2821972..2823210	PgaD|170020579|2823212..2823625
PNAG	PgaD_G1-1(170080678)|PgaC_G1(170080679)|PgaB_G1(170080680)|PgaA_G1(170080681)	Escherichia coli str. K-12 substr. DH10B	Bacteria; Proteobacteria; Gammaproteobacteria; Enterobacteriales; Enterobacteriaceae; Escherichia.	NC_010473	4	PgaD|170080678|complement(1139257..1139670)	PgaC|170080679|complement(1139672..1140997)	PgaB|170080680|complement(1140990..1143008)	PgaA|170080681|complement(1143017..1145440)
PNAG	PgaA_G9(170735802)|PgaB_G1(170735803)|PgaC_G1(170735804)	Burkholderia cenocepacia MC0-3	Bacteria; Proteobacteria; Betaproteobacteria; Burkholderiales; Burkholderiaceae; Burkholderia; Burkholderia cepacia complex.	NC_010515	3	PgaA|170735802|280306..282936	PgaB|170735803|282951..285047	PgaC|170735804|285044..286315
PNAG	PgaB_G1(184157220)|PgaC_G1(184157221)	Acinetobacter baumannii ACICU	Bacteria; Proteobacteria; Gammaproteobacteria; Pseudomonadales; Moraxellaceae; Acinetobacter; Acinetobacter calcoaceticus/baumannii complex.	NC_010611	2	PgaB|184157220|1003905..1005899	PgaC|184157221|1005913..1007172
PNAG	PgaD_G4-2(184158681)|PgaC_G1(184158682)|PgaB_G1(184158683)|PgaA_G3(184158684)|PgaA_G3(184158685)	Acinetobacter baumannii ACICU	Bacteria; Proteobacteria; Gammaproteobacteria; Pseudomonadales; Moraxellaceae; Acinetobacter; Acinetobacter calcoaceticus/baumannii complex.	NC_010611	5	PgaD|184158681|complement(2494287..2494751)	PgaC|184158682|complement(2494748..2495995)	PgaB|184158683|complement(2495995..2497824)	PgaA|184158684|complement(2497824..2498831)	PgaA|184158685|complement(2498850..2500226)
PNAG	PgaA_G1(186895310)|PgaB_G1(186895311)|PgaC_G1(186895312)|PgaD_G1-6(186895313)	Yersinia pseudotuberculosis PB1/+	Bacteria; Proteobacteria; Gammaproteobacteria; Enterobacteriales; Enterobacteriaceae; Yersinia.	NC_010634	4	PgaA|186895310|2208128..2210596	PgaB|186895311|2210609..2212630	PgaC|186895312|2212620..2213954	PgaD|186895313|2213951..2214418
PNAG	PgaC_G1(187927007)|PgaB_G1(187927008)|PgaA_G9(187927009)	Ralstonia pickettii 12J	Bacteria; Proteobacteria; Betaproteobacteria; Burkholderiales; Burkholderiaceae; Ralstonia.	NC_010678	3	PgaC|187927007|complement(1182180..1183457)	PgaB|187927008|complement(1183459..1185597)	PgaA|187927009|complement(1185648..1188113)
PNAG	PgaD_G3-1(188575204)|PgaC_G1(188575205)|PgaB_G1(188575206)|PgaA_G6(188575207)	Xanthomonas oryzae pv. oryzae PXO99A	Bacteria; Proteobacteria; Gammaproteobacteria; Xanthomonadales; Xanthomonadaceae; Xanthomonas.	NC_010717	4	PgaD|188575204|complement(967660..968265)	PgaC|188575205|complement(968262..969515)	PgaB|188575206|complement(969517..971391)	PgaA|188575207|complement(971417..973459)
PNAG	PgaC_G1(189352794)|PgaB_G1(189352795)|PgaA_G9(189352796)	Burkholderia multivorans ATCC 17616	Bacteria; Proteobacteria; Betaproteobacteria; Burkholderiales; Burkholderiaceae; Burkholderia; Burkholderia cepacia complex.	NC_010805	3	PgaC|189352794|complement(908485..909756)	PgaB|189352795|complement(909753..911840)	PgaA|189352796|complement(911856..914249)
PNAG	PgaA_G11(190151279)|PgaB_G1(190151280)|PgaC_G1(190151281)	Actinobacillus pleuropneumoniae serovar 7 str. AP76	Bacteria; Proteobacteria; Gammaproteobacteria; Pasteurellales; Pasteurellaceae; Actinobacillus.	NC_010939	3	PgaA|190151279|2217533..2220025	PgaB|190151280|2220040..2221812	PgaC|190151281|2221821..2223056
PNAG	PgaA_G6(190575170)|PgaB_G1(190575171)|PgaC_G1(190575172)|PgaD_G3-1(190575173)	Stenotrophomonas maltophilia K279a	Bacteria; Proteobacteria; Gammaproteobacteria; Xanthomonadales; Xanthomonadaceae; Stenotrophomonas; Stenotrophomonas maltophilia group.	NC_010943	4	PgaA|190575170|3332353..3334380	PgaB|190575171|3334382..3336268	PgaC|190575172|3336216..3337526	PgaD|190575173|3337523..3337993
PNAG	PgaB_G10(190893021)|PgaC_G1(190893022)|PgaC_G1(190893024)	Rhizobium etli CIAT 652	Bacteria; Proteobacteria; Alphaproteobacteria; Rhizobiales; Rhizobiaceae; Rhizobium/Agrobacterium group; Rhizobium.	NC_010994	3	PgaC+PgaB|190893021|3461597..3464584	PgaC|190893022|3464581..3465660	PgaC|190893024|3467410..3468519
PNAG	PgaC_G1(192359179)|PgaC_G1(192360721)|PgaB_G11(192361787)	Cellvibrio japonicus Ueda107	Bacteria; Proteobacteria; Gammaproteobacteria; Pseudomonadales; Pseudomonadaceae; Cellvibrio.	NC_010995	3	PgaC|192359179|4080557..4081696	PgaC|192360721|4083045..4083959	PgaB|192361787|4083960..4084964
PNAG	PgaC_G1(206563079)|PgaB_G1(206563080)|PgaA_G9(206563081)	Burkholderia cenocepacia J2315	Bacteria; Proteobacteria; Betaproteobacteria; Burkholderiales; Burkholderiaceae; Burkholderia; Burkholderia cepacia complex.	NC_011001	3	PgaC|206563079|complement(1340914..1342185)	PgaB|206563080|complement(1342182..1344278)	PgaA|206563081|complement(1344293..1346926)
PNAG	PgaA_G6(194366489)|PgaB_G1(194366490)|PgaC_G1(194366491)|PgaD_G3-1(194366492)	Stenotrophomonas maltophilia R551-3	Bacteria; Proteobacteria; Gammaproteobacteria; Xanthomonadales; Xanthomonadaceae; Stenotrophomonas; Stenotrophomonas maltophilia group.	NC_011071	4	PgaA|194366489|3030265..3032292	PgaB|194366490|3032294..3034180	PgaC|194366491|3034182..3035438	PgaD|194366492|3035435..3035905
PNAG	PgaD_G2-NA4(197123409)|PgaC_G1(197123410)|PgaB_G1(197123411)	Anaeromyxobacter sp. K	Bacteria; Proteobacteria; Deltaproteobacteria; Myxococcales;Cystobacterineae; Myxococcaceae; Anaeromyxobacter.	NC_011145	3	PgaD|197123409|complement(3354550..3355095)	PgaC|197123410|complement(3355214..3356479)	PgaB|197123411|complement(3356489..3358468)
PNAG	PgaA_G1(206578819)|PgaB_G1(206579675)|PgaC_G1(206579989)|PgaD_G1-8(206580904)	Klebsiella pneumoniae 342	Bacteria; Proteobacteria; Gammaproteobacteria; Enterobacteriales; Enterobacteriaceae; Klebsiella.	NC_011283	4	PgaA|206578819|5202499..5204967	PgaB|206579675|5204976..5206991	PgaC|206579989|5206984..5208312	PgaD|206580904|5208312..5208761
PNAG	PgaD_G1-1(209396546)|PgaC_G1(209395977)|PgaB_G1(209397733)|PgaA_G1(209397134)	Escherichia coli O157:H7 str. EC4115	Bacteria; Proteobacteria; Gammaproteobacteria; Enterobacteriales; Enterobacteriaceae; Escherichia.	NC_011353	4	PgaD|209396546|complement(1271335..1271748)	PgaC|209395977|complement(1271750..1272988)	PgaB|209397733|complement(1273068..1275086)	PgaA|209397134|complement(1275095..1277518)
PNAG	PgaD_G1-1(209918277)|PgaC_G1(209918278)|PgaB_G1(209918279)|PgaA_G1(209918280)	Escherichia coli SE11	Bacteria; Proteobacteria; Gammaproteobacteria; Enterobacteriales; Enterobacteriaceae; Escherichia.	NC_011415	4	PgaD|209918277|complement(1169330..1169743)	PgaC|209918278|complement(1169745..1171070)	PgaB|209918279|complement(1171063..1173081)	PgaA|209918280|complement(1173090..1175513)
PNAG	PgaB_G1(213156744)|PgaC_G1(213156745)	Acinetobacter baumannii AB0057	Bacteria; Proteobacteria; Gammaproteobacteria; Pseudomonadales; Moraxellaceae; Acinetobacter; Acinetobacter calcoaceticus/baumannii complex.	NC_011586	2	PgaB|213156744|1080255..1082249	PgaC|213156745|1082263..1083522
PNAG	PgaD_G4-2(213158543)|PgaC_G1(213158544)|PgaB_G1(213158545)|PgaA_G3(213158546)|PgaA_G3(213158547)	Acinetobacter baumannii AB0057	Bacteria; Proteobacteria; Gammaproteobacteria; Pseudomonadales; Moraxellaceae; Acinetobacter; Acinetobacter calcoaceticus/baumannii complex.	NC_011586	5	PgaD|213158543|complement(2588388..2588852)	PgaC|213158544|complement(2588849..2590096)	PgaB|213158545|complement(2590096..2591925)	PgaA|213158546|complement(2591925..2592932)	PgaA|213158547|complement(2593054..2594328)
PNAG	PgaA_G3(215483000)|PgaB_G1(215483001)|PgaC_G1(215483002)|PgaD_G4-2(215483003)	Acinetobacter baumannii AB307-0294	Bacteria; Proteobacteria; Gammaproteobacteria; Pseudomonadales; Moraxellaceae; Acinetobacter; Acinetobacter calcoaceticus/baumannii complex.	NC_011595	4	PgaA|215483000|1399006..1401408	PgaB|215483001|1401408..1403237	PgaC|215483002|1403237..1404484	PgaD|215483003|1404481..1404945
PNAG	PgaC_G1(215484340)|PgaB_G1(215484341)	Acinetobacter baumannii AB307-0294	Bacteria; Proteobacteria; Gammaproteobacteria; Pseudomonadales; Moraxellaceae; Acinetobacter; Acinetobacter calcoaceticus/baumannii complex.	NC_011595	2	PgaC|215484340|complement(2835840..2837099)	PgaB|215484341|complement(2837113..2839107)
PNAG	PgaC_G1(237653906)|PgaB_G14(237653907)|PgaC_NA6(237653908)|PgaC_G1(237653910)|PgaC_NA4(237653911)	Thauera sp. MZ1T	Bacteria; Proteobacteria; Betaproteobacteria; Rhodocyclales;Rhodocyclaceae; Thauera.	NC_011662	5	PgaC|237653906|3553613..3554584	PgaB|237653907|3554682..3555482	PgaC|237653908|3555492..3556415	PgaC|237653910|3557405..3558307	PgaC|237653911|3558304..3561501
PNAG	PgaA_G1(218549244)|PgaB_G1(218549245)|PgaC_G1(218549246)|PgaD_G1-1(218549247)	Escherichia fergusonii ATCC 35469	Bacteria; Proteobacteria; Gammaproteobacteria; Enterobacteriales; Enterobacteriaceae; Escherichia.	NC_011740	4	PgaA|218549244|1951826..1954249	PgaB|218549245|1954258..1956276	PgaC|218549246|1956269..1957594	PgaD|218549247|1957596..1958009
PNAG	PgaD_G1-1(218557910)|PgaC_G1(218557911)|PgaB_G1(218557912)	Escherichia coli S88	Bacteria; Proteobacteria; Gammaproteobacteria; Enterobacteriales; Enterobacteriaceae; Escherichia.	NC_011742	3	PgaD|218557910|complement(1075265..1075678)	PgaC|218557911|complement(1075680..1077005)	PgaB|218557912|complement(1076998..1079016)
PNAG	PgaD_G1-1(218694557)|PgaC_G1(218694558)|PgaB_G1(218694559)|PgaA_G1(218694560)	Escherichia coli 55989	Bacteria; Proteobacteria; Gammaproteobacteria; Enterobacteriales; Enterobacteriaceae; Escherichia.	NC_011748	4	PgaD|218694557|complement(1194537..1194950)	PgaC|218694558|complement(1194952..1196277)	PgaB|218694559|complement(1196270..1198288)	PgaA|218694560|complement(1198297..1200720)
PNAG	PgaA_G1(218700466)|PgaB_G1(218700467)|PgaC_G1(218700468)|PgaD_G1-1(218700469)	Escherichia coli IAI39	Bacteria; Proteobacteria; Gammaproteobacteria; Enterobacteriales; Enterobacteriaceae; Escherichia.	NC_011750	4	PgaA|218700466|2172001..2174424	PgaB|218700467|2174433..2176451	PgaC|218700468|2176444..2177718	PgaD|218700469|2177772..2178185
PNAG	PgaB_G17(220907146)|PgaC_G1(220907147)|PgaB_G5(220907148)|PgaC_G1(220907149)|PgaC_G1(220907150)	Cyanothece sp. PCC 7425	Bacteria; Cyanobacteria; Oscillatoriophycideae; Chroococcales; Cyanothece.	NC_011884	5	PgaC+PgaB|220907146|1568244..1570313	PgaC|220907147|1570375..1572096	PgaB|220907148|1572168..1573118	PgaC|220907149|1573158..1574138	PgaC|220907150|1574524..1575645
PNAG	PgaD_G2-NA3(220918213)|PgaC_G1(220918214)|PgaB_G1(220918215)	Anaeromyxobacter dehalogenans 2CP-1	Bacteria; Proteobacteria; Deltaproteobacteria; Myxococcales;Cystobacterineae; Myxococcaceae; Anaeromyxobacter.	NC_011891	3	PgaD|220918213|complement(3439317..3439862)	PgaC|220918214|complement(3439981..3441246)	PgaB|220918215|complement(3441256..3443238)
PNAG	PgaD_G1-1(222155777)|PgaC_G1(222155778)|PgaB_G1(222155779)|PgaA_G1(222155780)	Escherichia coli LF82	Bacteria; Proteobacteria; Gammaproteobacteria; Enterobacteriales; Enterobacteriaceae; Escherichia.	NC_011993	4	PgaD|222155777|complement(1065980..1066393)	PgaC|222155778|complement(1066395..1067720)	PgaB|222155779|complement(1067713..1069731)	PgaA|222155780|complement(1069740..1072163)
PNAG	PgaC_G1(222150929)|PgaB_G3(222150931)	Macrococcus caseolyticus JCSC5402	Bacteria; Firmicutes; Bacilli; Bacillales; Macrococcus.	NC_011999	2	PgaC|222150929|732518..733762	PgaB|222150931|734024..734836
PNAG	PgaB_G16(226315334)|PgaC_G1(226315335)	Brevibacillus brevis NBRC 100599	Bacteria; Firmicutes; Bacilli; Bacillales; Paenibacillaceae; Brevibacillus.	NC_012491	2	PgaB|226315334|complement(6086786..6088546)	PgaC|226315335|complement(6088583..6090466)
PNAG	PgaA_G1(229587720)|PgaB_G1(229587721)|PgaC_G1(229587722)|PgaD_G1-4(229587723)	Pseudomonas fluorescens SBW25	Bacteria; Proteobacteria; Gammaproteobacteria; Pseudomonadales; Pseudomonadaceae; Pseudomonas.	NC_012660	4	PgaA|229587720|157115..159595	PgaB|229587721|159608..161605	PgaC|229587722|161608..162948	PgaD|229587723|162945..163433
PNAG	PgaD_G1-8(238892601)|PgaC_G1(238892602)|PgaB_G1(238892603)|PgaA_G1(238892604)	Klebsiella pneumoniae subsp. pneumoniae NTUH-K2044	Bacteria; Proteobacteria; Gammaproteobacteria; Enterobacteriales; Enterobacteriaceae; Klebsiella.	NC_012731	4	PgaD|238892601|complement(388076..388528)	PgaC|238892602|complement(388525..389853)	PgaB|238892603|complement(389846..391867)	PgaA|238892604|complement(391870..394359)
PNAG	PgaD_G1-1(238900279)|PgaC_G1(238900280)|PgaB_G1(238900281)|PgaA_G1(238900282)	Escherichia coli BW2952	Bacteria; Proteobacteria; Gammaproteobacteria; Enterobacteriales; Enterobacteriaceae; Escherichia.	NC_012759	4	PgaD|238900279|complement(988297..988710)	PgaC|238900280|complement(988712..990037)	PgaB|238900281|complement(990030..992048)	PgaA|238900282|complement(992057..994480)
PNAG	PgaC_G1(241665336)|PgaB_G1(241665337)|PgaA_G9(241665338)	Ralstonia pickettii 12D	Bacteria; Proteobacteria; Betaproteobacteria; Burkholderiales; Burkholderiaceae; Ralstonia.	NC_012857	3	PgaC|241665336|complement(323736..325013)	PgaB|241665337|complement(325015..327153)	PgaA|241665338|complement(327204..329669)
PNAG	PgaD_G1-1(251784559)|PgaC_G1(251784560)|PgaB_G1(251784561)|PgaA_G1(251784562)	Escherichia coli BL21(DE3)	Bacteria; Proteobacteria; Gammaproteobacteria; Enterobacteriales; Enterobacteriaceae; Escherichia.	NC_012892	4	PgaD|251784559|complement(1090383..1090796)	PgaC|251784560|complement(1090798..1092123)	PgaB|251784561|complement(1092116..1094134)	PgaA|251784562|complement(1094143..1096566)
PNAG	PgaC_G1(251793371)|PgaB_G1(251793372)|PgaA_G11(251793373)	Aggregatibacter aphrophilus NJ8700	Bacteria; Proteobacteria; Gammaproteobacteria; Pasteurellales; Pasteurellaceae; Aggregatibacter.	NC_012913	3	PgaC|251793371|complement(1673347..1674582)	PgaB|251793372|complement(1674592..1676490)	PgaA|251793373|complement(1676506..1678932)
PNAG	PgaA_G1(253690645)|PgaB_G1(253690646)|PgaC_G1(253690647)|PgaD_G1-9(253690648)	Pectobacterium carotovorum subsp. carotovorum PC1	Bacteria; Proteobacteria; Gammaproteobacteria; Enterobacteriales; Enterobacteriaceae; Pectobacterium.	NC_012917	4	PgaA|253690645|4849034..4851496	PgaB|253690646|4851508..4853523	PgaC|253690647|4853520..4854848	PgaD|253690648|4854852..4855274
PNAG	PgaA_G1(253773946)|PgaB_G1(253773947)|PgaC_G1(253773948)|PgaD_G1-1(253773949)	Escherichia coli 'BL21-Gold(DE3)pLysS AG'	Bacteria; Proteobacteria; Gammaproteobacteria; Enterobacteriales; Enterobacteriaceae; Escherichia.	NC_012947	4	PgaA|253773946|2685813..2688236	PgaB|253773947|2688245..2690263	PgaC|253773948|2690256..2691581	PgaD|253773949|2691583..2691996
PNAG	PgaD_G1-1(254161133)|PgaC_G1(254161134)|PgaB_G1(254161135)|PgaA_G1(254161136)	Escherichia coli B str. REL606	Bacteria; Proteobacteria; Gammaproteobacteria; Enterobacteriales; Enterobacteriaceae; Escherichia.	NC_012967	4	PgaD|254161133|complement(1102391..1102804)	PgaC|254161134|complement(1102806..1104131)	PgaB|254161135|complement(1104124..1106142)	PgaA|254161136|complement(1106151..1108574)
PNAG	PgaD_G1-1(254287941)|PgaC_G1(254287942)|PgaB_G1(254287943)|PgaA_G1(254287944)	Escherichia coli BL21(DE3)	Bacteria; Proteobacteria; Gammaproteobacteria; Enterobacteriales; Enterobacteriaceae; Escherichia.	NC_012971	4	PgaD|254287941|complement(1090389..1090802)	PgaC|254287942|complement(1090804..1092129)	PgaB|254287943|complement(1092122..1094140)	PgaA|254287944|complement(1094149..1096572)
PNAG	PgaD_G1-1(254792279)|PgaC_G1(254792280)|PgaB_G1(254792281)|PgaA_G1(254792282)	Escherichia coli O157:H7 str. TW14359	Bacteria; Proteobacteria; Gammaproteobacteria; Enterobacteriales; Enterobacteriaceae; Escherichia.	NC_013008	4	PgaD|254792279|complement(1271621..1272034)	PgaC|254792280|complement(1272036..1273361)	PgaB|254792281|complement(1273354..1275372)	PgaA|254792282|complement(1275381..1277804)
PNAG	PgaA_G8(256822396)|PgaB_G1(256822397)|PgaC_G1(256822398)|PgaD_G2-2(256822399)	Kangiella koreensis DSM 16069	Bacteria; Proteobacteria; Gammaproteobacteria; Oceanospirillales; Alcanivoracaceae; Kangiella.	NC_013166	4	PgaA|256822396|1264125..1266671	PgaB|256822397|1266668..1268638	PgaC|256822398|1268631..1269884	PgaD|256822399|1269886..1270341
PNAG	PgaC_G1(258512495)|PgaD_G5(258512496)	Alicyclobacillus acidocaldarius subsp. acidocaldarius DSM 446	Bacteria; Firmicutes; Bacilli; Bacillales; Alicyclobacillaceae; Alicyclobacillus.	NC_013205	2	PgaC|258512495|2608359..2609591	PgaD|258512496|2609588..2610031
PNAG	PgaD_G1-1(260843266)|PgaC_G1(260843267)|PgaB_G1(260843268)|PgaA_G1(260843269)	Escherichia coli O103:H2 str. 12009	Bacteria; Proteobacteria; Gammaproteobacteria; Enterobacteriales; Enterobacteriaceae; Escherichia.	NC_013353	4	PgaD|260843266|complement(1171207..1171620)	PgaC|260843267|complement(1171622..1172947)	PgaB|260843268|complement(1172940..1174958)	PgaA|260843269|complement(1174967..1177390)
PNAG	PgaB_G3(260892739)|PgaC_G1(260892740)	Ammonifex degensii KC4	Bacteria; Firmicutes; Clostridia; Thermoanaerobacterales; Thermoanaerobacteraceae; Moorella group; Ammonifex.	NC_013385	2	PgaB|260892739|complement(859673..860515)	PgaC|260892740|complement(860599..861888)
PNAG	PgaC_G1(261405884)|PgaB_G16(261405885)	Paenibacillus sp. Y412MC10	Bacteria; Firmicutes; Bacilli; Bacillales; Paenibacillaceae; Paenibacillus.	NC_013406	2	PgaC|261405884|2380792..2382663	PgaB|261405885|2382708..2384465
PNAG	PgaA_G11(261866882)|PgaB_G1(261866883)|PgaC_G1(261866884)	Aggregatibacter actinomycetemcomitans D11S-1	Bacteria; Proteobacteria; Gammaproteobacteria; Pasteurellales; Pasteurellaceae; Aggregatibacter.	NC_013416	3	PgaA|261866882|150850..153237	PgaB|261866883|153253..155169	PgaC|261866884|155178..156413
PNAG	PgaA_G1(261823795)|PgaB_G1(261823796)|PgaC_G1(261823797)|PgaD_G1-9(261823798)	Pectobacterium wasabiae WPP163	Bacteria; Proteobacteria; Gammaproteobacteria; Enterobacteriales; Enterobacteriaceae; Pectobacterium.	NC_013421	4	PgaA|261823795|5049272..5051734	PgaB|261823796|5051746..5053761	PgaC|261823797|5053758..5055086	PgaD|261823798|5055090..5055521
PNAG	PgaC_G1(269204305)|PgaB_G3(269204307)	Staphylococcus aureus subsp. aureus ED98	Bacteria; Firmicutes; Bacilli; Bacillales; Staphylococcus.	NC_013450	2	PgaC|269204305|2780085..2781323	PgaB|269204307|2781589..2782461
PNAG	PgaD_G1-1(387828980)|PgaC_G1(387828981)|PgaB_G1(387828982)|PgaA_G1(387828983)	Escherichia coli SE15	Bacteria; Proteobacteria; Gammaproteobacteria; Enterobacteriales; Enterobacteriaceae; Escherichia.	NC_013654	4	PgaD|387828980|complement(1034039..1034452)	PgaC|387828981|complement(1034454..1035779)	PgaB|387828982|complement(1035772..1037790)	PgaA|387828983|complement(1037799..1040222)
PNAG	PgaC_NA3(284037347)|PgaB_G5(284037348)|PgaC_G1(284037349)|PgaC_NA5(284037350)	Spirosoma linguale DSM 74	Bacteria; Bacteroidetes; Cytophagia; Cytophagales; Cytophagaceae;Spirosoma.	NC_013730	4	PgaC|284037347|complement(2968505..2969527)	PgaB|284037348|complement(2969637..2970593)	PgaC|284037349|complement(2971445..2972314)	PgaC|284037350|complement(2972318..2973583)
PNAG	PgaA_G1(288937575)|PgaB_G1(288937576)|PgaC_G1(288937577)|PgaD_G1-8(288937578)	Klebsiella variicola At-22	Bacteria; Proteobacteria; Gammaproteobacteria; Enterobacteriales; Enterobacteriaceae; Klebsiella.	NC_013850	4	PgaA|288937575|5024579..5027068	PgaB|288937576|5027077..5029092	PgaC|288937577|5029085..5030413	PgaD|288937578|5030413..5030862
PNAG	PgaB_G3(289551856)|PgaC_G1(289551858)	Staphylococcus lugdunensis HKU09-01	Bacteria; Firmicutes; Bacilli; Bacillales; Staphylococcus.	NC_013893	2	PgaB|289551856|complement(2653320..2654183)	PgaC|289551858|complement(2654463..2655686)
PNAG	PgaD_G1-1(291282020)|PgaC_G1(291282021)	Escherichia coli O55:H7 str. CB9615	Bacteria; Proteobacteria; Gammaproteobacteria; Enterobacteriales; Enterobacteriaceae; Escherichia.	NC_013941	2	PgaD|291282020|complement(1313743..1314156)	PgaC|291282021|complement(1314158..1315483)
PNAG	PgaB_G3(294500578)|PgaC_G1(294500580)	Bacillus megaterium QM B1551	Bacteria; Firmicutes; Bacilli; Bacillales; Bacillaceae; Bacillus.	NC_014019	2	PgaB|294500578|complement(3683192..3684058)	PgaC|294500580|complement(3684474..3685730)
PNAG	PgaB_G3(295705930)|PgaC_G1(295705932)	Bacillus megaterium DSM 319	Bacteria; Firmicutes; Bacilli; Bacillales; Bacillaceae; Bacillus.	NC_014103	2	PgaB|295705930|complement(3687300..3688166)	PgaC|295705932|complement(3688582..3689838)
PNAG	PgaA_G1(296104646)|PgaB_G1(296104647)|PgaC_G1(296104648)|PgaD_G1-8(296104649)	Enterobacter cloacae subsp. cloacae ATCC 13047	Bacteria; Proteobacteria; Gammaproteobacteria; Enterobacteriales; Enterobacteriaceae; Enterobacter; Enterobacter cloacae complex.	NC_014121	4	PgaA|296104646|4424178..4426658	PgaB|296104647|4426667..4428604	PgaC|296104648|4428597..4429928	PgaD|296104649|4429925..4430353
PNAG	PgaD_G4-1(297538922)|PgaC_G1(297538923)|PgaB_G1(297538924)|PgaA_G3(297538925)	Methylotenera versatilis 301	Bacteria; Proteobacteria; Betaproteobacteria; Methylophilales; Methylophilaceae; Methylotenera.	NC_014207	4	PgaD|297538922|complement(1960153..1960596)	PgaC|297538923|complement(1960593..1961864)	PgaB|297538924|complement(1961903..1963864)	PgaA|297538925|complement(1963864..1966281)
PNAG	PgaD_G4-1(297537242)|PgaC_G1(297537243)|PgaB_G1(297537244)|PgaA_G3(297537245)	Methylotenera versatilis 301	Bacteria; Proteobacteria; Betaproteobacteria; Methylophilales; Methylophilaceae; Methylotenera.	NC_014207	4	PgaD|297537242|complement(68418..68870)	PgaC|297537243|complement(68867..70138)	PgaB|297537244|complement(70180..72144)	PgaA|297537245|complement(72146..74602)
PNAG	PgaC_G5(297622764)|PgaC_G3(297622765)|PgaB_G5(297622766)	Truepera radiovictrix DSM 17093	Bacteria; Deinococcus-Thermus; Deinococci; Deinococcales; Trueperaceae; Truepera.	NC_014221	3	PgaC|297622764|573036..573899	PgaC|297622765|573962..576310	PgaB|297622766|576307..577143
PNAG	PgaD_G1-3(300723717)|PgaC_G1(300723718)|PgaB_G1(300723719)|PgaA_G1(300723720)	Xenorhabdus nematophila ATCC 19061	Bacteria; Proteobacteria; Gammaproteobacteria; Enterobacteriales; Enterobacteriaceae; Xenorhabdus.	NC_014228	4	PgaD|300723717|complement(2839952..2840365)	PgaC|300723718|complement(2840365..2841693)	PgaB|300723719|complement(2841686..2843722)	PgaA|300723720|complement(2843733..2846081)
PNAG	PgaA_G3(299769509)|PgaB_G1(299769510)|PgaC_G1(299769511)|PgaD_G4-2(299769512)	Acinetobacter oleivorans DR1	Bacteria; Proteobacteria; Gammaproteobacteria; Pseudomonadales; Moraxellaceae; Acinetobacter.	NC_014259	4	PgaA|299769509|1383565..1386003	PgaB|299769510|1386003..1387829	PgaC|299769511|1387829..1389076	PgaD|299769512|1389073..1389531
PNAG	PgaC_G1(299771166)|PgaB_G1(299771167)	Acinetobacter oleivorans DR1	Bacteria; Proteobacteria; Gammaproteobacteria; Pseudomonadales; Moraxellaceae; Acinetobacter.	NC_014259	2	PgaC|299771166|complement(3132674..3133930)	PgaB|299771167|complement(3133944..3135938)
PNAG	PgaA_G9(300696854)|PgaB_G1(300696855)|PgaC_G1(300696856)	Ralstonia solanacearum CFBP2957	Bacteria; Proteobacteria; Betaproteobacteria; Burkholderiales; Burkholderiaceae; Ralstonia.	NC_014309	3	PgaA|300696854|341729..344179	PgaB|300696855|344230..346365	PgaC|300696856|346369..347643
PNAG	PgaA_G9(300693294)|PgaB_G1(300693295)|PgaC_G1(300693296)	Ralstonia solanacearum PSI07	Bacteria; Proteobacteria; Betaproteobacteria; Burkholderiales; Burkholderiaceae; Ralstonia.	NC_014310	3	PgaA|300693294|329151..331589	PgaB|300693295|331640..333778	PgaC|300693296|333782..335056
PNAG	PgaD_G1-5(311105514)|PgaC_G1(311105515)|PgaB_G1(311105516)|PgaA_G1(311105517)	Achromobacter xylosoxidans A8	Bacteria; Proteobacteria; Betaproteobacteria; Burkholderiales; Alcaligenaceae; Achromobacter.	NC_014640	4	PgaD|311105514|complement(2469596..2470042)	PgaC|311105515|complement(2470039..2471379)	PgaB|311105516|complement(2471376..2473409)	PgaA|311105517|complement(2473430..2475901)
PNAG	PgaD_G4-2(313681656)|PgaC_G1(313681657)|PgaB_G1(313681658)	Sulfuricurvum kujiense DSM 16994	Bacteria; Proteobacteria; Epsilonproteobacteria; Campylobacterales; Helicobacteraceae; Sulfuricurvum.	NC_014762	3	PgaD|313681656|complement(508631..509071)	PgaC|313681657|complement(509078..510373)	PgaB|313681658|complement(510386..512404)
PNAG	PgaC_G1(317128143)|PgaB_G7(317128144)	Bacillus cellulosilyticus DSM 2522	Bacteria; Firmicutes; Bacilli; Bacillales; Bacillaceae; Bacillus.	NC_014829	2	PgaC|317128143|1619932..1621305	PgaB|317128144|1621318..1622262
PNAG	PgaC_G1(319893620)|PgaB_G3(319893622)	Staphylococcus pseudintermedius HKU10-03	Bacteria; Firmicutes; Bacilli; Bacillales; Staphylococcus.	NC_014925	2	PgaC|319893620|2468798..2470024	PgaB|319893622|2470352..2471167
PNAG	PgaC_G4(322419101)|PgaB_G8(322419102)	Geobacter sp. M18	Bacteria; Proteobacteria; Deltaproteobacteria; Desulfuromonadales; Geobacteraceae; Geobacter.	NC_014973	2	PgaC|322419101|1916192..1917109	PgaB|322419102|1917112..1917921
PNAG	PgaD_G1-6(332161952)|PgaC_G1(332161953)|PgaB_G1(332161954)|PgaA_G1(332161955)	Yersinia enterocolitica subsp. palearctica 105.5R(r)	Bacteria; Proteobacteria; Gammaproteobacteria; Enterobacteriales; Enterobacteriaceae; Yersinia.	NC_015224	4	PgaD|332161952|complement(2677083..2677550)	PgaC|332161953|complement(2677547..2678881)	PgaB|332161954|complement(2678871..2680853)	PgaA|332161955|complement(2680907..2683375)
PNAG	PgaA_G1(330806835)|PgaB_G1(330806836)|PgaC_G1(330806837)|PgaD_G1-4(330806838)	Pseudomonas brassicacearum subsp. brassicacearum NFM421	Bacteria; Proteobacteria; Gammaproteobacteria; Pseudomonadales; Pseudomonadaceae; Pseudomonas.	NC_015379	4	PgaA|330806835|190640..193120	PgaB|330806836|193133..195130	PgaC|330806837|195132..196487	PgaD|330806838|196484..196990
PNAG	PgaA_G1(332284485)|PgaB_G1(332284486)|PgaC_G1(332284487)|PgaD_G1-7(332284488)	Pusillimonas sp. T7-7	Bacteria; Proteobacteria; Betaproteobacteria; Burkholderiales; Alcaligenaceae; Pusillimonas.	NC_015458	4	PgaA|332284485|1345320..1347779	PgaB|332284486|1347788..1349815	PgaC|332284487|1349812..1351140	PgaD|332284488|1351137..1351610
PNAG	PgaD_G1-10(333982297)|PgaC_G1(333982298)|PgaA_G1(333982299)|PgaB_G1(333982301)	Methylomonas methanica MC09	Bacteria; Proteobacteria; Gammaproteobacteria; Methylococcales; Methylococcaceae; Methylomonas.	NC_015572	4	PgaD|333982297|complement(610813..611298)	PgaC|333982298|complement(611295..612644)	PgaA|333982299|complement(612672..616136)	PgaB|333982301|complement(617359..619206)
PNAG	PgaC_G1(336055249)|PgaB_G9(336055251)	Lactobacillus kefiranofaciens ZW3	Bacteria; Firmicutes; Bacilli; Lactobacillales; Lactobacillaceae; Lactobacillus.	NC_015602	2	PgaC|336055249|1928007..1929236	PgaB|336055251|1929580..1930446
PNAG	PgaD_G1-8(336248252)|PgaC_G1(336248253)|PgaB_G1(336248254)|PgaA_G1(336248255)	Enterobacter aerogenes KCTC 2190	Bacteria; Proteobacteria; Gammaproteobacteria; Enterobacteriales; Enterobacteriaceae; Enterobacter.	NC_015663	4	PgaD|336248252|complement(1861494..1861928)	PgaC|336248253|complement(1861925..1863256)	PgaB|336248254|complement(1863249..1865264)	PgaA|336248255|complement(1865273..1867594)
PNAG	PgaA_G6(344208137)|PgaB_G1(344208138)|PgaC_G1(344208139)|PgaD_G3-1(344208140)	Stenotrophomonas maltophilia JV3	Bacteria; Proteobacteria; Gammaproteobacteria; Xanthomonadales; Xanthomonadaceae; Stenotrophomonas; Stenotrophomonas maltophilia group.	NC_015947	4	PgaA|344208137|3009590..3011617	PgaB|344208138|3011619..3013505	PgaC|344208139|3013507..3014763	PgaD|344208140|3014760..3015230
PNAG	PgaD_G2-NA1(347539728)|PgaC_G1(347539729)|PgaB_G1(347539730)	Pseudogulbenkiania sp. NH8B	Bacteria; Proteobacteria; Betaproteobacteria; Neisseriales;Chromobacteriaceae; Pseudogulbenkiania.	NC_016002	3	PgaD|347539728|complement(2024513..2024947)	PgaC|347539729|complement(2024971..2026239)	PgaB|347539730|complement(2026248..2028215)
PNAG	PgaC_G1(352516775)|PgaC_G1(352516777)|PgaB_G3(352516779)	Tetragenococcus halophilus NBRC 12172	Bacteria; Firmicutes; Bacilli; Lactobacillales; Enterococcaceae; Tetragenococcus.	NC_016052	3	PgaC|352516775|617640..618605	PgaC|352516777|619965..620273	PgaB|352516779|620550..621434
PNAG	PgaC_G1(357388223)|PgaB_G15(357388224)	Kitasatospora setae KM-6054	Bacteria; Actinobacteria; Actinobacteridae; Actinomycetales; Streptomycineae; Streptomycetaceae; Kitasatospora.	NC_016109	2	PgaC|357388223|1415165..1416649	PgaB|357388224|1416747..1418876
PNAG	PgaA_G11(365966697)|PgaC_G1(365966699)|PgaB_G1(365966698)	Aggregatibacter actinomycetemcomitans ANH9381	Bacteria; Proteobacteria; Gammaproteobacteria; Pasteurellales; Pasteurellaceae; Aggregatibacter.	NC_016513	3	PgaA|365966697|455737..457857	PgaC|365966699|459797..461032	PgaB|365966698|join(457873..459297,459300..459788)
PNAG	PgaA_G1(365972066)|PgaB_G1(365972067)|PgaC_G1(365972068)|PgaD_G1-8(365972069)	Enterobacter cloacae EcWSU1	Bacteria; Proteobacteria; Gammaproteobacteria; Enterobacteriales; Enterobacteriaceae; Enterobacter; Enterobacter cloacae complex.	NC_016514	4	PgaA|365972066|3938792..3941266	PgaB|365972067|3941269..3943278	PgaC|365972068|3943184..3944602	PgaD|365972069|3944599..3945030
PNAG	PgaB_G1(375133834)|PgaC_G1(375133835)	Acinetobacter calcoaceticus PHEA-2	Bacteria; Proteobacteria; Gammaproteobacteria; Pseudomonadales; Moraxellaceae; Acinetobacter; Acinetobacter calcoaceticus/baumannii complex.	NC_016603	2	PgaB|375133834|234031..236025	PgaC|375133835|236039..237298
PNAG	PgaD_G4-2(375135265)|PgaC_G1(375135266)|PgaB_G1(375135267)|PgaA_G3(375135268)	Acinetobacter calcoaceticus PHEA-2	Bacteria; Proteobacteria; Gammaproteobacteria; Pseudomonadales; Moraxellaceae; Acinetobacter; Acinetobacter calcoaceticus/baumannii complex.	NC_016603	4	PgaD|375135265|complement(1767712..1768170)	PgaC|375135266|complement(1768167..1769414)	PgaB|375135267|complement(1769414..1771240)	PgaA|375135268|complement(1771240..1773642)
PNAG	PgaB_G3(377810274)|PgaC_G1(377810275)	Pediococcus claussenii ATCC BAA-344	Bacteria; Firmicutes; Bacilli; Lactobacillales; Lactobacillaceae; Pediococcus.	NC_016605	2	PgaB|377810274|complement(1539300..1540202)	PgaC|377810275|complement(1540504..1541718)
PNAG	PgaC_G1(381336566)|PgaB_G9(381336568)	Leuconostoc mesenteroides subsp. mesenteroides J18	Bacteria; Firmicutes; Bacilli; Lactobacillales; Leuconostocaceae; Leuconostoc.	NC_016805	2	PgaC|381336566|978046..979260	PgaB|381336568|979607..980449
PNAG	PgaA_G1(378948100)|PgaB_G1(378948101)|PgaC_G1(378948102)|PgaD_G1-4(378948103)	Pseudomonas fluorescens F113	Bacteria; Proteobacteria; Gammaproteobacteria; Pseudomonadales; Pseudomonadaceae; Pseudomonas.	NC_016830	4	PgaA|378948100|174048..176528	PgaB|378948101|176541..178538	PgaC|378948102|178540..179895	PgaD|378948103|179892..180398
PNAG	PgaD_G1-8(378976520)|PgaC_G1(378976521)|PgaB_G1(378976522)|PgaA_G1(378976523)	Klebsiella pneumoniae subsp. pneumoniae HS11286	Bacteria; Proteobacteria; Gammaproteobacteria; Enterobacteriales; Enterobacteriaceae; Klebsiella.	NC_016845	4	PgaD|378976520|complement(396615..397064)	PgaC|378976521|complement(397064..398392)	PgaB|378976522|complement(398385..400400)	PgaA|378976523|complement(400409..402856)
PNAG	PgaA_G1(378713572)|PgaB_G1(378713573)|PgaC_G1(378713574)|PgaD_G1-1(378713575)	Escherichia coli KO11FL	Bacteria; Proteobacteria; Gammaproteobacteria; Enterobacteriales; Enterobacteriaceae; Escherichia.	NC_016902	4	PgaA|378713572|2905979..2908402	PgaB|378713573|2908411..2910429	PgaC|378713574|2910422..2911747	PgaD|378713575|2911749..2912162
PNAG	PgaC_G1(379015783)|PgaB_G3(379015785)	Staphylococcus aureus subsp. aureus VC40	Bacteria; Firmicutes; Bacilli; Bacillales; Staphylococcus.	NC_016912	2	PgaC|379015783|2646384..2647622	PgaB|379015785|2647888..2648760
PNAG	PgaC_G1(379022352)|PgaB_G3(379022354)	Staphylococcus aureus subsp. aureus M013	Bacteria; Firmicutes; Bacilli; Bacillales; Staphylococcus.	NC_016928	2	PgaC|379022352|2741794..2742906	PgaB|379022354|2743211..2744044
PNAG	PgaC_G1(379796988)|PgaB_G3(379796990)	Staphylococcus aureus subsp. aureus MSHR1132	Bacteria; Firmicutes; Bacilli; Bacillales; Staphylococcus.	NC_016941	2	PgaC|379796988|2718687..2719925	PgaB|379796990|2720191..2721063
PNAG	PgaC_G2(387814062)|PgaC_G1(387814065)|PgaB_G5(387814067)	Marinobacter hydrocarbonoclasticus ATCC 49840	Bacteria; Proteobacteria; Gammaproteobacteria; Alteromonadales; Alteromonadaceae; Marinobacter.	NC_017067	3	PgaC|387814062|1708307..1709293	PgaC|387814065|1711109..1711990	PgaB|387814067|1713178..1714191
PNAG	PgaB_G4(383785482)|PgaC_G1(383785484)	Leptospirillum ferrooxidans C2-3	Bacteria; Nitrospirae; Nitrospirales; Nitrospiraceae; Leptospirillum.	NC_017094	2	PgaB|383785482|2305024..2306997	PgaC|383785484|2308130..2309269
PNAG	PgaC_G1(384045566)|PgaB_G3(384045568)	Bacillus megaterium WSH-002	Bacteria; Firmicutes; Bacilli; Bacillales; Bacillaceae; Bacillus.	NC_017138	2	PgaC|384045566|1413187..1414443	PgaB|384045568|1414859..1415725
PNAG	PgaA_G1(384122309)|PgaB_G1(384122310)|PgaC_G1(384122311)|PgaD_G1-6(384122312)	Yersinia pestis D106004	Bacteria; Proteobacteria; Gammaproteobacteria; Enterobacteriales; Enterobacteriaceae; Yersinia.	NC_017154	4	PgaA|384122309|2212974..2215442	PgaB|384122310|2215605..2217476	PgaC|384122311|2217466..2218800	PgaD|384122312|2218797..2219264
PNAG	PgaD_G1-6(384126289)|PgaC_G1(384126290)|PgaB_G1(384126291)|PgaA_G1(384126292)	Yersinia pestis D182038	Bacteria; Proteobacteria; Gammaproteobacteria; Enterobacteriales; Enterobacteriaceae; Yersinia.	NC_017160	4	PgaD|384126289|complement(2318636..2319103)	PgaC|384126290|complement(2319100..2320434)	PgaB|384126291|complement(2320424..2322445)	PgaA|384126292|complement(2322458..2324926)
PNAG	PgaB_G1(384130885)|PgaC_G1(384130886)	Acinetobacter baumannii 1656-2	Bacteria; Proteobacteria; Gammaproteobacteria; Pseudomonadales; Moraxellaceae; Acinetobacter; Acinetobacter calcoaceticus/baumannii complex.	NC_017162	2	PgaB|384130885|1024397..1026391	PgaC|384130886|1026483..1027664
PNAG	PgaA_G3(384131285)|PgaB_G1(384131286)|PgaC_G1(384131287)|PgaD_G4-2(384131288)	Acinetobacter baumannii 1656-2	Bacteria; Proteobacteria; Gammaproteobacteria; Pseudomonadales; Moraxellaceae; Acinetobacter; Acinetobacter calcoaceticus/baumannii complex.	NC_017162	4	PgaA|384131285|1433296..1435698	PgaB|384131286|1435698..1437527	PgaC|384131287|1437527..1438774	PgaD|384131288|1438771..1439235
PNAG	PgaC_G1(384136531)|PgaD_G5(384136532)	Alicyclobacillus acidocaldarius subsp. acidocaldarius Tc-4-1	Bacteria; Firmicutes; Bacilli; Bacillales; Alicyclobacillaceae; Alicyclobacillus.	NC_017167	2	PgaC|384136531|2696972..2698519	PgaD|384136532|2698606..2699049
PNAG	PgaB_G1(384142286)|PgaC_G1(384142287)	Acinetobacter baumannii MDR-ZJ06	Bacteria; Proteobacteria; Gammaproteobacteria; Pseudomonadales; Moraxellaceae; Acinetobacter; Acinetobacter calcoaceticus/baumannii complex.	NC_017171	2	PgaB|384142286|1115070..1117064	PgaC|384142287|1117078..1118337
PNAG	PgaD_G4-2(384143759)|PgaC_G1(384143760)|PgaB_G1(384143761)|PgaA_G3(384143762)	Acinetobacter baumannii MDR-ZJ06	Bacteria; Proteobacteria; Gammaproteobacteria; Pseudomonadales; Moraxellaceae; Acinetobacter; Acinetobacter calcoaceticus/baumannii complex.	NC_017171	4	PgaD|384143759|complement(2580081..2580545)	PgaC|384143760|complement(2580542..2581789)	PgaB|384143761|complement(2581789..2583618)	PgaA|384143762|complement(2583618..2586056)
PNAG	PgaC_G1(384204280)|PgaB_G1(384204281)|PgaA_G9(384204282)	Bordetella pertussis CS	Bacteria; Proteobacteria; Betaproteobacteria; Burkholderiales; Alcaligenaceae; Bordetella.	NC_017223	3	PgaC|384204280|complement(2067228..2068487)	PgaB|384204281|complement(2068491..2070596)	PgaA|384204282|complement(2070602..2072587)
PNAG	PgaD_G3-1(384417778)|PgaC_G1(384417779)|PgaB_G1(384417780)|PgaA_G6(384417781)	Xanthomonas oryzae pv. oryzicola BLS256	Bacteria; Proteobacteria; Gammaproteobacteria; Xanthomonadales; Xanthomonadaceae; Xanthomonas.	NC_017267	4	PgaD|384417778|complement(766048..766653)	PgaC|384417779|complement(766650..767903)	PgaB|384417780|complement(767905..769803)	PgaA|384417781|complement(769805..771808)
PNAG	PgaC_G1(387144369)|PgaB_G3(387144371)	Staphylococcus aureus subsp. aureus TW20	Bacteria; Firmicutes; Bacilli; Bacillales; Staphylococcus.	NC_017331	2	PgaC|387144369|2993077..2994276	PgaB|387144371|2994542..2995414
PNAG	PgaC_G1(387603949)|PgaB_G3(387603950)	Staphylococcus aureus subsp. aureus ST398	Bacteria; Firmicutes; Bacilli; Bacillales; Staphylococcus.	NC_017333	2	PgaC|387603949|2828913..2830025	PgaB|387603950|2830291..2831163
PNAG	PgaC_G1(384551433)|PgaB_G3(384551435)	Staphylococcus aureus subsp. aureus JKD6159	Bacteria; Firmicutes; Bacilli; Bacillales; Staphylococcus.	NC_017338	2	PgaC|384551433|2767319..2768557	PgaB|384551435|2768823..2769695
PNAG	PgaC_G1(387151790)|PgaB_G3(387151792)	Staphylococcus aureus 04-02981	Bacteria; Firmicutes; Bacilli; Bacillales; Staphylococcus.	NC_017340	2	PgaC|387151790|2777133..2778371	PgaB|387151792|2778637..2779509
PNAG	PgaC_G1(384863313)|PgaB_G3(384863314)	Staphylococcus aureus subsp. aureus str. JKD6008	Bacteria; Firmicutes; Bacilli; Bacillales; Staphylococcus.	NC_017341	2	PgaC|384863313|2874336..2875574	PgaB|384863314|2875840..2876712
PNAG	PgaB_G3(384866404)|PgaC_G1(384866406)	Staphylococcus aureus subsp. aureus TCH60	Bacteria; Firmicutes; Bacilli; Bacillales; Staphylococcus.	NC_017342	2	PgaB|384866404|complement(568100..568993)	PgaC|384866406|complement(569237..570436)
PNAG	PgaC_G1(384865840)|PgaB_G3(384865841)	Staphylococcus aureus subsp. aureus ECT-R 2	Bacteria; Firmicutes; Bacilli; Bacillales; Staphylococcus.	NC_017343	2	PgaC|384865840|2685260..2686459	PgaB|384865841|2686725..2687597
PNAG	PgaC_G1(384871249)|PgaB_G3(384871250)	Staphylococcus aureus subsp. aureus T0131	Bacteria; Firmicutes; Bacilli; Bacillales; Staphylococcus.	NC_017347	2	PgaC|384871249|2863202..2864314	PgaB|384871250|2864580..2865452
PNAG	PgaC_G1(387781610)|PgaB_G3(387781612)	Staphylococcus aureus subsp. aureus LGA251	Bacteria; Firmicutes; Bacilli; Bacillales; Staphylococcus.	NC_017349	2	PgaC|387781610|2708814..2710013	PgaB|387781612|2710279..2711151
PNAG	PgaC_G1(385782884)|PgaB_G3(385782886)	Staphylococcus aureus subsp. aureus 11819-97	Bacteria; Firmicutes; Bacilli; Bacillales; Staphylococcus.	NC_017351	2	PgaC|385782884|2802104..2803303	PgaB|385782886|2803569..2804441
PNAG	PgaB_G3(385782978)|PgaC_G1(385782980)	Staphylococcus lugdunensis N920143	Bacteria; Firmicutes; Bacilli; Bacillales; Staphylococcus.	NC_017353	2	PgaB|385782978|complement(28409..29272)	PgaC|385782980|complement(29552..30775)
PNAG	PgaB_G1(385236586)|PgaC_G1(385236587)	Acinetobacter baumannii TCDC-AB0715	Bacteria; Proteobacteria; Gammaproteobacteria; Pseudomonadales; Moraxellaceae; Acinetobacter; Acinetobacter calcoaceticus/baumannii complex.	NC_017387	2	PgaB|385236586|1131303..1133297	PgaC|385236587|1133389..1134570
PNAG	PgaD_G4-2(385238096)|PgaC_G1(385238097)|PgaB_G1(385238098)|PgaA_G3(385238099)	Acinetobacter baumannii TCDC-AB0715	Bacteria; Proteobacteria; Gammaproteobacteria; Pseudomonadales; Moraxellaceae; Acinetobacter; Acinetobacter calcoaceticus/baumannii complex.	NC_017387	4	PgaD|385238096|complement(2712502..2712966)	PgaC|385238097|complement(2712963..2714210)	PgaB|385238098|complement(2714210..2716039)	PgaA|385238099|complement(2716039..2718441)
PNAG	PgaC_G1(385830160)|PgaB_G9(385830161)	Lactococcus lactis subsp. lactis CV56	Bacteria; Firmicutes; Bacilli; Lactobacillales; Streptococcaceae; Lactococcus.	NC_017486	2	PgaC|385830160|595978..597198	PgaB|385830161|597471..598364
PNAG	PgaD_G1-8(386032703)|PgaC_G1(386032704)|PgaB_G1(386032705)|PgaA_G1(386032706)	Klebsiella pneumoniae KCTC 2242	Bacteria; Proteobacteria; Gammaproteobacteria; Enterobacteriales; Enterobacteriaceae; Klebsiella.	NC_017540	4	PgaD|386032703|complement(132973..133422)	PgaC|386032704|complement(133422..134750)	PgaB|386032705|complement(134743..136758)	PgaA|386032706|complement(136767..139001)
PNAG	PgaA_G1(386308141)|PgaA_G1(386308142)|PgaB_G1(386308143)|PgaC_G1(386308144)|PgaD_G1-6(386308145)	Yersinia enterocolitica subsp. palearctica Y11	Bacteria; Proteobacteria; Gammaproteobacteria; Enterobacteriales; Enterobacteriaceae; Yersinia.	NC_017564	5	PgaA|386308141|732748..733854	PgaA|386308142|733851..735191	PgaB|386308143|735245..737227	PgaC|386308144|737217..738551	PgaD|386308145|738548..739015
PNAG	PgaB_G3(386318152)|PgaC_G1(386318154)	Staphylococcus pseudintermedius ED99	Bacteria; Firmicutes; Bacilli; Bacillales; Staphylococcus.	NC_017568	2	PgaB|386318152|complement(146428..147294)	PgaC|386318154|complement(147571..148797)
PNAG	PgaA_G9(410684189)|PgaB_G1(410684190)|PgaC_G1(410684191)	Ralstonia solanacearum CMR15	Bacteria; Proteobacteria; Betaproteobacteria; Burkholderiales; Burkholderiaceae; Ralstonia.	NC_017589	3	PgaA|410684189|305604..308045	PgaB|410684190|308096..310225	PgaC|410684191|310229..311503
PNAG	PgaB_G1(386596144)|PgaC_G1(386596145)|PgaD_G1-1(386596146)	Escherichia coli DH1	Bacteria; Proteobacteria; Gammaproteobacteria; Enterobacteriales; Enterobacteriaceae; Escherichia.	NC_017625	3	PgaB|386596144|2791262..2793280	PgaC|386596145|2793273..2794598	PgaD|386596146|2794600..2795013
PNAG	PgaD_G1-1(386598783)|PgaC_G1(386598784)|PgaB_G1(386598785)|PgaA_G1(386598786)	Escherichia coli IHE3034	Bacteria; Proteobacteria; Gammaproteobacteria; Enterobacteriales; Enterobacteriaceae; Escherichia.	NC_017628	4	PgaD|386598783|complement(1115816..1116229)	PgaC|386598784|complement(1116231..1117556)	PgaB|386598785|complement(1117549..1119567)	PgaA|386598786|complement(1119576..1121999)
PNAG	PgaD_G1-1(386638353)|PgaC_G1(386638354)|PgaB_G1(386638355)|PgaA_G1(386638356)	Escherichia coli ABU 83972	Bacteria; Proteobacteria; Gammaproteobacteria; Enterobacteriales; Enterobacteriaceae; Escherichia.	NC_017631	4	PgaD|386638353|complement(1094109..1094522)	PgaC|386638354|complement(1094524..1095762)	PgaB|386638355|complement(1095842..1097860)	PgaA|386638356|complement(1097869..1100292)
PNAG	PgaA_G1(386605079)|PgaB_G1(386605080)|PgaC_G1(386605081)|PgaD_G1-1(386605082)	Escherichia coli UM146	Bacteria; Proteobacteria; Gammaproteobacteria; Enterobacteriales; Enterobacteriaceae; Escherichia.	NC_017632	4	PgaA|386605079|2563440..2565863	PgaB|386605080|2565872..2567890	PgaC|386605081|2567883..2569208	PgaD|386605082|2569210..2569623
PNAG	PgaD_G1-1(387611561)|PgaC_G1(387611562)|PgaB_G1(387611563)	Escherichia coli ETEC H10407	Bacteria; Proteobacteria; Gammaproteobacteria; Enterobacteriales; Enterobacteriaceae; Escherichia.	NC_017633	3	PgaD|387611561|complement(1191619..1191984)	PgaC|387611562|complement(1191986..1193311)	PgaB|387611563|complement(1193304..1195322)
PNAG	PgaD_G1-1(387616329)|PgaC_G1(387616330)|PgaB_G1(387616331)|PgaA_G1(387616332)	Escherichia coli O83:H1 str. NRG 857C	Bacteria; Proteobacteria; Gammaproteobacteria; Enterobacteriales; Enterobacteriaceae; Escherichia.	NC_017634	4	PgaD|387616329|complement(1063842..1064255)	PgaC|387616330|complement(1064257..1065582)	PgaB|387616331|complement(1065575..1067593)	PgaA|387616332|complement(1067602..1070025)
PNAG	PgaD_G1-1(386608386)|PgaC_G1(386608387)|PgaB_G1(386608388)|PgaA_G1(386608389)	Escherichia coli W	Bacteria; Proteobacteria; Gammaproteobacteria; Enterobacteriales; Enterobacteriaceae; Escherichia.	NC_017635	4	PgaD|386608386|complement(1193324..1193737)	PgaC|386608387|complement(1193739..1195064)	PgaB|386608388|complement(1195057..1197075)	PgaA|386608389|complement(1197084..1199507)
PNAG	PgaD_G1-1(387620750)|PgaC_G1(387620751)|PgaB_G1(387620752)	Escherichia coli DH1	Bacteria; Proteobacteria; Gammaproteobacteria; Enterobacteriales; Enterobacteriaceae; Escherichia.	NC_017638	3	PgaD|387620750|complement(1076434..1076847)	PgaC|387620751|complement(1076849..1078174)	PgaB|387620752|complement(1078167..1080185)
PNAG	PgaD_G1-1(386618610)|PgaC_G1(386618611)|PgaB_G1(386618612)|PgaA_G1(386618613)	Escherichia coli NA114	Bacteria; Proteobacteria; Gammaproteobacteria; Enterobacteriales; Enterobacteriaceae; Escherichia.	NC_017644	4	PgaD|386618610|complement(1134302..1134715)	PgaC|386618611|complement(1134717..1135955)	PgaB|386618612|complement(1136035..1138053)	PgaA|386618613|complement(1138062..1140485)
PNAG	PgaD_G1-1(386623479)|PgaC_G1(386623480)|PgaB_G1(386623481)|PgaA_G1(386623482)	Escherichia coli O7:K1 str. CE10	Bacteria; Proteobacteria; Gammaproteobacteria; Enterobacteriales; Enterobacteriaceae; Escherichia.	NC_017646	4	PgaD|386623479|complement(1160398..1160811)	PgaC|386623480|complement(1160813..1162138)	PgaB|386623481|complement(1162131..1164149)	PgaA|386623482|complement(1164158..1166581)
PNAG	PgaD_G1-1(386628549)|PgaC_G1(386628550)|PgaB_G1(386628551)|PgaA_G1(386628552)	Escherichia coli str. 'clone D i2'	Bacteria; Proteobacteria; Gammaproteobacteria; Enterobacteriales; Enterobacteriaceae; Escherichia.	NC_017651	4	PgaD|386628549|complement(1085915..1086328)	PgaC|386628550|complement(1086330..1087655)	PgaB|386628551|complement(1087648..1089666)	PgaA|386628552|complement(1089675..1092098)
PNAG	PgaD_G1-1(386633469)|PgaC_G1(386633470)|PgaB_G1(386633471)|PgaA_G1(386633472)	Escherichia coli str. 'clone D i14'	Bacteria; Proteobacteria; Gammaproteobacteria; Enterobacteriales; Enterobacteriaceae; Escherichia.	NC_017652	4	PgaD|386633469|complement(1085915..1086328)	PgaC|386633470|complement(1086330..1087655)	PgaB|386633471|complement(1087648..1089666)	PgaA|386633472|complement(1089675..1092098)
PNAG	PgaD_G1-1(387506132)|PgaC_G1(387506133)|PgaB_G1(387506134)|PgaA_G1(387506135)	Escherichia coli O55:H7 str. RM12579	Bacteria; Proteobacteria; Gammaproteobacteria; Enterobacteriales; Enterobacteriaceae; Escherichia.	NC_017656	4	PgaD|387506132|complement(1307317..1307730)	PgaC|387506133|complement(1307732..1309057)	PgaB|387506134|complement(1309050..1311068)	PgaA|387506135|complement(1311077..1313500)
PNAG	PgaA_G1(386702002)|PgaB_G1(386702003)|PgaC_G1(386702004)|PgaD_G1-1(386702005)	Escherichia coli KO11FL	Bacteria; Proteobacteria; Gammaproteobacteria; Enterobacteriales; Enterobacteriaceae; Escherichia.	NC_017660	4	PgaA|386702002|3691472..3693895	PgaB|386702003|3693904..3695922	PgaC|386702004|3695915..3697240	PgaD|386702005|3697242..3697655
PNAG	PgaD_G1-1(386704198)|PgaC_G1(386704199)|PgaB_G1(386704200)|PgaA_G1(386704201)	Escherichia coli P12b	Bacteria; Proteobacteria; Gammaproteobacteria; Enterobacteriales; Enterobacteriaceae; Escherichia.	NC_017663	4	PgaD|386704198|complement(1106204..1106617)	PgaC|386704199|complement(1106619..1107944)	PgaB|386704200|complement(1107937..1109955)	PgaA|386704201|complement(1109964..1112387)
PNAG	PgaD_G1-1(386708834)|PgaC_G1(386708835)|PgaB_G1(386708836)|PgaA_G1(386708837)	Escherichia coli W	Bacteria; Proteobacteria; Gammaproteobacteria; Enterobacteriales; Enterobacteriaceae; Escherichia.	NC_017664	4	PgaD|386708834|complement(1191037..1191450)	PgaC|386708835|complement(1191452..1192777)	PgaB|386708836|complement(1192770..1194788)	PgaA|386708837|complement(1194797..1197220)
PNAG	PgaA_G6(386719234)|PgaB_G1(386719235)|PgaC_G1(386719236)|PgaD_G3-1(386719237)	Stenotrophomonas maltophilia D457	Bacteria; Proteobacteria; Gammaproteobacteria; Xanthomonadales; Xanthomonadaceae; Stenotrophomonas; Stenotrophomonas maltophilia group.	NC_017671	4	PgaA|386719234|3180843..3182870	PgaB|386719235|3182872..3184758	PgaC|386719236|3184760..3186016	PgaD|386719237|3186013..3186483
PNAG	PgaC_G1(386730402)|PgaB_G3(386730403)	Staphylococcus aureus subsp. aureus 71193	Bacteria; Firmicutes; Bacilli; Bacillales; Staphylococcus.	NC_017673	2	PgaC|386730402|2671766..2673004	PgaB|386730403|2673249..2674142
PNAG	PgaC_G1(386832233)|PgaB_G3(386832235)	Staphylococcus aureus subsp. aureus HO 5096 0412	Bacteria; Firmicutes; Bacilli; Bacillales; Staphylococcus.	NC_017763	2	PgaC|386832233|2789502..2790740	PgaB|386832235|2791006..2791878
PNAG	PgaA_G1(470157202)|PgaB_G1(470157203)|PgaC_G1(470157204)|PgaD_G1-9(470157205)	Pectobacterium sp. SCC3193	Bacteria; Proteobacteria; Gammaproteobacteria; Enterobacteriales; Enterobacteriaceae; Pectobacterium.	NC_017845	4	PgaA|470157202|5149740..5152202	PgaB|470157203|5152214..5154229	PgaC|470157204|5154226..5155554	PgaD|470157205|5155558..5155989
PNAG	PgaA_G11(387121444)|PgaC_G1(387121445)	Aggregatibacter actinomycetemcomitans D7S-1	Bacteria; Proteobacteria; Gammaproteobacteria; Pasteurellales; Pasteurellaceae; Aggregatibacter.	NC_017846	2	PgaA|387121444|1647941..1650328	PgaC|387121445|1652275..1653510
PNAG	PgaA_G3(387123403)|PgaB_G1(387123404)|PgaC_G1(387123405)|PgaD_G4-2(387123406)	Acinetobacter baumannii MDR-TJ	Bacteria; Proteobacteria; Gammaproteobacteria; Pseudomonadales; Moraxellaceae; Acinetobacter; Acinetobacter calcoaceticus/baumannii complex.	NC_017847	4	PgaA|387123403|1431971..1434409	PgaB|387123404|1434409..1436238	PgaC|387123405|1436238..1437485	PgaD|387123406|1437482..1437946
PNAG	PgaC_G1(387124875)|PgaB_G1(387124876)	Acinetobacter baumannii MDR-TJ	Bacteria; Proteobacteria; Gammaproteobacteria; Pseudomonadales; Moraxellaceae; Acinetobacter; Acinetobacter calcoaceticus/baumannii complex.	NC_017847	2	PgaC|387124875|complement(2941085..2942344)	PgaB|387124876|complement(2942358..2944352)
PNAG	PgaD_G1-1(387881781)|PgaC_G1(387881782)|PgaB_G1(387881783)|PgaA_G1(387881784)	Escherichia coli Xuzhou21	Bacteria; Proteobacteria; Gammaproteobacteria; Enterobacteriales; Enterobacteriaceae; Escherichia.	NC_017906	4	PgaD|387881781|complement(1330996..1331409)	PgaC|387881782|complement(1331411..1332736)	PgaB|387881783|complement(1332729..1334747)	PgaA|387881784|complement(1334756..1337179)
PNAG	PgaA_G1(387891401)|PgaB_G1(387891402)|PgaC_G1(387891403)|PgaD_G1-4(387891404)	Pseudomonas fluorescens A506	Bacteria; Proteobacteria; Gammaproteobacteria; Pseudomonadales; Pseudomonadaceae; Pseudomonas.	NC_017911	4	PgaA|387891401|184191..186671	PgaB|387891402|186684..188681	PgaC|387891403|188684..190024	PgaD|387891404|190027..190503
PNAG	PgaA_G9(387905312)|PgaB_G1(387905313)|PgaC_G1(387905314)	Burkholderia sp. KJ006	Bacteria; Proteobacteria; Betaproteobacteria; Burkholderiales; Burkholderiaceae; Burkholderia.	NC_017921	3	PgaA|387905312|1793626..1796493	PgaB|387905313|1796509..1798602	PgaC|387905314|1798599..1799870
PNAG	PgaC_G1(389853836)|PgaB_G9(389853841)	Lactococcus lactis subsp. cremoris NZ9000	Bacteria; Firmicutes; Bacilli; Lactobacillales; Streptococcaceae; Lactococcus.	NC_017949	2	PgaC|389853836|642354..643568	PgaB|389853841|645157..645948
PNAG	PgaC_G1(390952240)|PgaB_G14(390952241)|PgaC_NA1(390952242)|PgaC_NA2(390952243)	Thiocystis violascens DSM 198	Bacteria; Proteobacteria; Gammaproteobacteria; Chromatiales;Chromatiaceae; Thiocystis.	NC_018012	4	PgaC|390952240|4406669..4407652	PgaB|390952241|4407649..4408443	PgaC|390952242|4408440..4409360	PgaC|390952243|4409373..4410287
PNAG	PgaB_G13(390954993)|PgaC_G6(390954995)	Aequorivita sublithincola DSM 14238	Bacteria; Bacteroidetes; Flavobacteriia; Flavobacteriales; Flavobacteriaceae; Aequorivita.	NC_018013	2	PgaB|390954993|2454815..2455564	PgaC|390954995|2456533..2458218
PNAG	PgaC_G1(392417934)|PgaB_G15(392417935)	Mycobacterium chubuense NBB4	Bacteria; Actinobacteria; Actinobacteridae; Actinomycetales; Corynebacterineae; Mycobacteriaceae; Mycobacterium.	NC_018027	2	PgaC|392417934|4348409..4349767	PgaB|392417935|4349764..4351335
PNAG	PgaB_G15(392418365)|PgaC_G1(392418367)	Mycobacterium chubuense NBB4	Bacteria; Actinobacteria; Actinobacteridae; Actinomycetales; Corynebacterineae; Mycobacteriaceae; Mycobacterium.	NC_018027	2	PgaB|392418365|complement(4825080..4826732)	PgaC|392418367|complement(4826824..4828257)
PNAG	PgaC_G1(393199364)|PgaB_G7(393199365)	Solibacillus silvestris StLB046	Bacteria; Firmicutes; Bacilli; Bacillales; Planococcaceae; Solibacillus.	NC_018065	2	PgaC|393199364|705306..706676	PgaB|393199365|706681..707607
PNAG	PgaA_G1(392980645)|PgaB_G1(392980646)|PgaC_G1(392980647)|PgaD_G1-8(392980648)	Enterobacter cloacae subsp. dissolvens SDM	Bacteria; Proteobacteria; Gammaproteobacteria; Enterobacteriales; Enterobacteriaceae; Enterobacter; Enterobacter cloacae complex.	NC_018079	4	PgaA|392980645|4120296..4122734	PgaB|392980646|4122743..4124680	PgaC|392980647|4124673..4126004	PgaD|392980648|4126001..4126429
PNAG	PgaC_G1(399984892)|PgaB_G15(399984893)	Mycobacterium smegmatis str. MC2 155	Bacteria; Actinobacteria; Actinobacteridae; Actinomycetales; Corynebacterineae; Mycobacteriaceae; Mycobacterium.	NC_018289	2	PgaC|399984892|556073..557329	PgaB|399984893|557326..558861
PNAG	PgaA_G1(401765194)|PgaB_G1(401765195)|PgaC_G1(401765196)|PgaD_G1-8(401765197)	Enterobacter cloacae subsp. cloacae ENHKU01	Bacteria; Proteobacteria; Gammaproteobacteria; Enterobacteriales; Enterobacteriaceae; Enterobacter; Enterobacter cloacae complex.	NC_018405	4	PgaA|401765194|4004347..4006785	PgaB|401765195|4006794..4008743	PgaC|401765196|4008736..4010067	PgaD|401765197|4010064..4010495
PNAG	PgaA_G9(402569252)|PgaB_G1(402569253)|PgaC_G1(402569254)	Burkholderia cepacia GG4	Bacteria; Proteobacteria; Betaproteobacteria; Burkholderiales; Burkholderiaceae; Burkholderia; Burkholderia cepacia complex.	NC_018514	3	PgaA|402569252|1474221..1476923	PgaB|402569253|1476939..1479032	PgaC|402569254|1479029..1480300
PNAG	PgaC_G1(408414937)|PgaB_G1(408414938)|PgaA_G9(408414939)	Bordetella pertussis 18323	Bacteria; Proteobacteria; Betaproteobacteria; Burkholderiales; Alcaligenaceae; Bordetella.	NC_018518	3	PgaC|408414937|complement(1014052..1015311)	PgaB|408414938|complement(1015315..1017420)	PgaA|408414939|complement(1017426..1019411)
PNAG	PgaA_G1(402782880)|PgaB_G1(402782881)|PgaC_G1(402782882)|PgaD_G1-8(402782883)	Klebsiella pneumoniae subsp. pneumoniae 1084	Bacteria; Proteobacteria; Gammaproteobacteria; Enterobacteriales; Enterobacteriaceae; Klebsiella.	NC_018522	4	PgaA|402782880|4958126..4960594	PgaB|402782881|4960603..4962618	PgaC|402782882|4962611..4963939	PgaD|402782883|4963939..4964388
PNAG	PgaC_G1(404479994)|PgaB_G3(404479995)	Staphylococcus aureus 08BA02176	Bacteria; Firmicutes; Bacilli; Bacillales; Staphylococcus.	NC_018608	2	PgaC|404479994|2739083..2740321	PgaB|404479995|2740587..2741459
PNAG	PgaB_G4(410478343)|PgaC_G1(410478345)|PgaB_G12(410478346)	Leptospirillum ferriphilum ML-04	Bacteria; Nitrospirae; Nitrospirales; Nitrospiraceae; Leptospirillum.	NC_018649	3	PgaB|410478343|718370..720331	PgaC|410478345|721503..722648	PgaB|410478346|722645..723442
PNAG	PgaA_G1(410483250)|PgaB_G1(410483251)|PgaC_G1(410483252)|PgaD_G1-1(410483253)	Escherichia coli O104:H4 str. 2009EL-2050	Bacteria; Proteobacteria; Gammaproteobacteria; Enterobacteriales; Enterobacteriaceae; Escherichia.	NC_018650	4	PgaA|410483250|3223929..3226352	PgaB|410483251|3226361..3228379	PgaC|410483252|3228372..3229697	PgaD|410483253|3229699..3230112
PNAG	PgaA_G1(407482698)|PgaB_G1(407482699)|PgaC_G1(407482700)|PgaD_G1-1(407482701)	Escherichia coli O104:H4 str. 2011C-3493	Bacteria; Proteobacteria; Gammaproteobacteria; Enterobacteriales; Enterobacteriaceae; Escherichia.	NC_018658	4	PgaA|407482698|3231673..3234096	PgaB|407482699|3234105..3236123	PgaC|407482700|3236116..3237441	PgaD|407482701|3237443..3237856
PNAG	PgaA_G1(407468571)|PgaB_G1(407468570)|PgaC_G1(407468569)|PgaD_G1-1(407468568)	Escherichia coli O104:H4 str. 2009EL-2071	Bacteria; Proteobacteria; Gammaproteobacteria; Enterobacteriales; Enterobacteriaceae; Escherichia.	NC_018661	4	PgaA|407468571|3281554..3283977	PgaB|407468570|3283986..3286004	PgaC|407468569|3285997..3287322	PgaD|407468568|3287324..3287737
PNAG	PgaB_G16(407474545)|PgaC_G1(407474546)	NA LOCUS NC_018664 3105335 bp DNA circular CON 11-JUN-2013 DEFINITION Clostridium acidurici 9a chromosome, complete genome. ACCESSION NC_018664 VERSION NC_018664.1 GI:407472532 DBLINK Project: 176126 BioProject: PRJNA176126 KEYWORDS RefSeq. SOURCE [Clostridium] acidurici 9a (Gottschalkia acidurici 9a) ORGANISM [Clostridium] acidurici 9a Bacteria; Firmicutes; Clostridia; Clostridiales; Gottschalki…		NC_018664	2	PgaB|407474545|complement(2206849..2208687)	PgaC|407474546|complement(2208687..2210567)
PNAG	PgaC_G1(407693100)|PgaB_G1(407693101)|PgaA_G11(407693102)	Actinobacillus suis H91-0380	Bacteria; Proteobacteria; Gammaproteobacteria; Pasteurellales; Pasteurellaceae; Actinobacillus.	NC_018690	3	PgaC|407693100|complement(1679043..1680278)	PgaB|407693101|complement(1680287..1682059)	PgaA|407693102|complement(1682073..1684493)
PNAG	PgaB_G1(407931917)|PgaC_G1(407931918)	Acinetobacter baumannii TYTH-1	Bacteria; Proteobacteria; Gammaproteobacteria; Pseudomonadales; Moraxellaceae; Acinetobacter; Acinetobacter calcoaceticus/baumannii complex.	NC_018706	2	PgaB|407931917|1335970..1337964	PgaC|407931918|1337978..1339237
PNAG	PgaD_G4-2(407933286)|PgaC_G1(407933287)|PgaB_G1(407933288)|PgaA_G3(407933289)	Acinetobacter baumannii TYTH-1	Bacteria; Proteobacteria; Gammaproteobacteria; Pseudomonadales; Moraxellaceae; Acinetobacter; Acinetobacter calcoaceticus/baumannii complex.	NC_018706	4	PgaD|407933286|complement(2769051..2769515)	PgaC|407933287|complement(2769512..2770759)	PgaB|407933288|complement(2770759..2772588)	PgaA|407933289|complement(2772588..2775026)
PNAG	PgaC_G1(410472168)|PgaB_G1(410472169)|PgaA_G9(410472170)	Bordetella parapertussis Bpp5	Bacteria; Proteobacteria; Betaproteobacteria; Burkholderiales; Alcaligenaceae; Bordetella.	NC_018828	3	PgaC|410472168|complement(1585451..1586710)	PgaB|410472169|complement(1586714..1588819)	PgaA|410472170|complement(1588825..1590771)
PNAG	PgaC_G1(410419460)|PgaB_G1(410419461)|PgaA_G9(410419462)	Bordetella bronchiseptica MO149	Bacteria; Proteobacteria; Betaproteobacteria; Burkholderiales; Alcaligenaceae; Bordetella.	NC_018829	3	PgaC|410419460|complement(1786211..1787470)	PgaB|410419461|complement(1787474..1789579)	PgaA|410419462|complement(1789585..1791570)
PNAG	PgaA_G9(412339056)|PgaB_G1(412339057)|PgaC_G1(412339058)	Bordetella bronchiseptica 253	Bacteria; Proteobacteria; Betaproteobacteria; Burkholderiales; Alcaligenaceae; Bordetella.	NC_019382	3	PgaA|412339056|1899661..1901646	PgaB|412339057|1901652..1903757	PgaC|412339058|1903761..1905020
PNAG	PgaC_G1(428306307)|PgaB_G5(428306308)|PgaC_G1(428306310)|PgaB_G14(428306311)	Crinalium epipsammum PCC 9333	Bacteria; Cyanobacteria; Oscillatoriophycideae; Oscillatoriales; Crinalium.	NC_019753	4	PgaC|428306307|complement(3102216..3103619)	PgaB|428306308|complement(3103612..3104646)	PgaC|428306310|complement(3105445..3106368)	PgaC+PgaB|428306311|complement(3106479..3108221)
PNAG	PgaD_G1-1(443617137)|PgaC_G1(443617138)|PgaB_G1(443617139)|PgaA_G1(443617140)	Escherichia coli APEC O78	Bacteria; Proteobacteria; Gammaproteobacteria; Enterobacteriales; Enterobacteriaceae; Escherichia.	NC_020163	4	PgaD|443617137|complement(1872344..1872757)	PgaC|443617138|complement(1872759..1874084)	PgaB|443617139|complement(1874077..1876095)	PgaA|443617140|complement(1876104..1878527)
PNAG	PgaA_G1(444353619)|PgaB_G1(444353620)|PgaC_G1(444353621)|PgaD_G1-8(444353622)	Enterobacter aerogenes EA1509E	Bacteria; Proteobacteria; Gammaproteobacteria; Enterobacteriales; Enterobacteriaceae; Enterobacter.	NC_020181	4	PgaA|444353619|3549249..3551570	PgaB|444353620|3551579..3553594	PgaC|444353621|3553587..3554918	PgaD|444353622|3554915..3555349
PNAG	PgaA_G1(447919337)|PgaB_G1(447919338)|PgaC_G1(447919339)|PgaD_G1-4(447919340)	Pseudomonas poae RE*1-1-14	Bacteria; Proteobacteria; Gammaproteobacteria; Pseudomonadales; Pseudomonadaceae; Pseudomonas.	NC_020209	4	PgaA|447919337|4935075..4937555	PgaB|447919338|4937568..4939565	PgaC|447919339|4939568..4940908	PgaD|447919340|4940910..4941386
PNAG	PgaD_G1-2(448243269)|PgaC_G1(448243270)|PgaB_G1(448243271)|PgaA_G1(448243272)	Serratia marcescens WW4	Bacteria; Proteobacteria; Gammaproteobacteria; Enterobacteriales; Enterobacteriaceae; Serratia.	NC_020211	4	PgaD|448243269|complement(3791834..3792274)	PgaC|448243270|complement(3792271..3793605)	PgaB|448243271|complement(3793602..3795608)	PgaA|448243272|complement(3795619..3798075)
PNAG	PgaD_G6(451818744)|PgaC_G1(451818745)	Clostridium saccharoperbutylacetonicum N1-4(HMT)	Bacteria; Firmicutes; Clostridia; Clostridiales; Clostridiaceae; Clostridium.	NC_020291	2	PgaD|451818744|complement(2123329..2123757)	PgaC|451818745|complement(2123760..2124983)
PNAG	PgaC_G1(459284770)|PgaB_G9(459284771)	Lactococcus lactis subsp. lactis IO-1	Bacteria; Firmicutes; Bacilli; Lactobacillales; Streptococcaceae; Lactococcus.	NC_020450	2	PgaC|459284770|590848..592068	PgaB|459284771|592407..593246
PNAG	PgaD_G4-2(476409708)|PgaC_G1(476409709)|PgaB_G1(476409710)	uncultured Sulfuricurvum sp. RIFRC-1	Bacteria; Proteobacteria; Epsilonproteobacteria; Campylobacterales; Helicobacteraceae; Sulfuricurvum; environmental samples.	NC_020505	3	PgaD|476409708|complement(508574..509017)	PgaC|476409709|complement(509019..510311)	PgaB|476409710|complement(510324..512333)
PNAG	PgaC_G1(470166673)|PgaB_G1(470166674)|PgaA_G11(470166675)	Bibersteinia trehalosi USDA-ARS-USMARC-192	Bacteria; Proteobacteria; Gammaproteobacteria; Pasteurellales; Pasteurellaceae; Bibersteinia.	NC_020515	3	PgaC|470166673|complement(727589..728824)	PgaB|470166674|complement(728837..730720)	PgaA|470166675|complement(730730..733141)
PNAG	PgaC_G1(470192242)|PgaB_G3(470192243)	Staphylococcus aureus subsp. aureus ST228	Bacteria; Firmicutes; Bacilli; Bacillales; Staphylococcus.	NC_020529	2	PgaC|470192242|2715257..2716456	PgaB|470192243|2716701..2717594
PNAG	PgaC_G1(470194207)|PgaB_G3(470194208)	Staphylococcus aureus subsp. aureus ST228	Bacteria; Firmicutes; Bacilli; Bacillales; Staphylococcus.	NC_020532	2	PgaC|470194207|2715612..2716811	PgaB|470194208|2717056..2717949
PNAG	PgaC_G1(470196173)|PgaB_G3(470196174)	Staphylococcus aureus subsp. aureus ST228	Bacteria; Firmicutes; Bacilli; Bacillales; Staphylococcus.	NC_020533	2	PgaC|470196173|2715564..2716763	PgaB|470196174|2717008..2717901
PNAG	PgaC_G1(470198138)|PgaB_G3(470198139)	Staphylococcus aureus subsp. aureus ST228	Bacteria; Firmicutes; Bacilli; Bacillales; Staphylococcus.	NC_020536	2	PgaC|470198138|2715220..2716419	PgaB|470198139|2716664..2717557
PNAG	PgaC_G1(470200107)|PgaB_G3(470200108)	Staphylococcus aureus subsp. aureus ST228	Bacteria; Firmicutes; Bacilli; Bacillales; Staphylococcus.	NC_020537	2	PgaC|470200107|2714992..2716191	PgaB|470200108|2716436..2717329
PNAG	PgaB_G1(469821072)|PgaC_G1(469821073)	Acinetobacter baumannii D1279779	Bacteria; Proteobacteria; Gammaproteobacteria; Pseudomonadales; Moraxellaceae; Acinetobacter; Acinetobacter calcoaceticus/baumannii complex.	NC_020547	2	PgaB|469821072|994260..996254	PgaC|469821073|996268..997527
PNAG	PgaD_G4-2(469822334)|PgaC_G1(469822335)|PgaB_G1(469822336)|PgaA_G3(469822337)	Acinetobacter baumannii D1279779	Bacteria; Proteobacteria; Gammaproteobacteria; Pseudomonadales; Moraxellaceae; Acinetobacter; Acinetobacter calcoaceticus/baumannii complex.	NC_020547	4	PgaD|469822334|complement(2334137..2334601)	PgaC|469822335|complement(2334598..2335845)	PgaB|469822336|complement(2335845..2337674)	PgaA|469822337|complement(2337674..2340076)
PNAG	PgaC_G1(470219874)|PgaB_G3(470219875)	Staphylococcus aureus subsp. aureus ST228	Bacteria; Firmicutes; Bacilli; Bacillales; Staphylococcus.	NC_020564	2	PgaC|470219874|2715241..2716440	PgaB|470219875|2716685..2717578
PNAG	PgaC_G1(470223696)|PgaB_G3(470223697)	Staphylococcus aureus subsp. aureus ST228	Bacteria; Firmicutes; Bacilli; Bacillales; Staphylococcus.	NC_020566	2	PgaC|470223696|2715186..2716385	PgaB|470223697|2716630..2717523
PNAG	PgaC_G1(470225663)|PgaB_G3(470225664)	Staphylococcus aureus subsp. aureus ST228	Bacteria; Firmicutes; Bacilli; Bacillales; Staphylococcus.	NC_020568	2	PgaC|470225663|2715057..2716256	PgaB|470225664|2716501..2717394
PNAG	PgaD_G3-NA2(470471690)|PgaC_G1(470471691)|PgaB_G1(470471692)|PgaA_G6(470471693)	Xanthomonas axonopodis Xac29-1	Bacteria; Proteobacteria; Gammaproteobacteria; Xanthomonadales;Xanthomonadaceae; Xanthomonas.	NC_020800	4	PgaD|470471690|complement(2084647..2085093)	PgaC|470471691|complement(2085090..2086343)	PgaB|470471692|complement(2086347..2088245)	PgaA|470471693|complement(2088227..2090185)
PNAG	PgaA_G6(471268107)|PgaB_G1(471268108)|PgaC_G1(471268109)|PgaD_G3-NA3(471268110)	Xanthomonas citri subsp. citri Aw12879	Bacteria; Proteobacteria; Gammaproteobacteria; Xanthomonadales;Xanthomonadaceae; Xanthomonas.	NC_020815	4	PgaA|471268107|2919066..2921108	PgaB|471268108|2921105..2922988	PgaC|471268109|2922992..2924245	PgaD|471268110|2924242..2924688
PNAG	PgaB_G1(479273412)|PgaC_G1(479273413)|PgaD_G1-8(479273414)	Enterobacter cloacae subsp. cloacae NCTC 9394	Bacteria; Proteobacteria; Gammaproteobacteria; Enterobacteriales; Enterobacteriaceae; Enterobacter; Enterobacter cloacae complex.	NC_021046	3	PgaB|479273412|3263756..3265699	PgaC|479273413|3265692..3267023	PgaD|479273414|3267020..3267454
PNAG	PgaB_G15(479322539)|PgaC_G1(479322541)	Streptomyces sp. PAMC26508	Bacteria; Actinobacteria; Actinobacteridae; Actinomycetales; Streptomycineae; Streptomycetaceae; Streptomyces.	NC_021055	2	PgaB|479322539|complement(6011008..6012543)	PgaC|479322541|complement(6012644..6014122)
PNAG	PgaC_G1(479330665)|PgaB_G3(479330667)	Staphylococcus aureus M1	Bacteria; Firmicutes; Bacilli; Bacillales; Staphylococcus.	NC_021059	2	PgaC|479330665|2815217..2816329	PgaB|479330667|2816595..2817467
PNAG	PgaB_G15(494689732)|PgaC_G1(494689734)	Actinoplanes sp. N902-109	Bacteria; Actinobacteria; Actinobacteridae; Actinomycetales; Micromonosporineae; Micromonosporaceae; Actinoplanes.	NC_021191	2	PgaB|494689732|complement(8303473..8305008)	PgaC|494689734|complement(8305100..8306623)
PNAG	PgaD_G1-8(529986090)|PgaC_G1(529986091)|PgaB_G1(529986092)|PgaA_G1(529986093)|PgaA_G1(529986094)	Klebsiella pneumoniae	Bacteria; Proteobacteria; Gammaproteobacteria; Enterobacteriales; Enterobacteriaceae; Klebsiella.	NC_021232	5	PgaD|529986090|complement(533161..533613)	PgaC|529986091|complement(533610..534938)	PgaB|529986092|complement(534931..536946)	PgaA|529986093|complement(536955..538454)	PgaA|529986094|complement(538563..539507)
PNAG	PgaA_G1(501677643)|PgaB_G1(501677644)|PgaC_G1(501677645)|PgaD_G1-4(501677646)	Pseudomonas protegens CHA0	Bacteria; Proteobacteria; Gammaproteobacteria; Pseudomonadales; Pseudomonadaceae; Pseudomonas.	NC_021237	4	PgaA|501677643|189137..191623	PgaB|501677644|191638..193635	PgaC|501677645|193639..194988	PgaD|501677646|194988..195512
PNAG	PgaD_G1-5(528985698)|PgaC_G1(528985699)|PgaB_G1(528985700)|PgaA_G1(528985701)	Achromobacter xylosoxidans NH44784-1996	Bacteria; Proteobacteria; Betaproteobacteria; Burkholderiales; Alcaligenaceae; Achromobacter.	NC_021285	4	PgaD|528985698|complement(4212988..4213449)	PgaC|528985699|complement(4213446..4214783)	PgaB|528985700|complement(4214780..4216813)	PgaA|528985701|complement(4216821..4219283)
PNAG	PgaC_G1(513843612)|PgaB_G9(513843614)	Lactobacillus plantarum 16	Bacteria; Firmicutes; Bacilli; Lactobacillales; Lactobacillaceae; Lactobacillus.	NC_021517	2	PgaC|513843612|19932..21134	PgaB|513843614|21358..22254
PNAG	PgaC_G1(514067620)|PgaB_G3(514067622)	Staphylococcus aureus CA-347	Bacteria; Firmicutes; Bacilli; Bacillales; Staphylococcus.	NC_021554	2	PgaC|514067620|2807997..2809235	PgaB|514067622|2809501..2810373
PNAG	PgaC_G1(521213427)|PgaB_G3(521213428)	Staphylococcus aureus Bmb9393	Bacteria; Firmicutes; Bacilli; Bacillales; Staphylococcus.	NC_021670	2	PgaC|521213427|2931098..2932297	PgaB|521213428|2932563..2933435
PNAG	PgaB_G1(523522418)|PgaC_G1(523522419)	Acinetobacter baumannii BJAB07104	Bacteria; Proteobacteria; Gammaproteobacteria; Pseudomonadales; Moraxellaceae; Acinetobacter; Acinetobacter calcoaceticus/baumannii complex.	NC_021726	2	PgaB|523522418|1117322..1119316	PgaC|523522419|1119330..1120589
PNAG	PgaD_G4-2(523523903)|PgaC_G1(523523904)|PgaB_G1(523523905)|PgaA_G3(523523906)	Acinetobacter baumannii BJAB07104	Bacteria; Proteobacteria; Gammaproteobacteria; Pseudomonadales; Moraxellaceae; Acinetobacter; Acinetobacter calcoaceticus/baumannii complex.	NC_021726	4	PgaD|523523903|complement(2610108..2610572)	PgaC|523523904|complement(2610569..2611816)	PgaB|523523905|complement(2611816..2613645)	PgaA|523523906|complement(2613645..2616047)
PNAG	PgaB_G1(523526342)|PgaC_G1(523526343)	Acinetobacter baumannii BJAB0868	Bacteria; Proteobacteria; Gammaproteobacteria; Pseudomonadales; Moraxellaceae; Acinetobacter; Acinetobacter calcoaceticus/baumannii complex.	NC_021729	2	PgaB|523526342|1122333..1124327	PgaC|523526343|1124341..1125600
PNAG	PgaD_G4-2(523527694)|PgaC_G1(523527695)|PgaB_G1(523527696)|PgaA_G3(523527697)	Acinetobacter baumannii BJAB0868	Bacteria; Proteobacteria; Gammaproteobacteria; Pseudomonadales; Moraxellaceae; Acinetobacter; Acinetobacter calcoaceticus/baumannii complex.	NC_021729	4	PgaD|523527694|complement(2518665..2519129)	PgaC|523527695|complement(2519126..2520373)	PgaB|523527696|complement(2520373..2522202)	PgaA|523527697|complement(2522202..2524604)
PNAG	PgaB_G1(523530173)|PgaC_G1(523530174)	Acinetobacter baumannii BJAB0715	Bacteria; Proteobacteria; Gammaproteobacteria; Pseudomonadales; Moraxellaceae; Acinetobacter; Acinetobacter calcoaceticus/baumannii complex.	NC_021733	2	PgaB|523530173|1128318..1130312	PgaC|523530174|1130326..1131585
PNAG	PgaD_G4-2(523531665)|PgaC_G1(523531666)|PgaB_G1(523531667)|PgaA_G3(523531668)	Acinetobacter baumannii BJAB0715	Bacteria; Proteobacteria; Gammaproteobacteria; Pseudomonadales; Moraxellaceae; Acinetobacter; Acinetobacter calcoaceticus/baumannii complex.	NC_021733	4	PgaD|523531665|complement(2621409..2621873)	PgaC|523531666|complement(2621870..2623117)	PgaB|523531667|complement(2623117..2624946)	PgaA|523531668|complement(2624946..2627348)
PNAG	PgaA_G9(525711197)|PgaB_G1(525711198)|PgaC_G1(525711199)	Ralstonia solanacearum FQY_4	Bacteria; Proteobacteria; Betaproteobacteria; Burkholderiales; Burkholderiaceae; Ralstonia.	NC_021745	3	PgaA|525711197|316925..319345	PgaB|525711198|319396..321525	PgaC|525711199|321529..322803
PNAG	PgaB_G10(528829974)|PgaC_G1(528829975)|PgaC_G1(528829977)	Rhizobium etli bv. mimosae str. Mim1	Bacteria; Proteobacteria; Alphaproteobacteria; Rhizobiales; Rhizobiaceae; Rhizobium/Agrobacterium group; Rhizobium.	NC_021905	3	PgaC+PgaB|528829974|3235771..3238770	PgaC|528829975|3238767..3239849	PgaC|528829977|3241608..3242717
PNAG	PgaA_G1(530632377)|PgaB_G1(530632378)|PgaC_G1(530632379)|PgaD_G1-8(530632380)	Klebsiella pneumoniae JM45	Bacteria; Proteobacteria; Gammaproteobacteria; Enterobacteriales; Enterobacteriaceae; Klebsiella.	NC_022082	4	PgaA|530632377|4871368..4873656	PgaB|530632378|4873742..4875763	PgaC|530632379|4875756..4877084	PgaD|530632380|4877084..4877533
PNAG	PgaC_G1(532360706)|PgaB_G3(532360708)	Staphylococcus aureus subsp. aureus 55/2053	Bacteria; Firmicutes; Bacilli; Bacillales; Staphylococcus.	NC_022113	2	PgaC|532360706|2706338..2707576	PgaB|532360708|2707842..2708714
PNAG	PgaC_G1(537443878)|PgaB_G3(537443879)	Staphylococcus aureus subsp. aureus 6850	Bacteria; Firmicutes; Bacilli; Bacillales; Staphylococcus.	NC_022222	2	PgaC|537443878|2685999..2687237	PgaB|537443879|2687503..2688375
PNAG	PgaC_G1(537462416)|PgaB_G3(537462417)	Staphylococcus aureus subsp. aureus CN1	Bacteria; Firmicutes; Bacilli; Bacillales; Staphylococcus.	NC_022226	2	PgaC|537462416|2708003..2709241	PgaB|537462417|2709486..2710034
PNAG	PgaD_G2-NA5(538393012)|PgaC_G1(538393013)|PgaB_G1(538393014)|PgaA_G7(538393015)	Variovorax paradoxus B4	Bacteria; Proteobacteria; Betaproteobacteria; Burkholderiales;Comamonadaceae; Variovorax.	NC_022247	4	PgaD|538393012|complement(867914..868465)	PgaC|538393013|complement(868449..869732)	PgaB|538393014|complement(869729..871783)	PgaA|538393015|complement(871783..874200)
PNAG	PgaD_G1-1(544389777)|PgaC_G1(544389778)|PgaB_G1(544389779)|PgaA_G1(544389780)	Escherichia coli LY180	Bacteria; Proteobacteria; Gammaproteobacteria; Enterobacteriales; Enterobacteriaceae; Escherichia.	NC_022364	4	PgaD|544389777|complement(1146405..1146818)	PgaC|544389778|complement(1146820..1148145)	PgaB|544389779|complement(1148138..1150156)	PgaA|544389780|complement(1150165..1152588)
PNAG	PgaC_G1(544393983)|PgaB_G9(544393985)	Lactococcus lactis subsp. cremoris KW2	Bacteria; Firmicutes; Bacilli; Lactobacillales; Streptococcaceae; Lactococcus.	NC_022369	2	PgaC|544393983|619674..620888	PgaB|544393985|621157..622041
PNAG	PgaD_G1-1(544575406)|PgaC_G1(544575407)|PgaB_G1(544575408)|PgaA_G1(544575409)	Escherichia coli PMV-1	Bacteria; Proteobacteria; Gammaproteobacteria; Enterobacteriales; Enterobacteriaceae; Escherichia.	NC_022370	4	PgaD|544575406|complement(1082258..1082671)	PgaC|544575407|complement(1082673..1083998)	PgaB|544575408|complement(1083991..1086009)	PgaA|544575409|complement(1086018..1088441)
PNAG	PgaC_G1(545636026)|PgaB_G3(545636028)	Staphylococcus aureus subsp. aureus SA957	Bacteria; Firmicutes; Bacilli; Bacillales; Staphylococcus.	NC_022442	2	PgaC|545636026|2742671..2743783	PgaB|545636028|2744049..2744921
PNAG	PgaC_G1(545638885)|PgaB_G3(545638887)	Staphylococcus aureus subsp. aureus SA40	Bacteria; Firmicutes; Bacilli; Bacillales; Staphylococcus.	NC_022443	2	PgaC|545638885|2681552..2682664	PgaB|545638887|2682930..2683802
PNAG	PgaB_G7(549477437)|PgaC_G1(549477438)	Bacillus infantis NRRL B-14911	Bacteria; Firmicutes; Bacilli; Bacillales; Bacillaceae; Bacillus.	NC_022524	2	PgaB|549477437|complement(4165857..4166816)	PgaC|549477438|complement(4166792..4168141)
PNAG	PgaD_G3-NA1(549714839)|PgaC_G1(549714840)|PgaB_G1(549714841)|PgaA_G6(549714842)	Xanthomonas fuscans subsp. fuscans	Bacteria; Proteobacteria; Gammaproteobacteria; Xanthomonadales;Xanthomonadaceae; Xanthomonas.	NC_022541	4	PgaD|549714839|complement(2219141..2219587)	PgaC|549714840|complement(2219584..2220837)	PgaB|549714841|complement(2220841..2222739)	PgaA|549714842|complement(2222721..2224724)
PNAG	PgaD_G1-8(550447215)|PgaC_G1(550447216)|PgaB_G1(550447217)|PgaA_G1(550447218)	Klebsiella pneumoniae CG43	Bacteria; Proteobacteria; Gammaproteobacteria; Enterobacteriales; Enterobacteriaceae; Klebsiella.	NC_022566	4	PgaD|550447215|complement(4793682..4794131)	PgaC|550447216|complement(4794131..4795459)	PgaB|550447217|complement(4795452..4797467)	PgaA|550447218|complement(4797476..4799965)
PNAG	PgaC_G1(554465037)|PgaB_G9(554463566)	Lactococcus lactis subsp. lactis KLDS 4.0325	Bacteria; Firmicutes; Bacilli; Lactobacillales; Streptococcaceae; Lactococcus.	NC_022593	2	PgaC|554465037|681735..682955	PgaB|554463566|683228..684121
PNAG	PgaC_G1(554645579)|PgaB_G3(554645581)	Staphylococcus aureus subsp. aureus Z172	Bacteria; Firmicutes; Bacilli; Bacillales; Staphylococcus.	NC_022604	2	PgaC|554645579|2937833..2939032	PgaB|554645581|2939337..2940170
PNAG	PgaD_G1-1(556551137)|PgaC_G1(556551138)|PgaB_G1(556551139)|PgaA_G1(556551140)	Escherichia coli JJ1886	Bacteria; Proteobacteria; Gammaproteobacteria; Enterobacteriales; Enterobacteriaceae; Escherichia.	NC_022648	4	PgaD|556551137|complement(1149712..1150125)	PgaC|556551138|complement(1150127..1151452)	PgaB|556551139|complement(1151445..1153463)	PgaA|556551140|complement(1153472..1155895)
PNAG	PgaA_G3(565637844)|PgaB_G1(565637845)|PgaC_G1(565637846)|PgaD_G4-2(565637847)	Acinetobacter baumannii ZW85-1	Bacteria; Proteobacteria; Gammaproteobacteria; Pseudomonadales; Moraxellaceae; Acinetobacter; Acinetobacter calcoaceticus/baumannii complex.	NC_023028	4	PgaA|565637844|1353231..1355669	PgaB|565637845|1355669..1357498	PgaC|565637846|1357498..1358745	PgaD|565637847|1358742..1359206
PNAG	PgaC_G1(565639217)|PgaB_G1(565639218)	Acinetobacter baumannii ZW85-1	Bacteria; Proteobacteria; Gammaproteobacteria; Pseudomonadales; Moraxellaceae; Acinetobacter; Acinetobacter calcoaceticus/baumannii complex.	NC_023028	2	PgaC|565639217|complement(2804812..2806071)	PgaB|565639218|complement(2806085..2808079)
PNAG	PgaD_G1-5(568127252)|PgaC_G1(568127253)|PgaB_G1(568127254)|PgaA_G1(568127255)	Achromobacter xylosoxidans NBRC 15126 = ATCC 27061	Bacteria; Proteobacteria; Betaproteobacteria; Burkholderiales; Alcaligenaceae; Achromobacter.	NC_023061	4	PgaD|568127252|complement(2342169..2342615)	PgaC|568127253|complement(2342612..2343949)	PgaB|568127254|complement(2343946..2345979)	PgaA|568127255|complement(2345987..2348452)
PNAG	PgaA_G1(568137188)|PgaB_G1(568137189)|PgaC_G1(568137190)|PgaD_G1-4(568137191)	Pseudomonas sp. TKP	Bacteria; Proteobacteria; Gammaproteobacteria; Pseudomonadales; Pseudomonadaceae; Pseudomonas.	NC_023064	4	PgaA|568137188|218220..220700	PgaB|568137189|220713..222710	PgaC|568137190|222713..224053	PgaD|568137191|224056..224538
