# Supplementary material for: A systematic pipeline for classifying bacterial operons reveals the evolutionary landscape of biofilm machineries
Source: PLoS Comput Biol. 2020 Apr 1;16(4):e1007721. doi: 10.1371/journal.pcbi.1007721 (PMC7112194; doi:10.1371/journal.pcbi.1007721)
Supplement: S7 Table — (XLSX) [file pcbi.1007721.s015.xlsx]

## Sheet: Supplemental Table 7 - Bacteria
S7 Table. NCBI Bacterial Reference Genomes
NCBI RefSeq Genome ID	Species Name	Taxonomy
NC_012483	Acidobacterium capsulatum ATCC 51196	Bacteria;Acidobacteria;Acidobacteriia
NC_014963	Terriglobus saanensis SP1PR4	Bacteria;Acidobacteria;Acidobacteriia
NC_015064	Granulicella tundricola	Bacteria;Acidobacteria;Acidobacteriia
NC_016631	Granulicella mallensis MP5ACTX8	Bacteria;Acidobacteria;Acidobacteriia
NC_018014	Terriglobus roseus DSM 18391	Bacteria;Acidobacteria;Acidobacteriia
NC_000918	Aquifex aeolicus VF5	Bacteria;Aquificae;Aquificae
NC_010730	Sulfurihydrogenibium sp. YO3AOP1	Bacteria;Aquificae;Aquificae
NC_011126	Hydrogenobaculum sp. Y04AAS1	Bacteria;Aquificae;Aquificae
NC_012438	Sulfurihydrogenibium azorense Az-Fu1	Bacteria;Aquificae;Aquificae
NC_012440	Persephonella marina EX-H1	Bacteria;Aquificae;Aquificae
NC_013799	Hydrogenobacter thermophilus TK-6	Bacteria;Aquificae;Aquificae
NC_013894	Thermocrinis albus DSM 14484	Bacteria;Aquificae;Aquificae
NC_014926	Thermovibrio ammonificans HB-1	Bacteria;Aquificae;Aquificae
NC_015185	Desulfurobacterium thermolithotrophum DSM 11699	Bacteria;Aquificae;Aquificae
NC_017096	Caldisericum exile AZM16c01	Bacteria;Caldiserica/Cryosericota group;Caldiserica
NC_014836	Desulfurispirillum indicum S5	Bacteria;Chrysiogenetes;Chrysiogenetes
NC_011295	Coprothermobacter proteolyticus DSM 5265	Bacteria;Coprothermobacterota;Coprothermobacteria
NC_013939	Deferribacter desulfuricans SSM1	Bacteria;Deferribacteres;Deferribacteres
NC_013943	Denitrovibrio acetiphilus DSM 12809	Bacteria;Deferribacteres;Deferribacteres
NC_014758	Calditerrivibrio nitroreducens DSM 19672	Bacteria;Deferribacteres;Deferribacteres
NC_015672	Flexistipes sinusarabici DSM 4947	Bacteria;Deferribacteres;Deferribacteres
NC_011297	Dictyoglomus thermophilum H-6-12	Bacteria;Dictyoglomi;Dictyoglomia
NC_011661	Dictyoglomus turgidum DSM 6724	Bacteria;Dictyoglomi;Dictyoglomia
NC_010644	Elusimicrobium minutum Pei191	Bacteria;Elusimicrobia;Elusimicrobia
NC_002932	Chlorobium tepidum TLS	Bacteria;FCB group;Bacteroidetes/Chlorobi group
NC_002950	Porphyromonas gingivalis W83	Bacteria;FCB group;Bacteroidetes/Chlorobi group
NC_004663	Bacteroides thetaiotaomicron VPI-5482	Bacteria;FCB group;Bacteroidetes/Chlorobi group
NC_006347	Bacteroides fragilis YCH46	Bacteria;FCB group;Bacteroidetes/Chlorobi group
NC_007512	Chlorobium luteolum DSM 273	Bacteria;FCB group;Bacteroidetes/Chlorobi group
NC_007514	Chlorobium chlorochromatii CaD3	Bacteria;FCB group;Bacteroidetes/Chlorobi group
NC_007677	Salinibacter ruber DSM 13855	Bacteria;FCB group;Bacteroidetes/Chlorobi group
NC_008255	Cytophaga hutchinsonii ATCC 33406	Bacteria;FCB group;Bacteroidetes/Chlorobi group
NC_008571	Gramella forsetii KT0803	Bacteria;FCB group;Bacteroidetes/Chlorobi group
NC_008639	Chlorobium phaeobacteroides DSM 266	Bacteria;FCB group;Bacteroidetes/Chlorobi group
NC_009337	Chlorobium phaeovibrioides DSM 265	Bacteria;FCB group;Bacteroidetes/Chlorobi group
NC_009441	Flavobacterium johnsoniae UW101	Bacteria;FCB group;Bacteroidetes/Chlorobi group
NC_009613	Flavobacterium psychrophilum JIP02/86	Bacteria;FCB group;Bacteroidetes/Chlorobi group
NC_009614	Bacteroides vulgatus ATCC 8482	Bacteria;FCB group;Bacteroidetes/Chlorobi group
NC_009615	Parabacteroides distasonis ATCC 8503	Bacteria;FCB group;Bacteroidetes/Chlorobi group
NC_010803	Chlorobium limicola DSM 245	Bacteria;FCB group;Bacteroidetes/Chlorobi group
NC_011026	Chloroherpeton thalassium ATCC 35110	Bacteria;FCB group;Bacteroidetes/Chlorobi group
NC_011027	Chlorobaculum parvum NCIB 8327	Bacteria;FCB group;Bacteroidetes/Chlorobi group
NC_011059	Prosthecochloris aestuarii DSM 271	Bacteria;FCB group;Bacteroidetes/Chlorobi group
NC_011060	Pelodictyon phaeoclathratiforme BU-1	Bacteria;FCB group;Bacteroidetes/Chlorobi group
NC_013037	Dyadobacter fermentans DSM 18053	Bacteria;FCB group;Bacteroidetes/Chlorobi group
NC_013061	Pedobacter heparinus DSM 2366	Bacteria;FCB group;Bacteroidetes/Chlorobi group
NC_013062	Flavobacteriaceae bacterium 3519-10	Bacteria;FCB group;Bacteroidetes/Chlorobi group
NC_013132	Chitinophaga pinensis DSM 2588	Bacteria;FCB group;Bacteroidetes/Chlorobi group
NC_013162	Capnocytophaga ochracea DSM 7271	Bacteria;FCB group;Bacteroidetes/Chlorobi group
NC_013222	Robiginitalea biformata HTCC2501	Bacteria;FCB group;Bacteroidetes/Chlorobi group
NC_013418	Blattabacterium sp. (Periplaneta americana) str. BPLAN	Bacteria;FCB group;Bacteroidetes/Chlorobi group
NC_013454	Blattabacterium sp. (Blattella germanica) str. Bge	Bacteria;FCB group;Bacteroidetes/Chlorobi group
NC_013501	Rhodothermus marinus DSM 4252	Bacteria;FCB group;Bacteroidetes/Chlorobi group
NC_013730	Spirosoma linguale DSM 74	Bacteria;FCB group;Bacteroidetes/Chlorobi group
NC_014033	Prevotella ruminicola 23	Bacteria;FCB group;Bacteroidetes/Chlorobi group
NC_014041	Zunongwangia profunda SM-A87	Bacteria;FCB group;Bacteroidetes/Chlorobi group
NC_014230	Croceibacter atlanticus HTCC2559	Bacteria;FCB group;Bacteroidetes/Chlorobi group
NC_014472	Maribacter sp. HTCC2170	Bacteria;FCB group;Bacteroidetes/Chlorobi group
NC_014655	Leadbetterella byssophila DSM 17132	Bacteria;FCB group;Bacteroidetes/Chlorobi group
NC_014734	Paludibacter propionicigenes WB4	Bacteria;FCB group;Bacteroidetes/Chlorobi group
NC_014738	Riemerella anatipestifer ATCC 11845 = DSM 15868	Bacteria;FCB group;Bacteroidetes/Chlorobi group
NC_014759	Marivirga tractuosa DSM 4126	Bacteria;FCB group;Bacteroidetes/Chlorobi group
NC_014933	Bacteroides helcogenes P 36-108	Bacteria;FCB group;Bacteroidetes/Chlorobi group
NC_014934	Cellulophaga algicola DSM 14237	Bacteria;FCB group;Bacteroidetes/Chlorobi group
NC_015144	Weeksella virosa DSM 16922	Bacteria;FCB group;Bacteroidetes/Chlorobi group
NC_015160	Odoribacter splanchnicus DSM 220712	Bacteria;FCB group;Bacteroidetes/Chlorobi group
NC_015164	Bacteroides salanitronis DSM 18170	Bacteria;FCB group;Bacteroidetes/Chlorobi group
NC_015167	Cellulophaga lytica DSM 7489	Bacteria;FCB group;Bacteroidetes/Chlorobi group
NC_015177	Pedobacter saltans DSM 12145	Bacteria;FCB group;Bacteroidetes/Chlorobi group
NC_015277	Sphingobacterium sp. 21	Bacteria;FCB group;Bacteroidetes/Chlorobi group
NC_015311	Prevotella denticola F0289	Bacteria;FCB group;Bacteroidetes/Chlorobi group
NC_015321	Fluviicola taffensis DSM 16823	Bacteria;FCB group;Bacteroidetes/Chlorobi group
NC_015501	Porphyromonas asaccharolytica DSM 20707	Bacteria;FCB group;Bacteroidetes/Chlorobi group
NC_015510	Haliscomenobacter hydrossis DSM 1100	Bacteria;FCB group;Bacteroidetes/Chlorobi group
NC_015638	Lacinutrix sp. 5H-3-7-4	Bacteria;FCB group;Bacteroidetes/Chlorobi group
NC_015703	Runella slithyformis DSM 19594	Bacteria;FCB group;Bacteroidetes/Chlorobi group
NC_015844	Zobellia galactanivorans	Bacteria;FCB group;Bacteroidetes/Chlorobi group
NC_015846	Capnocytophaga canimorsus Cc5	Bacteria;FCB group;Bacteroidetes/Chlorobi group
NC_015914	Cyclobacterium marinum DSM 745	Bacteria;FCB group;Bacteroidetes/Chlorobi group
NC_015945	Muricauda ruestringensis DSM 13258	Bacteria;FCB group;Bacteroidetes/Chlorobi group
NC_016001	Flavobacterium branchiophilum FL-15	Bacteria;FCB group;Bacteroidetes/Chlorobi group
NC_016146	Blattabacterium sp. (Mastotermes darwiniensis) str. MADAR	Bacteria;FCB group;Bacteroidetes/Chlorobi group
NC_016510	Flavobacterium columnare ATCC 49512	Bacteria;FCB group;Bacteroidetes/Chlorobi group
NC_016599	Owenweeksia hongkongensis DSM 17368	Bacteria;FCB group;Bacteroidetes/Chlorobi group
NC_016609	Niastella koreensis GR20-10	Bacteria;FCB group;Bacteroidetes/Chlorobi group
NC_016610	Tannerella forsythia ATCC 43037	Bacteria;FCB group;Bacteroidetes/Chlorobi group
NC_016621	Blattabacterium sp. (Cryptocercus punctulatus) str. Cpu	Bacteria;FCB group;Bacteroidetes/Chlorobi group
NC_016940	Saprospira grandis str. Lewin	Bacteria;FCB group;Bacteroidetes/Chlorobi group
NC_017025	Flavobacterium indicum GPTSA100-9	Bacteria;FCB group;Bacteroidetes/Chlorobi group
NC_017464	Ignavibacterium album JCM 16511	Bacteria;FCB group;Bacteroidetes/Chlorobi group
NC_017770	Solitalea canadensis DSM 3403	Bacteria;FCB group;Bacteroidetes/Chlorobi group
NC_018010	Belliella baltica DSM 15883	Bacteria;FCB group;Bacteroidetes/Chlorobi group
NC_018011	Alistipes finegoldii DSM 17242	Bacteria;FCB group;Bacteroidetes/Chlorobi group
NC_018013	Aequorivita sublithincola DSM 14238	Bacteria;FCB group;Bacteroidetes/Chlorobi group
NC_018018	Flexibacter litoralis DSM 6794	Bacteria;FCB group;Bacteroidetes/Chlorobi group
NC_018178	Melioribacter roseus P3M-2	Bacteria;FCB group;Bacteroidetes/Chlorobi group
NC_018721	Psychroflexus torquis ATCC 700755	Bacteria;FCB group;Bacteroidetes/Chlorobi group
NC_018748	Emticicia oligotrophica DSM 17448	Bacteria;FCB group;Bacteroidetes/Chlorobi group
NC_019904	Echinicola vietnamensis DSM 17526	Bacteria;FCB group;Bacteroidetes/Chlorobi group
NC_020054	Fibrella aestuarina	Bacteria;FCB group;Bacteroidetes/Chlorobi group
NC_020156	Nonlabens dokdonensis DSW-6	Bacteria;FCB group;Bacteroidetes/Chlorobi group
NC_020830	Polaribacter sp. MED152	Bacteria;FCB group;Bacteroidetes/Chlorobi group
NC_021017	Bacteroides xylanisolvens XB1A	Bacteria;FCB group;Bacteroidetes/Chlorobi group
NC_021030	Alistipes shahii WAL 8301	Bacteria;FCB group;Bacteroidetes/Chlorobi group
NC_022124	Prevotella sp. oral taxon 299 str. F0039	Bacteria;FCB group;Bacteroidetes/Chlorobi group
NC_005061	Candidatus Blochmannia floridanus	Bacteria;FCB group;Candidatus Hydrogenedentes
NC_005861	Candidatus Protochlamydia amoebophila UWE25	Bacteria;FCB group;Candidatus Hydrogenedentes
NC_007205	Candidatus Pelagibacter ubique HTCC1062	Bacteria;FCB group;Candidatus Hydrogenedentes
NC_007292	Candidatus Blochmannia pennsylvanicus str. BPEN	Bacteria;FCB group;Candidatus Hydrogenedentes
NC_008009	Candidatus Koribacter versatilis Ellin345	Bacteria;FCB group;Candidatus Hydrogenedentes
NC_008512	Candidatus Carsonella ruddii PV	Bacteria;FCB group;Candidatus Hydrogenedentes
NC_008536	Candidatus Solibacter usitatus Ellin6076	Bacteria;FCB group;Candidatus Hydrogenedentes
NC_008610	Candidatus Ruthia magnifica str. Cm (Calyptogena magnifica)	Bacteria;FCB group;Candidatus Hydrogenedentes
NC_009465	Candidatus Vesicomyosocius okutanii HA	Bacteria;FCB group;Candidatus Hydrogenedentes
NC_010118	Candidatus Sulcia muelleri GWSS	Bacteria;FCB group;Candidatus Hydrogenedentes
NC_010424	Candidatus Desulforudis audaxviator MP104C	Bacteria;FCB group;Candidatus Hydrogenedentes
NC_010482	Candidatus Korarchaeum cryptofilum OPF8	Bacteria;FCB group;Candidatus Hydrogenedentes
NC_010544	Candidatus Phytoplasma australiense	Bacteria;FCB group;Candidatus Hydrogenedentes
NC_010830	Candidatus Amoebophilus asiaticus 5a2	Bacteria;FCB group;Candidatus Hydrogenedentes
NC_011047	Candidatus Phytoplasma mali	Bacteria;FCB group;Candidatus Hydrogenedentes
NC_011565	Candidatus Azobacteroides pseudotrichonymphae genomovar. CFP2	Bacteria;FCB group;Candidatus Hydrogenedentes
NC_012751	Candidatus Hamiltonella defensa 5AT (Acyrthosiphon pisum)	Bacteria;FCB group;Candidatus Hydrogenedentes
NC_012960	Candidatus Hodgkinia cicadicola Dsem	Bacteria;FCB group;Candidatus Hydrogenedentes
NC_012985	Candidatus Liberibacter asiaticus str. psy62	Bacteria;FCB group;Candidatus Hydrogenedentes
NC_013194	Candidatus Accumulibacter phosphatis clade IIA str. UW-1	Bacteria;FCB group;Candidatus Hydrogenedentes
NC_013260	Candidatus Methylomirabilis oxyfera	Bacteria;FCB group;Candidatus Hydrogenedentes
NC_013771	Candidatus Atelocyanobacterium thalassa	Bacteria;FCB group;Candidatus Hydrogenedentes
NC_014010	Candidatus Puniceispirillum marinum IMCC1322	Bacteria;FCB group;Candidatus Hydrogenedentes
NC_014109	Candidatus Riesia pediculicola USDA	Bacteria;FCB group;Candidatus Hydrogenedentes
NC_014355	Candidatus Nitrospira defluvii	Bacteria;FCB group;Candidatus Hydrogenedentes
NC_014497	Candidatus Zinderia insecticola CARI	Bacteria;FCB group;Candidatus Hydrogenedentes
NC_014774	Candidatus Liberibacter solanacearum CLso-ZC1	Bacteria;FCB group;Candidatus Hydrogenedentes
NC_014909	Candidatus Blochmannia vafer str. BVAF	Bacteria;FCB group;Candidatus Hydrogenedentes
NC_015380	Candidatus Pelagibacter sp. IMCC9063	Bacteria;FCB group;Candidatus Hydrogenedentes
NC_015722	Candidatus Midichloria mitochondrii IricVA	Bacteria;FCB group;Candidatus Hydrogenedentes
NC_015735	Candidatus Moranella endobia PCIT	Bacteria;FCB group;Candidatus Hydrogenedentes
NC_015736	Candidatus Tremblaya princeps PCIT	Bacteria;FCB group;Candidatus Hydrogenedentes
NC_015913	Candidatus Arthromitus sp. SFB-mouse-Japan	Bacteria;FCB group;Candidatus Hydrogenedentes
NC_016012	Candidatus Arthromitus sp. SFB-rat-Yit	Bacteria;FCB group;Candidatus Hydrogenedentes
NC_017294	Candidatus Arthromitus sp. SFB-mouse-Yit	Bacteria;FCB group;Candidatus Hydrogenedentes
NC_018219	Candidatus Mycoplasma haemolamae str. Purdue	Bacteria;FCB group;Candidatus Hydrogenedentes
NC_018507	Candidatus Portiera aleyrodidarum BT-B-HRs	Bacteria;FCB group;Candidatus Hydrogenedentes
NC_018655	Candidatus Nitrosopumilus koreensis AR1	Bacteria;FCB group;Candidatus Hydrogenedentes
NC_018656	Candidatus Nitrosopumilus sp. AR2	Bacteria;FCB group;Candidatus Hydrogenedentes
NC_018719	Candidatus Nitrososphaera gargensis Ga9.2	Bacteria;FCB group;Candidatus Hydrogenedentes
NC_019566	Candidatus Endolissoclinum faulkneri L2	Bacteria;FCB group;Candidatus Hydrogenedentes
NC_019814	Candidatus Kinetoplastibacterium blastocrithidii (ex Strigomonas culicis)	Bacteria;FCB group;Candidatus Hydrogenedentes
NC_019815	Candidatus Kinetoplastibacterium crithidii (ex Angomonas deanei ATCC 30255)	Bacteria;FCB group;Candidatus Hydrogenedentes
NC_020075	Candidatus Blochmannia chromaiodes str. 640	Bacteria;FCB group;Candidatus Hydrogenedentes
NC_020135	Candidatus Uzinura diaspidicola str. ASNER	Bacteria;FCB group;Candidatus Hydrogenedentes
NC_020284	Candidatus Kinetoplastibacterium galatii TCC219	Bacteria;FCB group;Candidatus Hydrogenedentes
NC_020294	Candidatus Kinetoplastibacterium desouzaii TCC079E	Bacteria;FCB group;Candidatus Hydrogenedentes
NC_020299	Candidatus Kinetoplastibacterium oncopeltii TCC290E	Bacteria;FCB group;Candidatus Hydrogenedentes
NC_020913	Candidatus Methanomethylophilus alvus Mx1201	Bacteria;FCB group;Candidatus Hydrogenedentes
NC_021007	Candidatus Mycoplasma haemominutum 'Birmingham 1'	Bacteria;FCB group;Candidatus Hydrogenedentes
NC_021219	Candidatus Saccharimonas aalborgensis	Bacteria;FCB group;Candidatus Hydrogenedentes
NC_021353	Candidatus Methanomassiliicoccus intestinalis Issoire-Mx1	Bacteria;FCB group;Candidatus Hydrogenedentes
NC_021555	Candidatus Tremblaya phenacola PAVE	Bacteria;FCB group;Candidatus Hydrogenedentes
NC_021919	Candidatus Nasuia deltocephalinicola str. NAS-ALF	Bacteria;FCB group;Candidatus Hydrogenedentes
NC_022576	Candidatus Symbiobacter mobilis CR	Bacteria;FCB group;Candidatus Hydrogenedentes
NC_022588	Candidatus Phytoplasma solani 284/09	Bacteria;FCB group;Candidatus Hydrogenedentes
NC_022793	Candidatus Liberibacter americanus str. Sao Paulo	Bacteria;FCB group;Candidatus Hydrogenedentes
NC_013410	Fibrobacter succinogenes subsp. succinogenes S85	Bacteria;FCB group;Fibrobacteres
NC_012489	Gemmatimonas aurantiaca T-27	Bacteria;FCB group;Gemmatimonadetes
NC_003454	Fusobacterium nucleatum subsp. nucleatum ATCC 25586	Bacteria;Fusobacteria;Fusobacteriia
NC_013192	Leptotrichia buccalis C-1013-b	Bacteria;Fusobacteria;Fusobacteriia
NC_013515	Streptobacillus moniliformis DSM 12112	Bacteria;Fusobacteria;Fusobacteriia
NC_013517	Sebaldella termitidis ATCC 33386	Bacteria;Fusobacteria;Fusobacteriia
NC_014632	Ilyobacter polytropus DSM 2926	Bacteria;Fusobacteria;Fusobacteriia
NC_021281	Fusobacterium nucleatum subsp. animalis 4_8	Bacteria;Fusobacteria;Fusobacteriia
NC_022196	Fusobacterium nucleatum subsp. vincentii 3_1_36A2	Bacteria;Fusobacteria;Fusobacteriia
NC_011296	Thermodesulfovibrio yellowstonii DSM 11347	Bacteria;Nitrospirae;Nitrospira
NC_017094	Leptospirillum ferrooxidans C2-3	Bacteria;Nitrospirae;Nitrospira
NC_018649	Leptospirillum ferriphilum ML-04	Bacteria;Nitrospirae;Nitrospira
NC_011206	Acidithiobacillus ferrooxidans ATCC 53993	Bacteria;Proteobacteria;Acidithiobacillia
NC_015850	Acidithiobacillus caldus SM-1	Bacteria;Proteobacteria;Acidithiobacillia
NC_015942	Acidithiobacillus ferrivorans SS3	Bacteria;Proteobacteria;Acidithiobacillia
NC_000963	Rickettsia prowazekii str. Madrid E	Bacteria;Proteobacteria;Alphaproteobacteria
NC_002678	Mesorhizobium loti MAFF303099	Bacteria;Proteobacteria;Alphaproteobacteria
NC_002696	Caulobacter crescentus CB15	Bacteria;Proteobacteria;Alphaproteobacteria
NC_002978	Wolbachia endosymbiont of Drosophila melanogaster	Bacteria;Proteobacteria;Alphaproteobacteria
NC_003047	Sinorhizobium meliloti 1021	Bacteria;Proteobacteria;Alphaproteobacteria
NC_003063	Agrobacterium fabrum str. C58	Bacteria;Proteobacteria;Alphaproteobacteria
NC_003103	Rickettsia conorii str. Malish 7	Bacteria;Proteobacteria;Alphaproteobacteria
NC_003911	Ruegeria pomeroyi DSS-3	Bacteria;Proteobacteria;Alphaproteobacteria
NC_004463	Bradyrhizobium diazoefficiens USDA 110	Bacteria;Proteobacteria;Alphaproteobacteria
NC_004842	Anaplasma marginale str. St. Maries	Bacteria;Proteobacteria;Alphaproteobacteria
NC_005295	Ehrlichia ruminantium str. Welgevonden	Bacteria;Proteobacteria;Alphaproteobacteria
NC_005296	Rhodopseudomonas palustris CGA009	Bacteria;Proteobacteria;Alphaproteobacteria
NC_005955	Bartonella quintana str. Toulouse	Bacteria;Proteobacteria;Alphaproteobacteria
NC_005956	Bartonella henselae str. Houston-1	Bacteria;Proteobacteria;Alphaproteobacteria
NC_006142	Rickettsia typhi str. Wilmington	Bacteria;Proteobacteria;Alphaproteobacteria
NC_006526	Zymomonas mobilis subsp. mobilis ZM4 = ATCC 31821	Bacteria;Proteobacteria;Alphaproteobacteria
NC_006677	Gluconobacter oxydans 621H	Bacteria;Proteobacteria;Alphaproteobacteria
NC_006833	Wolbachia endosymbiont strain TRS of Brugia malayi	Bacteria;Proteobacteria;Alphaproteobacteria
NC_007109	Rickettsia felis URRWXCal2	Bacteria;Proteobacteria;Alphaproteobacteria
NC_007354	Ehrlichia canis str. Jake	Bacteria;Proteobacteria;Alphaproteobacteria
NC_007406	Nitrobacter winogradskyi Nb-255	Bacteria;Proteobacteria;Alphaproteobacteria
NC_007626	Magnetospirillum magneticum AMB-1	Bacteria;Proteobacteria;Alphaproteobacteria
NC_007643	Rhodospirillum rubrum ATCC 11170	Bacteria;Proteobacteria;Alphaproteobacteria
NC_007722	Erythrobacter litoralis HTCC2594	Bacteria;Proteobacteria;Alphaproteobacteria
NC_007761	Rhizobium etli CFN 42	Bacteria;Proteobacteria;Alphaproteobacteria
NC_007794	Novosphingobium aromaticivorans DSM 12444	Bacteria;Proteobacteria;Alphaproteobacteria
NC_007797	Anaplasma phagocytophilum str. HZ	Bacteria;Proteobacteria;Alphaproteobacteria
NC_007798	Neorickettsia sennetsu str. Miyayama	Bacteria;Proteobacteria;Alphaproteobacteria
NC_007799	Ehrlichia chaffeensis str. Arkansas	Bacteria;Proteobacteria;Alphaproteobacteria
NC_007802	Jannaschia sp. CCS1	Bacteria;Proteobacteria;Alphaproteobacteria
NC_007940	Rickettsia bellii RML369-C	Bacteria;Proteobacteria;Alphaproteobacteria
NC_007964	Nitrobacter hamburgensis X14	Bacteria;Proteobacteria;Alphaproteobacteria
NC_008044	Ruegeria sp. TM1040	Bacteria;Proteobacteria;Alphaproteobacteria
NC_008048	Sphingopyxis alaskensis RB2256	Bacteria;Proteobacteria;Alphaproteobacteria
NC_008209	Roseobacter denitrificans OCh 114	Bacteria;Proteobacteria;Alphaproteobacteria
NC_008254	Chelativorans sp. BNC1	Bacteria;Proteobacteria;Alphaproteobacteria
NC_008343	Granulibacter bethesdensis CGDNIH1	Bacteria;Proteobacteria;Alphaproteobacteria
NC_008347	Maricaulis maris MCS10	Bacteria;Proteobacteria;Alphaproteobacteria
NC_008358	Hyphomonas neptunium ATCC 15444	Bacteria;Proteobacteria;Alphaproteobacteria
NC_008380	Rhizobium leguminosarum bv. viciae 3841	Bacteria;Proteobacteria;Alphaproteobacteria
NC_008576	Magnetococcus marinus MC-1	Bacteria;Proteobacteria;Alphaproteobacteria
NC_008783	Bartonella bacilliformis KC583	Bacteria;Proteobacteria;Alphaproteobacteria
NC_009049	Rhodobacter sphaeroides ATCC 17029	Bacteria;Proteobacteria;Alphaproteobacteria
NC_009428	Rhodobacter sphaeroides ATCC 17025	Bacteria;Proteobacteria;Alphaproteobacteria
NC_009430	Rhodobacter sphaeroides ATCC 17025	Bacteria;Proteobacteria;Alphaproteobacteria
NC_009445	Bradyrhizobium sp. ORS 278	Bacteria;Proteobacteria;Alphaproteobacteria
NC_009484	Acidiphilium cryptum JF-5	Bacteria;Proteobacteria;Alphaproteobacteria
NC_009485	Bradyrhizobium sp. BTAi1	Bacteria;Proteobacteria;Alphaproteobacteria
NC_009488	Orientia tsutsugamushi str. Boryong	Bacteria;Proteobacteria;Alphaproteobacteria
NC_009511	Sphingomonas wittichii RW1	Bacteria;Proteobacteria;Alphaproteobacteria
NC_009621	Sinorhizobium medicae WSM419	Bacteria;Proteobacteria;Alphaproteobacteria
NC_009636	Sinorhizobium medicae WSM419	Bacteria;Proteobacteria;Alphaproteobacteria
NC_009719	Parvibaculum lavamentivorans DS-1	Bacteria;Proteobacteria;Alphaproteobacteria
NC_009720	Xanthobacter autotrophicus Py2	Bacteria;Proteobacteria;Alphaproteobacteria
NC_009879	Rickettsia canadensis str. McKiel	Bacteria;Proteobacteria;Alphaproteobacteria
NC_009881	Rickettsia akari str. Hartford	Bacteria;Proteobacteria;Alphaproteobacteria
NC_009900	Rickettsia massiliae MTU5	Bacteria;Proteobacteria;Alphaproteobacteria
NC_009937	Azorhizobium caulinodans ORS 571	Bacteria;Proteobacteria;Alphaproteobacteria
NC_009952	Dinoroseobacter shibae DFL 12 = DSM 16493	Bacteria;Proteobacteria;Alphaproteobacteria
NC_010161	Bartonella tribocorum CIP 105476	Bacteria;Proteobacteria;Alphaproteobacteria
NC_010172	Methylobacterium extorquens PA1	Bacteria;Proteobacteria;Alphaproteobacteria
NC_010263	Rickettsia rickettsii str. Iowa	Bacteria;Proteobacteria;Alphaproteobacteria
NC_010338	Caulobacter sp. K31	Bacteria;Proteobacteria;Alphaproteobacteria
NC_010505	Methylobacterium radiotolerans JCM 2831	Bacteria;Proteobacteria;Alphaproteobacteria
NC_010511	Methylobacterium sp. 4-46	Bacteria;Proteobacteria;Alphaproteobacteria
NC_010581	Beijerinckia indica subsp. indica ATCC 9039	Bacteria;Proteobacteria;Alphaproteobacteria
NC_010725	Methylobacterium populi BJ001	Bacteria;Proteobacteria;Alphaproteobacteria
NC_010981	Wolbachia endosymbiont of Culex quinquefasciatus Pel	Bacteria;Proteobacteria;Alphaproteobacteria
NC_010994	Rhizobium etli CIAT 652	Bacteria;Proteobacteria;Alphaproteobacteria
NC_011144	Phenylobacterium zucineum HLK1	Bacteria;Proteobacteria;Alphaproteobacteria
NC_011365	Gluconacetobacter diazotrophicus PAl 5	Bacteria;Proteobacteria;Alphaproteobacteria
NC_011369	Rhizobium leguminosarum bv. trifolii WSM2304	Bacteria;Proteobacteria;Alphaproteobacteria
NC_011386	Oligotropha carboxidovorans OM5	Bacteria;Proteobacteria;Alphaproteobacteria
NC_011420	Rhodospirillum centenum SW	Bacteria;Proteobacteria;Alphaproteobacteria
NC_011666	Methylocella silvestris BL2	Bacteria;Proteobacteria;Alphaproteobacteria
NC_011757	Methylobacterium extorquens CM4	Bacteria;Proteobacteria;Alphaproteobacteria
NC_011894	Methylobacterium nodulans ORS 2060	Bacteria;Proteobacteria;Alphaproteobacteria
NC_011916	Caulobacter crescentus NA1000	Bacteria;Proteobacteria;Alphaproteobacteria
NC_011963	Rhodobacter sphaeroides KD131	Bacteria;Proteobacteria;Alphaproteobacteria
NC_011983	Agrobacterium radiobacter K84	Bacteria;Proteobacteria;Alphaproteobacteria
NC_012416	Wolbachia sp. wRi	Bacteria;Proteobacteria;Alphaproteobacteria
NC_012586	Sinorhizobium fredii NGR234	Bacteria;Proteobacteria;Alphaproteobacteria
NC_012587	Sinorhizobium fredii NGR234	Bacteria;Proteobacteria;Alphaproteobacteria
NC_012633	Rickettsia africae ESF-5	Bacteria;Proteobacteria;Alphaproteobacteria
NC_012730	Rickettsia peacockii str. Rustic	Bacteria;Proteobacteria;Alphaproteobacteria
NC_012808	Methylobacterium extorquens AM1	Bacteria;Proteobacteria;Alphaproteobacteria
NC_012846	Bartonella grahamii as4aup	Bacteria;Proteobacteria;Alphaproteobacteria
NC_012850	Rhizobium leguminosarum bv. trifolii WSM1325	Bacteria;Proteobacteria;Alphaproteobacteria
NC_012982	Hirschia baltica ATCC 49814	Bacteria;Proteobacteria;Alphaproteobacteria
NC_012988	Methylobacterium extorquens DM4	Bacteria;Proteobacteria;Alphaproteobacteria
NC_013009	Neorickettsia risticii str. Illinois	Bacteria;Proteobacteria;Alphaproteobacteria
NC_013209	Acetobacter pasteurianus IFO 3283-01	Bacteria;Proteobacteria;Alphaproteobacteria
NC_013355	Zymomonas mobilis subsp. mobilis NCIMB 11163	Bacteria;Proteobacteria;Alphaproteobacteria
NC_013532	Anaplasma centrale str. Israel	Bacteria;Proteobacteria;Alphaproteobacteria
NC_013854	Azospirillum sp. B510	Bacteria;Proteobacteria;Alphaproteobacteria
NC_013857	Azospirillum sp. B510	Bacteria;Proteobacteria;Alphaproteobacteria
NC_014006	Sphingobium japonicum UT26S	Bacteria;Proteobacteria;Alphaproteobacteria
NC_014013	Sphingobium japonicum UT26S	Bacteria;Proteobacteria;Alphaproteobacteria
NC_014034	Rhodobacter capsulatus SB 1003	Bacteria;Proteobacteria;Alphaproteobacteria
NC_014100	Caulobacter segnis ATCC 21756	Bacteria;Proteobacteria;Alphaproteobacteria
NC_014217	Starkeya novella DSM 506	Bacteria;Proteobacteria;Alphaproteobacteria
NC_014313	Hyphomicrobium denitrificans ATCC 51888	Bacteria;Proteobacteria;Alphaproteobacteria
NC_014375	Brevundimonas subvibrioides ATCC 15264	Bacteria;Proteobacteria;Alphaproteobacteria
NC_014414	Parvularcula bermudensis HTCC2503	Bacteria;Proteobacteria;Alphaproteobacteria
NC_014625	Ketogulonicigenium vulgare Y25	Bacteria;Proteobacteria;Alphaproteobacteria
NC_014664	Rhodomicrobium vannielii ATCC 17100	Bacteria;Proteobacteria;Alphaproteobacteria
NC_014923	Mesorhizobium ciceri biovar biserrulae WSM1271	Bacteria;Proteobacteria;Alphaproteobacteria
NC_014932	Bartonella clarridgeiae 73	Bacteria;Proteobacteria;Alphaproteobacteria
NC_015186	Acidiphilium multivorum AIU301	Bacteria;Proteobacteria;Alphaproteobacteria
NC_015259	Polymorphum gilvum SL003B-26A1	Bacteria;Proteobacteria;Alphaproteobacteria
NC_015508	Agrobacterium sp. H13-3	Bacteria;Proteobacteria;Alphaproteobacteria
NC_015579	Novosphingobium sp. PP1Y	Bacteria;Proteobacteria;Alphaproteobacteria
NC_015580	Novosphingobium sp. PP1Y	Bacteria;Proteobacteria;Alphaproteobacteria
NC_015593	Sphingobium chlorophenolicum L-1	Bacteria;Proteobacteria;Alphaproteobacteria
NC_015675	Mesorhizobium opportunistum WSM2075	Bacteria;Proteobacteria;Alphaproteobacteria
NC_015709	Zymomonas mobilis subsp. pomaceae ATCC 29192	Bacteria;Proteobacteria;Alphaproteobacteria
NC_015717	Hyphomicrobium sp.	Bacteria;Proteobacteria;Alphaproteobacteria
NC_015730	Roseobacter litoralis Och 149	Bacteria;Proteobacteria;Alphaproteobacteria
NC_015866	Rickettsia heilongjiangensis 054	Bacteria;Proteobacteria;Alphaproteobacteria
NC_015976	Sphingobium sp. SYK-6	Bacteria;Proteobacteria;Alphaproteobacteria
NC_016026	Micavibrio aeruginosavorus ARL-13	Bacteria;Proteobacteria;Alphaproteobacteria
NC_016027	Gluconacetobacter medellinensis NBRC 3288	Bacteria;Proteobacteria;Alphaproteobacteria
NC_016050	Rickettsia japonica YH	Bacteria;Proteobacteria;Alphaproteobacteria
NC_016078	Pelagibacterium halotolerans B2	Bacteria;Proteobacteria;Alphaproteobacteria
NC_016585	Azospirillum lipoferum 4B	Bacteria;Proteobacteria;Alphaproteobacteria
NC_016617	Azospirillum brasilense Sp245	Bacteria;Proteobacteria;Alphaproteobacteria
NC_016622	Azospirillum lipoferum 4B	Bacteria;Proteobacteria;Alphaproteobacteria
NC_016623	Azospirillum lipoferum 4B	Bacteria;Proteobacteria;Alphaproteobacteria
NC_016639	Rickettsia slovaca 13-B	Bacteria;Proteobacteria;Alphaproteobacteria
NC_016642	Pseudovibrio sp. FO-BEG1	Bacteria;Proteobacteria;Alphaproteobacteria
NC_016815	Sinorhizobium fredii HH103	Bacteria;Proteobacteria;Alphaproteobacteria
NC_016930	Rickettsia philipii str. 364D	Bacteria;Proteobacteria;Alphaproteobacteria
NC_017042	Rickettsia rhipicephali str. 3-7-female6-CWPP	Bacteria;Proteobacteria;Alphaproteobacteria
NC_017043	Rickettsia montanensis str. OSU 85-930	Bacteria;Proteobacteria;Alphaproteobacteria
NC_017044	Rickettsia parkeri str. Portsmouth	Bacteria;Proteobacteria;Alphaproteobacteria
NC_017058	Rickettsia australis str. Cutlack	Bacteria;Proteobacteria;Alphaproteobacteria
NC_017059	Rhodospirillum photometricum	Bacteria;Proteobacteria;Alphaproteobacteria
NC_017249	Bradyrhizobium japonicum USDA 6	Bacteria;Proteobacteria;Alphaproteobacteria
NC_017262	Zymomonas mobilis subsp. mobilis ATCC 10988	Bacteria;Proteobacteria;Alphaproteobacteria
NC_017384	Ketogulonicigenium vulgare WSH-001	Bacteria;Proteobacteria;Alphaproteobacteria
NC_017584	Rhodospirillum rubrum F11	Bacteria;Proteobacteria;Alphaproteobacteria
NC_017956	Tistrella mobilis KA081020-065	Bacteria;Proteobacteria;Alphaproteobacteria
NC_018000	Sinorhizobium fredii USDA 257	Bacteria;Proteobacteria;Alphaproteobacteria
NC_018145	Zymomonas mobilis subsp. mobilis ATCC 29191	Bacteria;Proteobacteria;Alphaproteobacteria
NC_018267	Wolbachia endosymbiont of Onchocerca ochengi str. Adamawa_Cameroon	Bacteria;Proteobacteria;Alphaproteobacteria
NC_018286	Phaeobacter gallaeciensis 2.10	Bacteria;Proteobacteria;Alphaproteobacteria
NC_018290	Phaeobacter inhibens DSM 17395	Bacteria;Proteobacteria;Alphaproteobacteria
NC_018485	Methylocystis sp. SC2	Bacteria;Proteobacteria;Alphaproteobacteria
NC_018643	alpha proteobacterium HIMB5	Bacteria;Proteobacteria;Alphaproteobacteria
NC_018644	alpha proteobacterium HIMB59	Bacteria;Proteobacteria;Alphaproteobacteria
NC_019848	Sinorhizobium meliloti GR4	Bacteria;Proteobacteria;Alphaproteobacteria
NC_019907	Liberibacter crescens BT-1	Bacteria;Proteobacteria;Alphaproteobacteria
NC_019973	Mesorhizobium australicum WSM2073	Bacteria;Proteobacteria;Alphaproteobacteria
NC_020059	Rhizobium tropici CIAT 899	Bacteria;Proteobacteria;Alphaproteobacteria
NC_020062	Rhizobium tropici CIAT 899	Bacteria;Proteobacteria;Alphaproteobacteria
NC_020300	Bartonella australis Aust/NH1	Bacteria;Proteobacteria;Alphaproteobacteria
NC_020301	Bartonella vinsonii subsp. berkhoffii str. Winnie	Bacteria;Proteobacteria;Alphaproteobacteria
NC_020453	Bradyrhizobium oligotrophicum S58	Bacteria;Proteobacteria;Alphaproteobacteria
NC_020908	Octadecabacter arcticus 238	Bacteria;Proteobacteria;Alphaproteobacteria
NC_020911	Octadecabacter antarcticus 307	Bacteria;Proteobacteria;Alphaproteobacteria
NC_021089	Wolbachia endosymbiont of Drosophila simulans wHa	Bacteria;Proteobacteria;Alphaproteobacteria
NC_021905	Rhizobium etli bv. mimosae str. Mim1	Bacteria;Proteobacteria;Alphaproteobacteria
NC_022545	Rhizobium sp. IRBG74	Bacteria;Proteobacteria;Alphaproteobacteria
NC_022900	Zymomonas mobilis subsp. mobilis str. CP4 = NRRL B-14023	Bacteria;Proteobacteria;Alphaproteobacteria
NC_022997	Hyphomicrobium nitrativorans NL23	Bacteria;Proteobacteria;Alphaproteobacteria
NC_023063	Ehrlichia muris AS145	Bacteria;Proteobacteria;Alphaproteobacteria
NC_023135	Leisingera methylohalidivorans DSM 14336	Bacteria;Proteobacteria;Alphaproteobacteria
NC_002927	Bordetella bronchiseptica RB50	Bacteria;Proteobacteria;Betaproteobacteria
NC_002928	Bordetella parapertussis 12822	Bacteria;Proteobacteria;Betaproteobacteria
NC_002929	Bordetella pertussis Tohama I	Bacteria;Proteobacteria;Betaproteobacteria
NC_002946	Neisseria gonorrhoeae FA 1090	Bacteria;Proteobacteria;Betaproteobacteria
NC_003112	Neisseria meningitidis MC58	Bacteria;Proteobacteria;Betaproteobacteria
NC_003295	Ralstonia solanacearum GMI1000	Bacteria;Proteobacteria;Betaproteobacteria
NC_003296	Ralstonia solanacearum GMI1000	Bacteria;Proteobacteria;Betaproteobacteria
NC_004757	Nitrosomonas europaea ATCC 19718	Bacteria;Proteobacteria;Betaproteobacteria
NC_005085	Chromobacterium violaceum ATCC 12472	Bacteria;Proteobacteria;Betaproteobacteria
NC_006349	Burkholderia mallei ATCC 23344	Bacteria;Proteobacteria;Betaproteobacteria
NC_006513	Aromatoleum aromaticum EbN1	Bacteria;Proteobacteria;Betaproteobacteria
NC_007298	Dechloromonas aromatica RCB	Bacteria;Proteobacteria;Betaproteobacteria
NC_007348	Ralstonia eutropha JMP134	Bacteria;Proteobacteria;Betaproteobacteria
NC_007404	Thiobacillus denitrificans ATCC 25259	Bacteria;Proteobacteria;Betaproteobacteria
NC_007510	Burkholderia lata	Bacteria;Proteobacteria;Betaproteobacteria
NC_007511	Burkholderia lata	Bacteria;Proteobacteria;Betaproteobacteria
NC_007614	Nitrosospira multiformis ATCC 25196	Bacteria;Proteobacteria;Betaproteobacteria
NC_007650	Burkholderia thailandensis E264	Bacteria;Proteobacteria;Betaproteobacteria
NC_007908	Albidiferax ferrireducens T118	Bacteria;Proteobacteria;Betaproteobacteria
NC_007947	Methylobacillus flagellatus KT	Bacteria;Proteobacteria;Betaproteobacteria
NC_007948	Polaromonas sp. JS666	Bacteria;Proteobacteria;Betaproteobacteria
NC_007951	Burkholderia xenovorans LB400	Bacteria;Proteobacteria;Betaproteobacteria
NC_007952	Burkholderia xenovorans LB400	Bacteria;Proteobacteria;Betaproteobacteria
NC_007973	Cupriavidus metallidurans CH34	Bacteria;Proteobacteria;Betaproteobacteria
NC_007974	Cupriavidus metallidurans CH34	Bacteria;Proteobacteria;Betaproteobacteria
NC_008060	Burkholderia cenocepacia AU 1054	Bacteria;Proteobacteria;Betaproteobacteria
NC_008061	Burkholderia cenocepacia AU 1054	Bacteria;Proteobacteria;Betaproteobacteria
NC_008314	Ralstonia eutropha H16	Bacteria;Proteobacteria;Betaproteobacteria
NC_008344	Nitrosomonas eutropha C91	Bacteria;Proteobacteria;Betaproteobacteria
NC_008390	Burkholderia ambifaria AMMD	Bacteria;Proteobacteria;Betaproteobacteria
NC_008391	Burkholderia ambifaria AMMD	Bacteria;Proteobacteria;Betaproteobacteria
NC_008542	Burkholderia cenocepacia HI2424	Bacteria;Proteobacteria;Betaproteobacteria
NC_008702	Azoarcus sp. BH72	Bacteria;Proteobacteria;Betaproteobacteria
NC_008752	Acidovorax citrulli AAC00-1	Bacteria;Proteobacteria;Betaproteobacteria
NC_008781	Polaromonas naphthalenivorans CJ2	Bacteria;Proteobacteria;Betaproteobacteria
NC_008782	Acidovorax sp. JS42	Bacteria;Proteobacteria;Betaproteobacteria
NC_008786	Verminephrobacter eiseniae EF01-2	Bacteria;Proteobacteria;Betaproteobacteria
NC_008825	Methylibium petroleiphilum PM1	Bacteria;Proteobacteria;Betaproteobacteria
NC_008835	Burkholderia mallei NCTC 10229	Bacteria;Proteobacteria;Betaproteobacteria
NC_009079	Burkholderia mallei NCTC 10247	Bacteria;Proteobacteria;Betaproteobacteria
NC_009138	Herminiimonas arsenicoxydans	Bacteria;Proteobacteria;Betaproteobacteria
NC_009254	Burkholderia vietnamiensis G4	Bacteria;Proteobacteria;Betaproteobacteria
NC_009255	Burkholderia vietnamiensis G4	Bacteria;Proteobacteria;Betaproteobacteria
NC_009256	Burkholderia vietnamiensis G4	Bacteria;Proteobacteria;Betaproteobacteria
NC_009379	Polynucleobacter necessarius subsp. asymbioticus QLW-P1DMWA-1	Bacteria;Proteobacteria;Betaproteobacteria
NC_009659	Janthinobacterium sp. Marseille	Bacteria;Proteobacteria;Betaproteobacteria
NC_010002	Delftia acidovorans SPH-1	Bacteria;Proteobacteria;Betaproteobacteria
NC_010084	Burkholderia multivorans ATCC 17616	Bacteria;Proteobacteria;Betaproteobacteria
NC_010086	Burkholderia multivorans ATCC 17616	Bacteria;Proteobacteria;Betaproteobacteria
NC_010170	Bordetella petrii DSM 12804	Bacteria;Proteobacteria;Betaproteobacteria
NC_010508	Burkholderia cenocepacia MC0-3	Bacteria;Proteobacteria;Betaproteobacteria
NC_010515	Burkholderia cenocepacia MC0-3	Bacteria;Proteobacteria;Betaproteobacteria
NC_010524	Leptothrix cholodnii SP-6	Bacteria;Proteobacteria;Betaproteobacteria
NC_010530	Cupriavidus taiwanensis LMG 19424	Bacteria;Proteobacteria;Betaproteobacteria
NC_010551	Burkholderia ambifaria MC40-6	Bacteria;Proteobacteria;Betaproteobacteria
NC_010622	Burkholderia phymatum STM815	Bacteria;Proteobacteria;Betaproteobacteria
NC_010623	Burkholderia phymatum STM815	Bacteria;Proteobacteria;Betaproteobacteria
NC_010645	Bordetella avium 197N	Bacteria;Proteobacteria;Betaproteobacteria
NC_010676	Burkholderia phytofirmans PsJN	Bacteria;Proteobacteria;Betaproteobacteria
NC_010678	Ralstonia pickettii 12J	Bacteria;Proteobacteria;Betaproteobacteria
NC_010681	Burkholderia phytofirmans PsJN	Bacteria;Proteobacteria;Betaproteobacteria
NC_010682	Ralstonia pickettii 12J	Bacteria;Proteobacteria;Betaproteobacteria
NC_010804	Burkholderia multivorans ATCC 17616	Bacteria;Proteobacteria;Betaproteobacteria
NC_010805	Burkholderia multivorans ATCC 17616	Bacteria;Proteobacteria;Betaproteobacteria
NC_011000	Burkholderia cenocepacia J2315	Bacteria;Proteobacteria;Betaproteobacteria
NC_011001	Burkholderia cenocepacia J2315	Bacteria;Proteobacteria;Betaproteobacteria
NC_011662	Thauera sp. MZ1T	Bacteria;Proteobacteria;Betaproteobacteria
NC_011992	Acidovorax ebreus TPSY	Bacteria;Proteobacteria;Betaproteobacteria
NC_012559	Laribacter hongkongensis HLHK9	Bacteria;Proteobacteria;Betaproteobacteria
NC_012721	Burkholderia glumae BGR1	Bacteria;Proteobacteria;Betaproteobacteria
NC_012724	Burkholderia glumae BGR1	Bacteria;Proteobacteria;Betaproteobacteria
NC_012856	Ralstonia pickettii 12D	Bacteria;Proteobacteria;Betaproteobacteria
NC_012857	Ralstonia pickettii 12D	Bacteria;Proteobacteria;Betaproteobacteria
NC_012968	Methylotenera mobilis JLW8	Bacteria;Proteobacteria;Betaproteobacteria
NC_012969	Methylovorus glucosetrophus SIP3-4	Bacteria;Proteobacteria;Betaproteobacteria
NC_013446	Comamonas testosteroni CNB-2	Bacteria;Proteobacteria;Betaproteobacteria
NC_013959	Sideroxydans lithotrophicus ES-1	Bacteria;Proteobacteria;Betaproteobacteria
NC_014117	Burkholderia sp. CCGE1002	Bacteria;Proteobacteria;Betaproteobacteria
NC_014118	Burkholderia sp. CCGE1002	Bacteria;Proteobacteria;Betaproteobacteria
NC_014145	Thiomonas arsenitoxydans	Bacteria;Proteobacteria;Betaproteobacteria
NC_014153	Thiomonas intermedia K12	Bacteria;Proteobacteria;Betaproteobacteria
NC_014207	Methylotenera versatilis 301	Bacteria;Proteobacteria;Betaproteobacteria
NC_014307	Ralstonia solanacearum CFBP2957	Bacteria;Proteobacteria;Betaproteobacteria
NC_014309	Ralstonia solanacearum CFBP2957	Bacteria;Proteobacteria;Betaproteobacteria
NC_014310	Ralstonia solanacearum PSI07	Bacteria;Proteobacteria;Betaproteobacteria
NC_014311	Ralstonia solanacearum PSI07	Bacteria;Proteobacteria;Betaproteobacteria
NC_014323	Herbaspirillum seropedicae SmR1	Bacteria;Proteobacteria;Betaproteobacteria
NC_014394	Gallionella capsiferriformans ES-2	Bacteria;Proteobacteria;Betaproteobacteria
NC_014540	Burkholderia sp. CCGE1003	Bacteria;Proteobacteria;Betaproteobacteria
NC_014722	Burkholderia rhizoxinica HKI 454	Bacteria;Proteobacteria;Betaproteobacteria
NC_014733	Methylovorus sp. MP688	Bacteria;Proteobacteria;Betaproteobacteria
NC_014752	Neisseria lactamica 020-06	Bacteria;Proteobacteria;Betaproteobacteria
NC_014910	Alicycliphilus denitrificans BC	Bacteria;Proteobacteria;Betaproteobacteria
NC_014914	Taylorella equigenitalis MCE9	Bacteria;Proteobacteria;Betaproteobacteria
NC_014931	Variovorax paradoxus EPS	Bacteria;Proteobacteria;Betaproteobacteria
NC_015137	Burkholderia sp. CCGE1001	Bacteria;Proteobacteria;Betaproteobacteria
NC_015138	Acidovorax avenae subsp. avenae ATCC 19860	Bacteria;Proteobacteria;Betaproteobacteria
NC_015222	Nitrosomonas sp. AL212	Bacteria;Proteobacteria;Betaproteobacteria
NC_015376	Burkholderia gladioli BSR3	Bacteria;Proteobacteria;Betaproteobacteria
NC_015422	Alicycliphilus denitrificans K601	Bacteria;Proteobacteria;Betaproteobacteria
NC_015458	Pusillimonas sp. T7-7	Bacteria;Proteobacteria;Betaproteobacteria
NC_015563	Delftia sp. Cs1-4	Bacteria;Proteobacteria;Betaproteobacteria
NC_015677	Ramlibacter tataouinensis TTB310	Bacteria;Proteobacteria;Betaproteobacteria
NC_015723	Cupriavidus necator N-1	Bacteria;Proteobacteria;Betaproteobacteria
NC_015731	Nitrosomonas sp. Is79A3	Bacteria;Proteobacteria;Betaproteobacteria
NC_015856	Collimonas fungivorans Ter331	Bacteria;Proteobacteria;Betaproteobacteria
NC_016002	Pseudogulbenkiania sp. NH8B	Bacteria;Proteobacteria;Betaproteobacteria
NC_016043	Taylorella asinigenitalis MCE3	Bacteria;Proteobacteria;Betaproteobacteria
NC_016625	Burkholderia sp. YI23	Bacteria;Proteobacteria;Betaproteobacteria
NC_017075	Rubrivivax gelatinosus IL144	Bacteria;Proteobacteria;Betaproteobacteria
NC_017223	Bordetella pertussis CS	Bacteria;Proteobacteria;Betaproteobacteria
NC_017559	Ralstonia solanacearum CMR15	Bacteria;Proteobacteria;Betaproteobacteria
NC_017574	Ralstonia solanacearum Po82	Bacteria;Proteobacteria;Betaproteobacteria
NC_017589	Ralstonia solanacearum CMR15	Bacteria;Proteobacteria;Betaproteobacteria
NC_017832	Burkholderia pseudomallei 1026b	Bacteria;Proteobacteria;Betaproteobacteria
NC_017920	Burkholderia sp. KJ006	Bacteria;Proteobacteria;Betaproteobacteria
NC_017921	Burkholderia sp. KJ006	Bacteria;Proteobacteria;Betaproteobacteria
NC_017922	Burkholderia sp. KJ006	Bacteria;Proteobacteria;Betaproteobacteria
NC_017964	Advenella kashmirensis WT001	Bacteria;Proteobacteria;Betaproteobacteria
NC_018513	Burkholderia cepacia GG4	Bacteria;Proteobacteria;Betaproteobacteria
NC_018514	Burkholderia cepacia GG4	Bacteria;Proteobacteria;Betaproteobacteria
NC_018518	Bordetella parapertussis 18323	Bacteria;Proteobacteria;Betaproteobacteria
NC_018672	Burkholderia phenoliruptrix BR3459a	Bacteria;Proteobacteria;Betaproteobacteria
NC_018828	Bordetella parapertussis Bpp5	Bacteria;Proteobacteria;Betaproteobacteria
NC_018829	Bordetella bronchiseptica MO149	Bacteria;Proteobacteria;Betaproteobacteria
NC_019382	Bordetella bronchiseptica 253	Bacteria;Proteobacteria;Betaproteobacteria
NC_020799	Ralstonia solanacearum FQY_4	Bacteria;Proteobacteria;Betaproteobacteria
NC_021174	Burkholderia thailandensis MSMB121	Bacteria;Proteobacteria;Betaproteobacteria
NC_021294	Burkholderia sp. RPE64	Bacteria;Proteobacteria;Betaproteobacteria
NC_021745	Ralstonia solanacearum FQY_4	Bacteria;Proteobacteria;Betaproteobacteria
NC_021877	Burkholderia pseudomallei MSHR305	Bacteria;Proteobacteria;Betaproteobacteria
NC_022247	Variovorax paradoxus B4	Bacteria;Proteobacteria;Betaproteobacteria
NC_022357	Sulfuricella denitrificans skB26	Bacteria;Proteobacteria;Betaproteobacteria
NC_022514	Ralstonia pickettii DTP0602	Bacteria;Proteobacteria;Betaproteobacteria
NC_022904	Pandoraea pnomenusa 3kgm	Bacteria;Proteobacteria;Betaproteobacteria
NC_023018	Pandoraea sp. RB-44	Bacteria;Proteobacteria;Betaproteobacteria
NC_000915	Helicobacter pylori 26695	Bacteria;Proteobacteria;delta/epsilon subdivisions
NC_002163	Campylobacter jejuni subsp. jejuni NCTC 11168 = ATCC 700819	Bacteria;Proteobacteria;delta/epsilon subdivisions
NC_002937	Desulfovibrio vulgaris str. Hildenborough	Bacteria;Proteobacteria;delta/epsilon subdivisions
NC_002939	Geobacter sulfurreducens PCA	Bacteria;Proteobacteria;delta/epsilon subdivisions
NC_004917	Helicobacter hepaticus ATCC 51449	Bacteria;Proteobacteria;delta/epsilon subdivisions
NC_005090	Wolinella succinogenes DSM 1740	Bacteria;Proteobacteria;delta/epsilon subdivisions
NC_006138	Desulfotalea psychrophila LSv54	Bacteria;Proteobacteria;delta/epsilon subdivisions
NC_007498	Pelobacter carbinolicus DSM 2380	Bacteria;Proteobacteria;delta/epsilon subdivisions
NC_007517	Geobacter metallireducens GS-15	Bacteria;Proteobacteria;delta/epsilon subdivisions
NC_007519	Desulfovibrio alaskensis G20	Bacteria;Proteobacteria;delta/epsilon subdivisions
NC_007575	Sulfurimonas denitrificans DSM 1251	Bacteria;Proteobacteria;delta/epsilon subdivisions
NC_007759	Syntrophus aciditrophicus SB	Bacteria;Proteobacteria;delta/epsilon subdivisions
NC_007760	Anaeromyxobacter dehalogenans 2CP-C	Bacteria;Proteobacteria;delta/epsilon subdivisions
NC_008011	Lawsonia intracellularis PHE/MN1-00	Bacteria;Proteobacteria;delta/epsilon subdivisions
NC_008095	Myxococcus xanthus DK 1622	Bacteria;Proteobacteria;delta/epsilon subdivisions
NC_008229	Helicobacter acinonychis str. Sheeba	Bacteria;Proteobacteria;delta/epsilon subdivisions
NC_008554	Syntrophobacter fumaroxidans MPOB	Bacteria;Proteobacteria;delta/epsilon subdivisions
NC_008599	Campylobacter fetus subsp. fetus 82-40	Bacteria;Proteobacteria;delta/epsilon subdivisions
NC_008609	Pelobacter propionicus DSM 2379	Bacteria;Proteobacteria;delta/epsilon subdivisions
NC_009483	Geobacter uraniireducens Rf4	Bacteria;Proteobacteria;delta/epsilon subdivisions
NC_009662	Nitratiruptor sp. SB155-2	Bacteria;Proteobacteria;delta/epsilon subdivisions
NC_009663	Sulfurovum sp. NBC37-1	Bacteria;Proteobacteria;delta/epsilon subdivisions
NC_009675	Anaeromyxobacter sp. Fw109-5	Bacteria;Proteobacteria;delta/epsilon subdivisions
NC_009714	Campylobacter hominis ATCC BAA-381	Bacteria;Proteobacteria;delta/epsilon subdivisions
NC_009715	Campylobacter curvus 525.92	Bacteria;Proteobacteria;delta/epsilon subdivisions
NC_009802	Campylobacter concisus 13826	Bacteria;Proteobacteria;delta/epsilon subdivisions
NC_009850	Arcobacter butzleri RM4018	Bacteria;Proteobacteria;delta/epsilon subdivisions
NC_009943	Desulfococcus oleovorans Hxd3	Bacteria;Proteobacteria;delta/epsilon subdivisions
NC_010162	Sorangium cellulosum So ce56	Bacteria;Proteobacteria;delta/epsilon subdivisions
NC_010814	Geobacter lovleyi SZ	Bacteria;Proteobacteria;delta/epsilon subdivisions
NC_011145	Anaeromyxobacter sp. K	Bacteria;Proteobacteria;delta/epsilon subdivisions
NC_011146	Geobacter bemidjiensis Bem	Bacteria;Proteobacteria;delta/epsilon subdivisions
NC_011768	Desulfatibacillum alkenivorans AK-01	Bacteria;Proteobacteria;delta/epsilon subdivisions
NC_011883	Desulfovibrio desulfuricans subsp. desulfuricans str. ATCC 27774	Bacteria;Proteobacteria;delta/epsilon subdivisions
NC_011891	Anaeromyxobacter dehalogenans 2CP-1	Bacteria;Proteobacteria;delta/epsilon subdivisions
NC_011979	Geobacter daltonii FRC-32	Bacteria;Proteobacteria;delta/epsilon subdivisions
NC_012039	Campylobacter lari RM2100	Bacteria;Proteobacteria;delta/epsilon subdivisions
NC_012108	Desulfobacterium autotrophicum HRM2	Bacteria;Proteobacteria;delta/epsilon subdivisions
NC_012115	Nautilia profundicola AmH	Bacteria;Proteobacteria;delta/epsilon subdivisions
NC_012796	Desulfovibrio magneticus RS-1	Bacteria;Proteobacteria;delta/epsilon subdivisions
NC_012881	Desulfovibrio salexigens DSM 2638	Bacteria;Proteobacteria;delta/epsilon subdivisions
NC_012918	Geobacter sp. M21	Bacteria;Proteobacteria;delta/epsilon subdivisions
NC_013173	Desulfomicrobium baculatum DSM 4028	Bacteria;Proteobacteria;delta/epsilon subdivisions
NC_013223	Desulfohalobium retbaense DSM 5692	Bacteria;Proteobacteria;delta/epsilon subdivisions
NC_013440	Haliangium ochraceum DSM 14365	Bacteria;Proteobacteria;delta/epsilon subdivisions
NC_013512	Sulfurospirillum deleyianum DSM 6946	Bacteria;Proteobacteria;delta/epsilon subdivisions
NC_013949	Helicobacter mustelae 12198	Bacteria;Proteobacteria;delta/epsilon subdivisions
NC_014166	Arcobacter nitrofigilis DSM 7299	Bacteria;Proteobacteria;delta/epsilon subdivisions
NC_014216	Desulfurivibrio alkaliphilus AHT2	Bacteria;Proteobacteria;delta/epsilon subdivisions
NC_014365	Desulfarculus baarsii DSM 2075	Bacteria;Proteobacteria;delta/epsilon subdivisions
NC_014506	Sulfurimonas autotrophica DSM 16294	Bacteria;Proteobacteria;delta/epsilon subdivisions
NC_014623	Stigmatella aurantiaca DW4/3-1	Bacteria;Proteobacteria;delta/epsilon subdivisions
NC_014762	Sulfuricurvum kujiense DSM 16994	Bacteria;Proteobacteria;delta/epsilon subdivisions
NC_014810	Helicobacter felis ATCC 49179	Bacteria;Proteobacteria;delta/epsilon subdivisions
NC_014844	Desulfovibrio aespoeensis Aspo-2	Bacteria;Proteobacteria;delta/epsilon subdivisions
NC_014935	Nitratifractor salsuginis DSM 16511	Bacteria;Proteobacteria;delta/epsilon subdivisions
NC_014972	Desulfobulbus propionicus DSM 2032	Bacteria;Proteobacteria;delta/epsilon subdivisions
NC_014973	Geobacter sp. M18	Bacteria;Proteobacteria;delta/epsilon subdivisions
NC_015318	Hippea maritima DSM 10411	Bacteria;Proteobacteria;delta/epsilon subdivisions
NC_015388	Desulfobacca acetoxidans DSM 11109	Bacteria;Proteobacteria;delta/epsilon subdivisions
NC_015674	Helicobacter bizzozeronii CIII-1	Bacteria;Proteobacteria;delta/epsilon subdivisions
NC_015711	Myxococcus fulvus HW-1	Bacteria;Proteobacteria;delta/epsilon subdivisions
NC_016629	Desulfovibrio africanus str. Walvis Bay	Bacteria;Proteobacteria;delta/epsilon subdivisions
NC_016803	Desulfovibrio desulfuricans ND132	Bacteria;Proteobacteria;delta/epsilon subdivisions
NC_017030	Corallococcus coralloides DSM 2259	Bacteria;Proteobacteria;delta/epsilon subdivisions
NC_017192	Arcobacter sp. L	Bacteria;Proteobacteria;delta/epsilon subdivisions
NC_017735	Helicobacter cetorum MIT 99-5656	Bacteria;Proteobacteria;delta/epsilon subdivisions
NC_017761	Helicobacter cinaedi PAGU611	Bacteria;Proteobacteria;delta/epsilon subdivisions
NC_018002	Sulfurospirillum barnesii SES-3	Bacteria;Proteobacteria;delta/epsilon subdivisions
NC_018025	Desulfomonile tiedjei DSM 6799	Bacteria;Proteobacteria;delta/epsilon subdivisions
NC_018645	Desulfobacula toluolica Tol2	Bacteria;Proteobacteria;delta/epsilon subdivisions
NC_020055	Desulfovibrio hydrothermalis AM13 = DSM 14728	Bacteria;Proteobacteria;delta/epsilon subdivisions
NC_020126	Myxococcus stipitatus DSM 14675	Bacteria;Proteobacteria;delta/epsilon subdivisions
NC_020304	Desulfocapsa sulfexigens DSM 10523	Bacteria;Proteobacteria;delta/epsilon subdivisions
NC_020409	Desulfovibrio piezophilus	Bacteria;Proteobacteria;delta/epsilon subdivisions
NC_022444	Desulfovibrio gigas DSM 1382 = ATCC 19364	Bacteria;Proteobacteria;delta/epsilon subdivisions
NC_022579	Desulfovibrio hydrothermalis	Bacteria;Proteobacteria;delta/epsilon subdivisions
NC_022759	Campylobacter sp. 03-427	Bacteria;Proteobacteria;delta/epsilon subdivisions
NC_000907	Haemophilus influenzae Rd KW20	Bacteria;Proteobacteria;Gammaproteobacteria
NC_000913	Escherichia coli str. K-12 substr. MG1655	Bacteria;Proteobacteria;Gammaproteobacteria
NC_002488	Xylella fastidiosa 9a5c	Bacteria;Proteobacteria;Gammaproteobacteria
NC_002516	Pseudomonas aeruginosa PAO1	Bacteria;Proteobacteria;Gammaproteobacteria
NC_002528	Buchnera aphidicola str. APS (Acyrthosiphon pisum)	Bacteria;Proteobacteria;Gammaproteobacteria
NC_002655	Escherichia coli O157:H7 str. EDL933	Bacteria;Proteobacteria;Gammaproteobacteria
NC_002663	Pasteurella multocida subsp. multocida str. Pm70	Bacteria;Proteobacteria;Gammaproteobacteria
NC_002695	Escherichia coli O157:H7 str. Sakai	Bacteria;Proteobacteria;Gammaproteobacteria
NC_002940	Haemophilus ducreyi 35000HP	Bacteria;Proteobacteria;Gammaproteobacteria
NC_002942	Legionella pneumophila subsp. pneumophila str. Philadelphia 1	Bacteria;Proteobacteria;Gammaproteobacteria
NC_002947	Pseudomonas putida KT2440	Bacteria;Proteobacteria;Gammaproteobacteria
NC_002971	Coxiella burnetii RSA 493	Bacteria;Proteobacteria;Gammaproteobacteria
NC_002977	Methylococcus capsulatus str. Bath	Bacteria;Proteobacteria;Gammaproteobacteria
NC_003143	Yersinia pestis CO92	Bacteria;Proteobacteria;Gammaproteobacteria
NC_003197	Salmonella enterica subsp. enterica serovar Typhimurium str. LT2	Bacteria;Proteobacteria;Gammaproteobacteria
NC_003198	Salmonella enterica subsp. enterica serovar Typhi str. CT18	Bacteria;Proteobacteria;Gammaproteobacteria
NC_003902	Xanthomonas campestris pv. campestris str. ATCC 33913	Bacteria;Proteobacteria;Gammaproteobacteria
NC_003910	Colwellia psychrerythraea 34H	Bacteria;Proteobacteria;Gammaproteobacteria
NC_003919	Xanthomonas axonopodis pv. citri str. 306	Bacteria;Proteobacteria;Gammaproteobacteria
NC_004088	Yersinia pestis KIM10+	Bacteria;Proteobacteria;Gammaproteobacteria
NC_004129	Pseudomonas protegens Pf-5	Bacteria;Proteobacteria;Gammaproteobacteria
NC_004337	Shigella flexneri 2a str. 301	Bacteria;Proteobacteria;Gammaproteobacteria
NC_004344	Wigglesworthia glossinidia endosymbiont of Glossina brevipalpis	Bacteria;Proteobacteria;Gammaproteobacteria
NC_004347	Shewanella oneidensis MR-1	Bacteria;Proteobacteria;Gammaproteobacteria
NC_004431	Escherichia coli CFT073	Bacteria;Proteobacteria;Gammaproteobacteria
NC_004547	Pectobacterium atrosepticum SCRI1043	Bacteria;Proteobacteria;Gammaproteobacteria
NC_004578	Pseudomonas syringae pv. tomato str. DC3000	Bacteria;Proteobacteria;Gammaproteobacteria
NC_004631	Salmonella enterica subsp. enterica serovar Typhi str. Ty2	Bacteria;Proteobacteria;Gammaproteobacteria
NC_005126	Photorhabdus luminescens subsp. laumondii TTO1	Bacteria;Proteobacteria;Gammaproteobacteria
NC_005773	Pseudomonas syringae pv. phaseolicola 1448A	Bacteria;Proteobacteria;Gammaproteobacteria
NC_005810	Yersinia pestis biovar Microtus str. 91001	Bacteria;Proteobacteria;Gammaproteobacteria
NC_005966	Acinetobacter sp. ADP1	Bacteria;Proteobacteria;Gammaproteobacteria
NC_006155	Yersinia pseudotuberculosis IP 32953	Bacteria;Proteobacteria;Gammaproteobacteria
NC_006300	Mannheimia succiniciproducens MBEL55E	Bacteria;Proteobacteria;Gammaproteobacteria
NC_006370	Photobacterium profundum SS9	Bacteria;Proteobacteria;Gammaproteobacteria
NC_006371	Photobacterium profundum SS9	Bacteria;Proteobacteria;Gammaproteobacteria
NC_006511	Salmonella enterica subsp. enterica serovar Paratyphi A str. ATCC 9150	Bacteria;Proteobacteria;Gammaproteobacteria
NC_006512	Idiomarina loihiensis L2TR	Bacteria;Proteobacteria;Gammaproteobacteria
NC_006570	Francisella tularensis subsp. tularensis SCHU S4	Bacteria;Proteobacteria;Gammaproteobacteria
NC_006834	Xanthomonas oryzae pv. oryzae KACC 10331	Bacteria;Proteobacteria;Gammaproteobacteria
NC_006841	Vibrio fischeri ES114	Bacteria;Proteobacteria;Gammaproteobacteria
NC_007005	Pseudomonas syringae pv. syringae B728a	Bacteria;Proteobacteria;Gammaproteobacteria
NC_007204	Psychrobacter arcticus 273-4	Bacteria;Proteobacteria;Gammaproteobacteria
NC_007384	Shigella sonnei Ss046	Bacteria;Proteobacteria;Gammaproteobacteria
NC_007481	Pseudoalteromonas haloplanktis TAC125	Bacteria;Proteobacteria;Gammaproteobacteria
NC_007484	Nitrosococcus oceani ATCC 19707	Bacteria;Proteobacteria;Gammaproteobacteria
NC_007492	Pseudomonas fluorescens Pf0-1	Bacteria;Proteobacteria;Gammaproteobacteria
NC_007508	Xanthomonas campestris pv. vesicatoria str. 85-10	Bacteria;Proteobacteria;Gammaproteobacteria
NC_007520	Thiomicrospira crunogena XCL-2	Bacteria;Proteobacteria;Gammaproteobacteria
NC_007606	Shigella dysenteriae Sd197	Bacteria;Proteobacteria;Gammaproteobacteria
NC_007613	Shigella boydii Sb227	Bacteria;Proteobacteria;Gammaproteobacteria
NC_007645	Hahella chejuensis KCTC 2396	Bacteria;Proteobacteria;Gammaproteobacteria
NC_007705	Xanthomonas oryzae pv. oryzae MAFF 311018	Bacteria;Proteobacteria;Gammaproteobacteria
NC_007712	Sodalis glossinidius str. 'morsitans'	Bacteria;Proteobacteria;Gammaproteobacteria
NC_007779	Escherichia coli str. K-12 substr. W3110	Bacteria;Proteobacteria;Gammaproteobacteria
NC_007912	Saccharophagus degradans 2-40	Bacteria;Proteobacteria;Gammaproteobacteria
NC_007946	Escherichia coli UTI89	Bacteria;Proteobacteria;Gammaproteobacteria
NC_007954	Shewanella denitrificans OS217	Bacteria;Proteobacteria;Gammaproteobacteria
NC_007963	Chromohalobacter salexigens DSM 3043	Bacteria;Proteobacteria;Gammaproteobacteria
NC_007969	Psychrobacter cryohalolentis K5	Bacteria;Proteobacteria;Gammaproteobacteria
NC_007984	Baumannia cicadellinicola str. Hc (Homalodisca coagulata)	Bacteria;Proteobacteria;Gammaproteobacteria
NC_008027	Pseudomonas entomophila L48	Bacteria;Proteobacteria;Gammaproteobacteria
NC_008150	Yersinia pestis Antiqua	Bacteria;Proteobacteria;Gammaproteobacteria
NC_008228	Pseudoalteromonas atlantica T6c	Bacteria;Proteobacteria;Gammaproteobacteria
NC_008253	Escherichia coli 536	Bacteria;Proteobacteria;Gammaproteobacteria
NC_008258	Shigella flexneri 5 str. 8401	Bacteria;Proteobacteria;Gammaproteobacteria
NC_008260	Alcanivorax borkumensis SK2	Bacteria;Proteobacteria;Gammaproteobacteria
NC_008309	Haemophilus somnus 129PT	Bacteria;Proteobacteria;Gammaproteobacteria
NC_008321	Shewanella sp. MR-4	Bacteria;Proteobacteria;Gammaproteobacteria
NC_008322	Shewanella sp. MR-7	Bacteria;Proteobacteria;Gammaproteobacteria
NC_008340	Alkalilimnicola ehrlichii MLHE-1	Bacteria;Proteobacteria;Gammaproteobacteria
NC_008345	Shewanella frigidimarina NCIMB 400	Bacteria;Proteobacteria;Gammaproteobacteria
NC_008463	Pseudomonas aeruginosa UCBPP-PA14	Bacteria;Proteobacteria;Gammaproteobacteria
NC_008563	Escherichia coli APEC O1	Bacteria;Proteobacteria;Gammaproteobacteria
NC_008570	Aeromonas hydrophila subsp. hydrophila ATCC 7966	Bacteria;Proteobacteria;Gammaproteobacteria
NC_008577	Shewanella sp. ANA-3	Bacteria;Proteobacteria;Gammaproteobacteria
NC_008601	Francisella novicida U112	Bacteria;Proteobacteria;Gammaproteobacteria
NC_008700	Shewanella amazonensis SB2B	Bacteria;Proteobacteria;Gammaproteobacteria
NC_008709	Psychromonas ingrahamii 37	Bacteria;Proteobacteria;Gammaproteobacteria
NC_008740	Marinobacter aquaeolei VT8	Bacteria;Proteobacteria;Gammaproteobacteria
NC_008750	Shewanella sp. W3-18-1	Bacteria;Proteobacteria;Gammaproteobacteria
NC_008789	Halorhodospira halophila SL1	Bacteria;Proteobacteria;Gammaproteobacteria
NC_008800	Yersinia enterocolitica subsp. enterocolitica 8081	Bacteria;Proteobacteria;Gammaproteobacteria
NC_009052	Shewanella baltica OS155	Bacteria;Proteobacteria;Gammaproteobacteria
NC_009053	Actinobacillus pleuropneumoniae serovar 5b str. L20	Bacteria;Proteobacteria;Gammaproteobacteria
NC_009085	Acinetobacter baumannii ATCC 17978	Bacteria;Proteobacteria;Gammaproteobacteria
NC_009092	Shewanella loihica PV-4	Bacteria;Proteobacteria;Gammaproteobacteria
NC_009348	Aeromonas salmonicida subsp. salmonicida A449	Bacteria;Proteobacteria;Gammaproteobacteria
NC_009381	Yersinia pestis Pestoides F	Bacteria;Proteobacteria;Gammaproteobacteria
NC_009434	Pseudomonas stutzeri A1501	Bacteria;Proteobacteria;Gammaproteobacteria
NC_009436	Enterobacter sp. 638	Bacteria;Proteobacteria;Gammaproteobacteria
NC_009438	Shewanella putrefaciens CN-32	Bacteria;Proteobacteria;Gammaproteobacteria
NC_009439	Pseudomonas mendocina ymp	Bacteria;Proteobacteria;Gammaproteobacteria
NC_009446	Dichelobacter nodosus VCS1703A	Bacteria;Proteobacteria;Gammaproteobacteria
NC_009512	Pseudomonas putida F1	Bacteria;Proteobacteria;Gammaproteobacteria
NC_009524	Psychrobacter sp. PRwf-1	Bacteria;Proteobacteria;Gammaproteobacteria
NC_009648	Klebsiella pneumoniae subsp. pneumoniae MGH 78578	Bacteria;Proteobacteria;Gammaproteobacteria
NC_009654	Marinomonas sp. MWYL1	Bacteria;Proteobacteria;Gammaproteobacteria
NC_009655	Actinobacillus succinogenes 130Z	Bacteria;Proteobacteria;Gammaproteobacteria
NC_009656	Pseudomonas aeruginosa PA7	Bacteria;Proteobacteria;Gammaproteobacteria
NC_009665	Shewanella baltica OS185	Bacteria;Proteobacteria;Gammaproteobacteria
NC_009708	Yersinia pseudotuberculosis IP 31758	Bacteria;Proteobacteria;Gammaproteobacteria
NC_009778	Cronobacter sakazakii ATCC BAA-894	Bacteria;Proteobacteria;Gammaproteobacteria
NC_009792	Citrobacter koseri ATCC BAA-895	Bacteria;Proteobacteria;Gammaproteobacteria
NC_009800	Escherichia coli HS	Bacteria;Proteobacteria;Gammaproteobacteria
NC_009801	Escherichia coli E24377A	Bacteria;Proteobacteria;Gammaproteobacteria
NC_009831	Shewanella sediminis HAW-EB3	Bacteria;Proteobacteria;Gammaproteobacteria
NC_009832	Serratia proteamaculans 568	Bacteria;Proteobacteria;Gammaproteobacteria
NC_009901	Shewanella pealeana ATCC 700345	Bacteria;Proteobacteria;Gammaproteobacteria
NC_010067	Salmonella enterica subsp. arizonae serovar 62:z4,z23:- str.	Bacteria;Proteobacteria;Gammaproteobacteria
NC_010102	Salmonella enterica subsp. enterica serovar Paratyphi B str. SPB7	Bacteria;Proteobacteria;Gammaproteobacteria
NC_010159	Yersinia pestis Angola	Bacteria;Proteobacteria;Gammaproteobacteria
NC_010278	Actinobacillus pleuropneumoniae serovar 3 str. JL03	Bacteria;Proteobacteria;Gammaproteobacteria
NC_010322	Pseudomonas putida GB-1	Bacteria;Proteobacteria;Gammaproteobacteria
NC_010334	Shewanella halifaxensis HAW-EB4	Bacteria;Proteobacteria;Gammaproteobacteria
NC_010336	Francisella philomiragia subsp. philomiragia ATCC 25017	Bacteria;Proteobacteria;Gammaproteobacteria
NC_010410	Acinetobacter baumannii AYE	Bacteria;Proteobacteria;Gammaproteobacteria
NC_010465	Yersinia pseudotuberculosis YPIII	Bacteria;Proteobacteria;Gammaproteobacteria
NC_010468	Escherichia coli ATCC 8739	Bacteria;Proteobacteria;Gammaproteobacteria
NC_010473	Escherichia coli str. K-12 substr. DH10B	Bacteria;Proteobacteria;Gammaproteobacteria
NC_010498	Escherichia coli SMS-3-5	Bacteria;Proteobacteria;Gammaproteobacteria
NC_010501	Pseudomonas putida W619	Bacteria;Proteobacteria;Gammaproteobacteria
NC_010506	Shewanella woodyi ATCC 51908	Bacteria;Proteobacteria;Gammaproteobacteria
NC_010554	Proteus mirabilis HI4320	Bacteria;Proteobacteria;Gammaproteobacteria
NC_010611	Acinetobacter baumannii ACICU	Bacteria;Proteobacteria;Gammaproteobacteria
NC_010634	Yersinia pseudotuberculosis PB1/+	Bacteria;Proteobacteria;Gammaproteobacteria
NC_010658	Shigella boydii CDC 3083-94	Bacteria;Proteobacteria;Gammaproteobacteria
NC_010694	Erwinia tasmaniensis Et1/99	Bacteria;Proteobacteria;Gammaproteobacteria
NC_010717	Xanthomonas oryzae pv. oryzae PXO99A	Bacteria;Proteobacteria;Gammaproteobacteria
NC_010939	Actinobacillus pleuropneumoniae serovar 7 str. AP76	Bacteria;Proteobacteria;Gammaproteobacteria
NC_010943	Stenotrophomonas maltophilia K279a	Bacteria;Proteobacteria;Gammaproteobacteria
NC_010995	Cellvibrio japonicus Ueda107	Bacteria;Proteobacteria;Gammaproteobacteria
NC_011071	Stenotrophomonas maltophilia R551-3	Bacteria;Proteobacteria;Gammaproteobacteria
NC_011080	Salmonella enterica subsp. enterica serovar Newport str. SL254	Bacteria;Proteobacteria;Gammaproteobacteria
NC_011083	Salmonella enterica subsp. enterica serovar Heidelberg str. SL476	Bacteria;Proteobacteria;Gammaproteobacteria
NC_011094	Salmonella enterica subsp. enterica serovar Schwarzengrund str.	Bacteria;Proteobacteria;Gammaproteobacteria
NC_011138	Alteromonas macleodii str. 'Deep ecotype'	Bacteria;Proteobacteria;Gammaproteobacteria
NC_011149	Salmonella enterica subsp. enterica serovar Agona str. SL483	Bacteria;Proteobacteria;Gammaproteobacteria
NC_011186	Vibrio fischeri MJ11	Bacteria;Proteobacteria;Gammaproteobacteria
NC_011205	Salmonella enterica subsp. enterica serovar Dublin str. CT_02021853	Bacteria;Proteobacteria;Gammaproteobacteria
NC_011274	Salmonella enterica subsp. enterica serovar Gallinarum str. 287/91	Bacteria;Proteobacteria;Gammaproteobacteria
NC_011283	Klebsiella pneumoniae 342	Bacteria;Proteobacteria;Gammaproteobacteria
NC_011294	Salmonella enterica subsp. enterica serovar Enteritidis str.	Bacteria;Proteobacteria;Gammaproteobacteria
NC_011353	Escherichia coli O157:H7 str. EC4115	Bacteria;Proteobacteria;Gammaproteobacteria
NC_011415	Escherichia coli SE11	Bacteria;Proteobacteria;Gammaproteobacteria
NC_011566	Shewanella piezotolerans WP3	Bacteria;Proteobacteria;Gammaproteobacteria
NC_011586	Acinetobacter baumannii AB0057	Bacteria;Proteobacteria;Gammaproteobacteria
NC_011595	Acinetobacter baumannii AB307-0294	Bacteria;Proteobacteria;Gammaproteobacteria
NC_011601	Escherichia coli O127:H6 str. E2348/69	Bacteria;Proteobacteria;Gammaproteobacteria
NC_011663	Shewanella baltica OS223	Bacteria;Proteobacteria;Gammaproteobacteria
NC_011740	Escherichia fergusonii ATCC 35469	Bacteria;Proteobacteria;Gammaproteobacteria
NC_011741	Escherichia coli IAI1	Bacteria;Proteobacteria;Gammaproteobacteria
NC_011742	Escherichia coli S88	Bacteria;Proteobacteria;Gammaproteobacteria
NC_011745	Escherichia coli ED1a	Bacteria;Proteobacteria;Gammaproteobacteria
NC_011748	Escherichia coli 55989	Bacteria;Proteobacteria;Gammaproteobacteria
NC_011750	Escherichia coli IAI39	Bacteria;Proteobacteria;Gammaproteobacteria
NC_011751	Escherichia coli UMN026	Bacteria;Proteobacteria;Gammaproteobacteria
NC_011770	Pseudomonas aeruginosa LESB58	Bacteria;Proteobacteria;Gammaproteobacteria
NC_011852	Haemophilus parasuis SH0165	Bacteria;Proteobacteria;Gammaproteobacteria
NC_011901	Thioalkalivibrio sulfidophilus HL-EbGr7	Bacteria;Proteobacteria;Gammaproteobacteria
NC_011993	Escherichia coli LF82	Bacteria;Proteobacteria;Gammaproteobacteria
NC_012125	Salmonella enterica subsp. enterica serovar Paratyphi C str.	Bacteria;Proteobacteria;Gammaproteobacteria
NC_012214	Erwinia pyrifoliae Ep1/96	Bacteria;Proteobacteria;Gammaproteobacteria
NC_012560	Azotobacter vinelandii DJ	Bacteria;Proteobacteria;Gammaproteobacteria
NC_012660	Pseudomonas fluorescens SBW25	Bacteria;Proteobacteria;Gammaproteobacteria
NC_012691	Tolumonas auensis DSM 9187	Bacteria;Proteobacteria;Gammaproteobacteria
NC_012731	Klebsiella pneumoniae subsp. pneumoniae NTUH-K2044	Bacteria;Proteobacteria;Gammaproteobacteria
NC_012759	Escherichia coli BW2952	Bacteria;Proteobacteria;Gammaproteobacteria
NC_012779	Edwardsiella ictaluri 93-146	Bacteria;Proteobacteria;Gammaproteobacteria
NC_012880	Dickeya dadantii Ech703	Bacteria;Proteobacteria;Gammaproteobacteria
NC_012892	Escherichia coli BL21(DE3)	Bacteria;Proteobacteria;Gammaproteobacteria
NC_012912	Dickeya zeae Ech1591	Bacteria;Proteobacteria;Gammaproteobacteria
NC_012913	Aggregatibacter aphrophilus NJ8700	Bacteria;Proteobacteria;Gammaproteobacteria
NC_012917	Pectobacterium carotovorum subsp. carotovorum PC1	Bacteria;Proteobacteria;Gammaproteobacteria
NC_012947	Escherichia coli 'BL21-Gold(DE3)pLysS AG'	Bacteria;Proteobacteria;Gammaproteobacteria
NC_012962	Photorhabdus asymbiotica subsp. asymbiotica ATCC 43949	Bacteria;Proteobacteria;Gammaproteobacteria
NC_012967	Escherichia coli B str. REL606	Bacteria;Proteobacteria;Gammaproteobacteria
NC_012971	Escherichia coli BL21(DE3)	Bacteria;Proteobacteria;Gammaproteobacteria
NC_012997	Teredinibacter turnerae T7901	Bacteria;Proteobacteria;Gammaproteobacteria
NC_013008	Escherichia coli O157:H7 str. TW14359	Bacteria;Proteobacteria;Gammaproteobacteria
NC_013166	Kangiella koreensis DSM 16069	Bacteria;Proteobacteria;Gammaproteobacteria
NC_013282	Cronobacter turicensis z3032	Bacteria;Proteobacteria;Gammaproteobacteria
NC_013353	Escherichia coli O103:H2 str. 12009	Bacteria;Proteobacteria;Gammaproteobacteria
NC_013361	Escherichia coli O26:H11 str. 11368	Bacteria;Proteobacteria;Gammaproteobacteria
NC_013364	Escherichia coli O111:H- str. 11128	Bacteria;Proteobacteria;Gammaproteobacteria
NC_013416	Aggregatibacter actinomycetemcomitans D11S-1	Bacteria;Proteobacteria;Gammaproteobacteria
NC_013421	Pectobacterium wasabiae WPP163	Bacteria;Proteobacteria;Gammaproteobacteria
NC_013422	Halothiobacillus neapolitanus c2	Bacteria;Proteobacteria;Gammaproteobacteria
NC_013508	Edwardsiella tarda EIB202	Bacteria;Proteobacteria;Gammaproteobacteria
NC_013592	Dickeya dadantii Ech586	Bacteria;Proteobacteria;Gammaproteobacteria
NC_013654	Escherichia coli SE15	Bacteria;Proteobacteria;Gammaproteobacteria
NC_013716	Citrobacter rodentium ICC168	Bacteria;Proteobacteria;Gammaproteobacteria
NC_013722	Xanthomonas albilineans GPE PC73	Bacteria;Proteobacteria;Gammaproteobacteria
NC_013850	Klebsiella variicola At-22	Bacteria;Proteobacteria;Gammaproteobacteria
NC_013851	Allochromatium vinosum DSM 180	Bacteria;Proteobacteria;Gammaproteobacteria
NC_013861	Legionella longbeachae NSW150	Bacteria;Proteobacteria;Gammaproteobacteria
NC_013889	Thioalkalivibrio sp. K90mix	Bacteria;Proteobacteria;Gammaproteobacteria
NC_013892	Xenorhabdus bovienii SS-2004	Bacteria;Proteobacteria;Gammaproteobacteria
NC_013941	Escherichia coli O55:H7 str. CB9615	Bacteria;Proteobacteria;Gammaproteobacteria
NC_013956	Pantoea ananatis LMG 20103	Bacteria;Proteobacteria;Gammaproteobacteria
NC_013960	Nitrosococcus halophilus Nc 4	Bacteria;Proteobacteria;Gammaproteobacteria
NC_013961	Erwinia amylovora CFBP1430	Bacteria;Proteobacteria;Gammaproteobacteria
NC_013971	Erwinia amylovora ATCC 49946	Bacteria;Proteobacteria;Gammaproteobacteria
NC_014012	Shewanella violacea DSS12	Bacteria;Proteobacteria;Gammaproteobacteria
NC_014121	Enterobacter cloacae subsp. cloacae ATCC 13047	Bacteria;Proteobacteria;Gammaproteobacteria
NC_014147	Moraxella catarrhalis RH4	Bacteria;Proteobacteria;Gammaproteobacteria
NC_014228	Xenorhabdus nematophila ATCC 19061	Bacteria;Proteobacteria;Gammaproteobacteria
NC_014259	Acinetobacter oleivorans DR1	Bacteria;Proteobacteria;Gammaproteobacteria
NC_014306	Erwinia billingiae Eb661	Bacteria;Proteobacteria;Gammaproteobacteria
NC_014315	Nitrosococcus watsonii C-113	Bacteria;Proteobacteria;Gammaproteobacteria
NC_014366	gamma proteobacterium HdN1	Bacteria;Proteobacteria;Gammaproteobacteria
NC_014500	Dickeya dadantii 3937	Bacteria;Proteobacteria;Gammaproteobacteria
NC_014532	Halomonas elongata DSM 2581	Bacteria;Proteobacteria;Gammaproteobacteria
NC_014541	Ferrimonas balearica DSM 9799	Bacteria;Proteobacteria;Gammaproteobacteria
NC_014562	Pantoea vagans C9-1	Bacteria;Proteobacteria;Gammaproteobacteria
NC_014618	Enterobacter lignolyticus SCF1	Bacteria;Proteobacteria;Gammaproteobacteria
NC_014837	Pantoea sp. At-9b	Bacteria;Proteobacteria;Gammaproteobacteria
NC_014924	Pseudoxanthomonas suwonensis 11-1	Bacteria;Proteobacteria;Gammaproteobacteria
NC_015061	Rahnella sp. Y9602	Bacteria;Proteobacteria;Gammaproteobacteria
NC_015224	Yersinia enterocolitica subsp. palearctica 105.5R(r)	Bacteria;Proteobacteria;Gammaproteobacteria
NC_015276	Marinomonas mediterranea MMB-1	Bacteria;Proteobacteria;Gammaproteobacteria
NC_015379	Pseudomonas brassicacearum subsp. brassicacearum NFM421	Bacteria;Proteobacteria;Gammaproteobacteria
NC_015410	Pseudomonas mendocina NK-01	Bacteria;Proteobacteria;Gammaproteobacteria
NC_015424	Aeromonas veronii B565	Bacteria;Proteobacteria;Gammaproteobacteria
NC_015460	Gallibacterium anatis UMN179	Bacteria;Proteobacteria;Gammaproteobacteria
NC_015497	Glaciecola sp. 4H-3-7+YE-5	Bacteria;Proteobacteria;Gammaproteobacteria
NC_015554	Alteromonas sp. SN2	Bacteria;Proteobacteria;Gammaproteobacteria
NC_015556	Pseudomonas fulva 12-X	Bacteria;Proteobacteria;Gammaproteobacteria
NC_015559	Marinomonas posidonica IVIA-Po-181	Bacteria;Proteobacteria;Gammaproteobacteria
NC_015566	Serratia sp. AS12	Bacteria;Proteobacteria;Gammaproteobacteria
NC_015567	Serratia plymuthica AS9	Bacteria;Proteobacteria;Gammaproteobacteria
NC_015572	Methylomonas methanica MC09	Bacteria;Proteobacteria;Gammaproteobacteria
NC_015663	Enterobacter aerogenes KCTC 2190	Bacteria;Proteobacteria;Gammaproteobacteria
NC_015696	Francisella sp. TX077308	Bacteria;Proteobacteria;Gammaproteobacteria
NC_015733	Pseudomonas putida S16	Bacteria;Proteobacteria;Gammaproteobacteria
NC_015740	Pseudomonas stutzeri ATCC 17588 = LMG 11199	Bacteria;Proteobacteria;Gammaproteobacteria
NC_015761	Salmonella bongori NCTC 12419	Bacteria;Proteobacteria;Gammaproteobacteria
NC_015947	Stenotrophomonas maltophilia JV3	Bacteria;Proteobacteria;Gammaproteobacteria
NC_015964	Haemophilus parainfluenzae T3T1	Bacteria;Proteobacteria;Gammaproteobacteria
NC_015968	Enterobacter asburiae LF7a	Bacteria;Proteobacteria;Gammaproteobacteria
NC_016010	Xanthomonas axonopodis pv. citrumelo F1	Bacteria;Proteobacteria;Gammaproteobacteria
NC_016041	Glaciecola nitratireducens FR1064	Bacteria;Proteobacteria;Gammaproteobacteria
NC_016112	Methylomicrobium alcaliphilum	Bacteria;Proteobacteria;Gammaproteobacteria
NC_016147	Pseudoxanthomonas spadix BD-a59	Bacteria;Proteobacteria;Gammaproteobacteria
NC_016513	Aggregatibacter actinomycetemcomitans ANH9381	Bacteria;Proteobacteria;Gammaproteobacteria
NC_016514	Enterobacter cloacae EcWSU1	Bacteria;Proteobacteria;Gammaproteobacteria
NC_016603	Acinetobacter calcoaceticus PHEA-2	Bacteria;Proteobacteria;Gammaproteobacteria
NC_016612	Klebsiella oxytoca KCTC 1686	Bacteria;Proteobacteria;Gammaproteobacteria
NC_016632	Serratia symbiotica str. 'Cinara cedri'	Bacteria;Proteobacteria;Gammaproteobacteria
NC_016745	Oceanimonas sp. GK1	Bacteria;Proteobacteria;Gammaproteobacteria
NC_016810	Salmonella enterica subsp. enterica serovar Typhimurium str. SL1344	Bacteria;Proteobacteria;Gammaproteobacteria
NC_016816	Pantoea ananatis LMG 5342	Bacteria;Proteobacteria;Gammaproteobacteria
NC_016818	Rahnella aquatilis CIP 78.65 = ATCC 33071	Bacteria;Proteobacteria;Gammaproteobacteria
NC_016822	Shigella sonnei 53G	Bacteria;Proteobacteria;Gammaproteobacteria
NC_016830	Pseudomonas fluorescens F113	Bacteria;Proteobacteria;Gammaproteobacteria
NC_016831	Salmonella enterica subsp. enterica serovar Gallinarum/pullorum	Bacteria;Proteobacteria;Gammaproteobacteria
NC_016832	Salmonella enterica subsp. enterica serovar Typhi str. P-stx-12	Bacteria;Proteobacteria;Gammaproteobacteria
NC_016845	Klebsiella pneumoniae subsp. pneumoniae HS11286	Bacteria;Proteobacteria;Gammaproteobacteria
NC_016854	Salmonella enterica subsp. enterica serovar Typhimurium str. D23580	Bacteria;Proteobacteria;Gammaproteobacteria
NC_016856	Salmonella enterica subsp. enterica serovar Typhimurium str. 14028S	Bacteria;Proteobacteria;Gammaproteobacteria
NC_016857	Salmonella enterica subsp. enterica serovar Typhimurium str. ST4/74	Bacteria;Proteobacteria;Gammaproteobacteria
NC_016860	Salmonella enterica subsp. enterica serovar Typhimurium str.	Bacteria;Proteobacteria;Gammaproteobacteria
NC_016863	Salmonella enterica subsp. enterica serovar Typhimurium str. UK-1	Bacteria;Proteobacteria;Gammaproteobacteria
NC_016902	Escherichia coli KO11FL	Bacteria;Proteobacteria;Gammaproteobacteria
NC_017033	Frateuria aurantia DSM 6220	Bacteria;Proteobacteria;Gammaproteobacteria
NC_017046	Salmonella enterica subsp. enterica serovar Typhimurium str. 798	Bacteria;Proteobacteria;Gammaproteobacteria
NC_017047	Rahnella aquatilis HX2	Bacteria;Proteobacteria;Gammaproteobacteria
NC_017067	Marinobacter hydrocarbonoclasticus ATCC 49840	Bacteria;Proteobacteria;Gammaproteobacteria
NC_017154	Yersinia pestis D106004	Bacteria;Proteobacteria;Gammaproteobacteria
NC_017160	Yersinia pestis D182038	Bacteria;Proteobacteria;Gammaproteobacteria
NC_017162	Acinetobacter baumannii 1656-2	Bacteria;Proteobacteria;Gammaproteobacteria
NC_017171	Acinetobacter baumannii MDR-ZJ06	Bacteria;Proteobacteria;Gammaproteobacteria
NC_017267	Xanthomonas oryzae pv. oryzicola BLS256	Bacteria;Proteobacteria;Gammaproteobacteria
NC_017271	Xanthomonas campestris pv. raphani 756C	Bacteria;Proteobacteria;Gammaproteobacteria
NC_017309	Edwardsiella tarda FL6-60	Bacteria;Proteobacteria;Gammaproteobacteria
NC_017387	Acinetobacter baumannii TCDC-AB0715	Bacteria;Proteobacteria;Gammaproteobacteria
NC_017390	Erwinia pyrifoliae DSM 12163	Bacteria;Proteobacteria;Gammaproteobacteria
NC_017445	Erwinia sp. Ejp617	Bacteria;Proteobacteria;Gammaproteobacteria
NC_017506	Marinobacter adhaerens HP15	Bacteria;Proteobacteria;Gammaproteobacteria
NC_017530	Pseudomonas putida BIRD-1	Bacteria;Proteobacteria;Gammaproteobacteria
NC_017531	Pantoea ananatis AJ13355	Bacteria;Proteobacteria;Gammaproteobacteria
NC_017532	Pseudomonas stutzeri DSM 4166	Bacteria;Proteobacteria;Gammaproteobacteria
NC_017540	Klebsiella pneumoniae KCTC 2242	Bacteria;Proteobacteria;Gammaproteobacteria
NC_017548	Pseudomonas aeruginosa M18	Bacteria;Proteobacteria;Gammaproteobacteria
NC_017549	Pseudomonas aeruginosa NCGM2.S1	Bacteria;Proteobacteria;Gammaproteobacteria
NC_017554	Pantoea ananatis PA13	Bacteria;Proteobacteria;Gammaproteobacteria
NC_017564	Yersinia enterocolitica subsp. palearctica Y11	Bacteria;Proteobacteria;Gammaproteobacteria
NC_017573	Serratia sp. AS13	Bacteria;Proteobacteria;Gammaproteobacteria
NC_017623	Salmonella enterica subsp. enterica serovar Heidelberg str. B182	Bacteria;Proteobacteria;Gammaproteobacteria
NC_017625	Escherichia coli DH1	Bacteria;Proteobacteria;Gammaproteobacteria
NC_017626	Escherichia coli 042	Bacteria;Proteobacteria;Gammaproteobacteria
NC_017628	Escherichia coli IHE3034	Bacteria;Proteobacteria;Gammaproteobacteria
NC_017631	Escherichia coli ABU 83972	Bacteria;Proteobacteria;Gammaproteobacteria
NC_017632	Escherichia coli UM146	Bacteria;Proteobacteria;Gammaproteobacteria
NC_017633	Escherichia coli ETEC H10407	Bacteria;Proteobacteria;Gammaproteobacteria
NC_017634	Escherichia coli O83:H1 str. NRG 857C	Bacteria;Proteobacteria;Gammaproteobacteria
NC_017635	Escherichia coli W	Bacteria;Proteobacteria;Gammaproteobacteria
NC_017638	Escherichia coli DH1	Bacteria;Proteobacteria;Gammaproteobacteria
NC_017641	Escherichia coli UMNK88	Bacteria;Proteobacteria;Gammaproteobacteria
NC_017644	Escherichia coli NA114	Bacteria;Proteobacteria;Gammaproteobacteria
NC_017646	Escherichia coli O7:K1 str. CE10	Bacteria;Proteobacteria;Gammaproteobacteria
NC_017651	Escherichia coli str. 'clone D i2'	Bacteria;Proteobacteria;Gammaproteobacteria
NC_017652	Escherichia coli str. 'clone D i14'	Bacteria;Proteobacteria;Gammaproteobacteria
NC_017656	Escherichia coli O55:H7 str. RM12579	Bacteria;Proteobacteria;Gammaproteobacteria
NC_017660	Escherichia coli KO11FL	Bacteria;Proteobacteria;Gammaproteobacteria
NC_017663	Escherichia coli P12b	Bacteria;Proteobacteria;Gammaproteobacteria
NC_017664	Escherichia coli W	Bacteria;Proteobacteria;Gammaproteobacteria
NC_017671	Stenotrophomonas maltophilia D457	Bacteria;Proteobacteria;Gammaproteobacteria
NC_017731	Providencia stuartii MRSN 2154	Bacteria;Proteobacteria;Gammaproteobacteria
NC_017845	Pectobacterium sp. SCC3193	Bacteria;Proteobacteria;Gammaproteobacteria
NC_017846	Aggregatibacter actinomycetemcomitans D7S-1	Bacteria;Proteobacteria;Gammaproteobacteria
NC_017847	Acinetobacter baumannii MDR-TJ	Bacteria;Proteobacteria;Gammaproteobacteria
NC_017857	Methylophaga nitratireducenticrescens	Bacteria;Proteobacteria;Gammaproteobacteria
NC_017906	Escherichia coli Xuzhou21	Bacteria;Proteobacteria;Gammaproteobacteria
NC_017909	Francisella noatunensis subsp. orientalis str. Toba 04	Bacteria;Proteobacteria;Gammaproteobacteria
NC_017910	Shimwellia blattae DSM 4481 = NBRC 105725	Bacteria;Proteobacteria;Gammaproteobacteria
NC_017911	Pseudomonas fluorescens A506	Bacteria;Proteobacteria;Gammaproteobacteria
NC_017986	Pseudomonas putida ND6	Bacteria;Proteobacteria;Gammaproteobacteria
NC_018012	Thiocystis violascens DSM 198	Bacteria;Proteobacteria;Gammaproteobacteria
NC_018028	Pseudomonas stutzeri CCUG 29243	Bacteria;Proteobacteria;Gammaproteobacteria
NC_018079	Enterobacter cloacae subsp. dissolvens SDM	Bacteria;Proteobacteria;Gammaproteobacteria
NC_018080	Pseudomonas aeruginosa DK2	Bacteria;Proteobacteria;Gammaproteobacteria
NC_018106	Klebsiella oxytoca E718	Bacteria;Proteobacteria;Gammaproteobacteria
NC_018220	Pseudomonas putida DOT-T1E	Bacteria;Proteobacteria;Gammaproteobacteria
NC_018268	Marinobacter sp. BSs20148	Bacteria;Proteobacteria;Gammaproteobacteria
NC_018405	Enterobacter cloacae subsp. cloacae ENHKU01	Bacteria;Proteobacteria;Gammaproteobacteria
NC_018419	secondary endosymbiont of Ctenarytaina eucalypti Thao2000	Bacteria;Proteobacteria;Gammaproteobacteria
NC_018420	secondary endosymbiont of Heteropsylla cubana Thao2000	Bacteria;Proteobacteria;Gammaproteobacteria
NC_018522	Klebsiella pneumoniae subsp. pneumoniae 1084	Bacteria;Proteobacteria;Gammaproteobacteria
NC_018525	Pectobacterium carotovorum subsp. carotovorum PCC21	Bacteria;Proteobacteria;Gammaproteobacteria
NC_018632	Alteromonas macleodii ATCC 27126	Bacteria;Proteobacteria;Gammaproteobacteria
NC_018650	Escherichia coli O104:H4 str. 2009EL-2050	Bacteria;Proteobacteria;Gammaproteobacteria
NC_018658	Escherichia coli O104:H4 str. 2011C-3493	Bacteria;Proteobacteria;Gammaproteobacteria
NC_018661	Escherichia coli O104:H4 str. 2009EL-2071	Bacteria;Proteobacteria;Gammaproteobacteria
NC_018678	Alteromonas macleodii str. 'English Channel 673'	Bacteria;Proteobacteria;Gammaproteobacteria
NC_018690	Actinobacillus suis H91-0380	Bacteria;Proteobacteria;Gammaproteobacteria
NC_018691	Alcanivorax dieselolei B5	Bacteria;Proteobacteria;Gammaproteobacteria
NC_018692	Alteromonas macleodii str. 'Black Sea 11'	Bacteria;Proteobacteria;Gammaproteobacteria
NC_018697	Cycloclasticus sp. P1	Bacteria;Proteobacteria;Gammaproteobacteria
NC_018706	Acinetobacter baumannii TYTH-1	Bacteria;Proteobacteria;Gammaproteobacteria
NC_018868	Simiduia agarivorans SA1 = DSM 21679	Bacteria;Proteobacteria;Gammaproteobacteria
NC_019393	Alteromonas macleodii AltDE1	Bacteria;Proteobacteria;Gammaproteobacteria
NC_019670	Pseudomonas sp. UW4	Bacteria;Proteobacteria;Gammaproteobacteria
NC_019902	Thioalkalivibrio nitratireducens DSM 14787	Bacteria;Proteobacteria;Gammaproteobacteria
NC_019905	Pseudomonas putida HB3267	Bacteria;Proteobacteria;Gammaproteobacteria
NC_019940	Thioflavicoccus mobilis 8321	Bacteria;Proteobacteria;Gammaproteobacteria
NC_020063	Enterobacteriaceae bacterium strain FGI 57	Bacteria;Proteobacteria;Gammaproteobacteria
NC_020064	Serratia marcescens FGI94	Bacteria;Proteobacteria;Gammaproteobacteria
NC_020163	Escherichia coli APEC O78	Bacteria;Proteobacteria;Gammaproteobacteria
NC_020181	Enterobacter aerogenes EA1509E	Bacteria;Proteobacteria;Gammaproteobacteria
NC_020209	Pseudomonas poae RE*1-1-14	Bacteria;Proteobacteria;Gammaproteobacteria
NC_020211	Serratia marcescens WW4	Bacteria;Proteobacteria;Gammaproteobacteria
NC_020260	Cronobacter sakazakii SP291	Bacteria;Proteobacteria;Gammaproteobacteria
NC_020307	Salmonella enterica subsp. enterica serovar Javiana str.	Bacteria;Proteobacteria;Gammaproteobacteria
NC_020514	Glaciecola psychrophila 170	Bacteria;Proteobacteria;Gammaproteobacteria
NC_020515	Bibersteinia trehalosi USDA-ARS-USMARC-192	Bacteria;Proteobacteria;Gammaproteobacteria
NC_020518	Escherichia coli str. K-12 substr. MDS42	Bacteria;Proteobacteria;Gammaproteobacteria
NC_020541	Rhodanobacter denitrificans	Bacteria;Proteobacteria;Gammaproteobacteria
NC_020547	Acinetobacter baumannii D1279779	Bacteria;Proteobacteria;Gammaproteobacteria
NC_020796	Edwardsiella piscicida C07-087	Bacteria;Proteobacteria;Gammaproteobacteria
NC_020800	Xanthomonas axonopodis Xac29-1	Bacteria;Proteobacteria;Gammaproteobacteria
NC_020802	Psychromonas sp. CNPT3	Bacteria;Proteobacteria;Gammaproteobacteria
NC_020815	Xanthomonas citri subsp. citri Aw12879	Bacteria;Proteobacteria;Gammaproteobacteria
NC_020829	Pseudomonas denitrificans ATCC 13867	Bacteria;Proteobacteria;Gammaproteobacteria
NC_020834	Mannheimia haemolytica USDA-ARS-USMARC-185	Bacteria;Proteobacteria;Gammaproteobacteria
NC_020888	Thalassolituus oleivorans MIL-1	Bacteria;Proteobacteria;Gammaproteobacteria
NC_020912	Pseudomonas aeruginosa B136-33	Bacteria;Proteobacteria;Gammaproteobacteria
NC_021046	Enterobacter cloacae subsp. cloacae NCTC 9394	Bacteria;Proteobacteria;Gammaproteobacteria
NC_021066	Raoultella ornithinolytica B6	Bacteria;Proteobacteria;Gammaproteobacteria
NC_021149	Azotobacter vinelandii CA	Bacteria;Proteobacteria;Gammaproteobacteria
NC_021150	Azotobacter vinelandii CA6	Bacteria;Proteobacteria;Gammaproteobacteria
NC_021151	Salmonella enterica subsp. enterica serovar Typhimurium str. U288	Bacteria;Proteobacteria;Gammaproteobacteria
NC_021176	Salmonella enterica subsp. enterica serovar Typhi str. Ty21a	Bacteria;Proteobacteria;Gammaproteobacteria
NC_021232	Klebsiella pneumoniae	Bacteria;Proteobacteria;Gammaproteobacteria
NC_021237	Pseudomonas protegens CHA0	Bacteria;Proteobacteria;Gammaproteobacteria
NC_021291	Spiribacter salinus M19-40	Bacteria;Proteobacteria;Gammaproteobacteria
NC_021491	Pseudomonas putida H8234	Bacteria;Proteobacteria;Gammaproteobacteria
NC_021499	Pseudomonas resinovorans NBRC 106553	Bacteria;Proteobacteria;Gammaproteobacteria
NC_021500	Enterobacter sp. R4-368	Bacteria;Proteobacteria;Gammaproteobacteria
NC_021505	Pseudomonas putida NBRC 14164	Bacteria;Proteobacteria;Gammaproteobacteria
NC_021577	Pseudomonas aeruginosa RP73	Bacteria;Proteobacteria;Gammaproteobacteria
NC_021591	Serratia plymuthica 4Rx13	Bacteria;Proteobacteria;Gammaproteobacteria
NC_021659	Serratia plymuthica S13	Bacteria;Proteobacteria;Gammaproteobacteria
NC_021710	Alteromonas macleodii str. 'Ionian Sea U4'	Bacteria;Proteobacteria;Gammaproteobacteria
NC_021712	Alteromonas macleodii str. 'Ionian Sea U8'	Bacteria;Proteobacteria;Gammaproteobacteria
NC_021713	Alteromonas macleodii str. 'Ionian Sea UM7'	Bacteria;Proteobacteria;Gammaproteobacteria
NC_021714	Alteromonas macleodii str. 'Ionian Sea UM4b'	Bacteria;Proteobacteria;Gammaproteobacteria
NC_021717	Alteromonas macleodii str. 'Ionian Sea U7'	Bacteria;Proteobacteria;Gammaproteobacteria
NC_021726	Acinetobacter baumannii BJAB07104	Bacteria;Proteobacteria;Gammaproteobacteria
NC_021729	Acinetobacter baumannii BJAB0868	Bacteria;Proteobacteria;Gammaproteobacteria
NC_021733	Acinetobacter baumannii BJAB0715	Bacteria;Proteobacteria;Gammaproteobacteria
NC_021741	Serratia liquefaciens ATCC 27592	Bacteria;Proteobacteria;Gammaproteobacteria
NC_021810	Salmonella enterica subsp. enterica serovar Heidelberg str. 41578	Bacteria;Proteobacteria;Gammaproteobacteria
NC_021812	Salmonella enterica subsp. enterica serovar Heidelberg str.	Bacteria;Proteobacteria;Gammaproteobacteria
NC_021814	Salmonella enterica subsp. enterica serovar Typhimurium var. 5-	Bacteria;Proteobacteria;Gammaproteobacteria
NC_021818	Salmonella enterica subsp. enterica serovar Cubana str. CFSAN002050	Bacteria;Proteobacteria;Gammaproteobacteria
NC_021820	Salmonella enterica subsp. enterica serovar 4,[5],12:i:- str.	Bacteria;Proteobacteria;Gammaproteobacteria
NC_021844	Salmonella enterica subsp. enterica serovar Bareilly str.	Bacteria;Proteobacteria;Gammaproteobacteria
NC_021847	Vibrio parahaemolyticus O1:Kuk str. FDA_R31	Bacteria;Proteobacteria;Gammaproteobacteria
NC_021870	Salmonella bongori N268-08	Bacteria;Proteobacteria;Gammaproteobacteria
NC_021902	Salmonella enterica subsp. enterica serovar Newport str.	Bacteria;Proteobacteria;Gammaproteobacteria
NC_021917	Cycloclasticus zancles 7-ME	Bacteria;Proteobacteria;Gammaproteobacteria
NC_021984	Salmonella enterica subsp. enterica serovar Pullorum str. S06004	Bacteria;Proteobacteria;Gammaproteobacteria
NC_022000	Proteus mirabilis BB2000	Bacteria;Proteobacteria;Gammaproteobacteria
NC_022082	Klebsiella pneumoniae JM45	Bacteria;Proteobacteria;Gammaproteobacteria
NC_022221	Salmonella enterica subsp. enterica serovar Gallinarum/pullorum	Bacteria;Proteobacteria;Gammaproteobacteria
NC_022241	Salmonella enterica subsp. enterica serovar Bovismorbificans str.	Bacteria;Proteobacteria;Gammaproteobacteria
NC_022268	Serratia sp. ATCC 39006	Bacteria;Proteobacteria;Gammaproteobacteria
NC_022349	Vibrio alginolyticus NBRC 15630 = ATCC 17749	Bacteria;Proteobacteria;Gammaproteobacteria
NC_022360	Pseudomonas aeruginosa c7447m	Bacteria;Proteobacteria;Gammaproteobacteria
NC_022361	Pseudomonas aeruginosa PAO581	Bacteria;Proteobacteria;Gammaproteobacteria
NC_022364	Escherichia coli LY180	Bacteria;Proteobacteria;Gammaproteobacteria
NC_022370	Escherichia coli PMV-1	Bacteria;Proteobacteria;Gammaproteobacteria
NC_022525	Salmonella enterica subsp. enterica serovar Thompson str. RM6836	Bacteria;Proteobacteria;Gammaproteobacteria
NC_022541	Xanthomonas fuscans subsp. fuscans str. 4834-R	Bacteria;Proteobacteria;Gammaproteobacteria
NC_022543	Vibrio nigripulchritudo	Bacteria;Proteobacteria;Gammaproteobacteria
NC_022544	Salmonella enterica subsp. enterica serovar Typhimurium str. DT2	Bacteria;Proteobacteria;Gammaproteobacteria
NC_022546	Plautia stali symbiont	Bacteria;Proteobacteria;Gammaproteobacteria
NC_022566	Klebsiella pneumoniae CG43	Bacteria;Proteobacteria;Gammaproteobacteria
NC_022569	Salmonella enterica subsp. enterica serovar Typhimurium str. DT104	Bacteria;Proteobacteria;Gammaproteobacteria
NC_022591	Pseudomonas aeruginosa PAO1-VE2	Bacteria;Proteobacteria;Gammaproteobacteria
NC_022594	Pseudomonas aeruginosa PAO1-VE13	Bacteria;Proteobacteria;Gammaproteobacteria
NC_022648	Escherichia coli JJ1886	Bacteria;Proteobacteria;Gammaproteobacteria
NC_022664	Spiribacter sp. UAH-SP71	Bacteria;Proteobacteria;Gammaproteobacteria
NC_022738	Pseudomonas sp. VLB120	Bacteria;Proteobacteria;Gammaproteobacteria
NC_022806	Pseudomonas aeruginosa PA1R	Bacteria;Proteobacteria;Gammaproteobacteria
NC_022808	Pseudomonas aeruginosa PA1	Bacteria;Proteobacteria;Gammaproteobacteria
NC_022912	Shigella dysenteriae 1617	Bacteria;Proteobacteria;Gammaproteobacteria
NC_022991	Salmonella enterica subsp. enterica serovar Agona str. 24249	Bacteria;Proteobacteria;Gammaproteobacteria
NC_023019	Pseudomonas aeruginosa MTB-1	Bacteria;Proteobacteria;Gammaproteobacteria
NC_023028	Acinetobacter baumannii ZW85-1	Bacteria;Proteobacteria;Gammaproteobacteria
NC_023032	Cronobacter sakazakii CMCC 45402	Bacteria;Proteobacteria;Gammaproteobacteria
NC_023045	Alteromonas macleodii str. 'Aegean Sea MED64'	Bacteria;Proteobacteria;Gammaproteobacteria
NC_023064	Pseudomonas sp. TKP	Bacteria;Proteobacteria;Gammaproteobacteria
NC_023066	Pseudomonas aeruginosa LES431	Bacteria;Proteobacteria;Gammaproteobacteria
NC_023075	Pseudomonas monteilii SB3078	Bacteria;Proteobacteria;Gammaproteobacteria
NC_023076	Pseudomonas monteilii SB3101	Bacteria;Proteobacteria;Gammaproteobacteria
NC_023149	Pseudomonas aeruginosa SCV20265	Bacteria;Proteobacteria;Gammaproteobacteria
NT_187120	Salmonella enterica subsp. enterica serovar Weltevreden str.	Bacteria;Proteobacteria;Gammaproteobacteria
NC_016620	Bacteriovorax marinus SJ	Bacteria;Proteobacteria;Oligoflexia
NC_019567	Bdellovibrio bacteriovorus str. Tiberius	Bacteria;Proteobacteria;Oligoflexia
NC_020813	Bdellovibrio exovorus JSS	Bacteria;Proteobacteria;Oligoflexia
NC_000117	Chlamydia trachomatis D/UW-3/CX	Bacteria;PVC group;Chlamydiae
NC_002620	Chlamydia muridarum str. Nigg	Bacteria;PVC group;Chlamydiae
NC_010287	Chlamydia trachomatis 434/Bu	Bacteria;PVC group;Chlamydiae
NC_014225	Waddlia chondrophila WSU 86-1044	Bacteria;PVC group;Chlamydiae
NC_015470	Chlamydia psittaci 6BC	Bacteria;PVC group;Chlamydiae
NC_015702	Parachlamydia acanthamoebae UV-7	Bacteria;PVC group;Chlamydiae
NC_015713	Simkania negevensis Z	Bacteria;PVC group;Chlamydiae
NC_017292	Chlamydia psittaci 02DC15	Bacteria;PVC group;Chlamydiae
NC_005027	Rhodopirellula baltica SH 1	Bacteria;PVC group;Planctomycetes
NC_013720	Pirellula staleyi DSM 6068	Bacteria;PVC group;Planctomycetes
NC_014148	Planctomyces limnophilus DSM 3776	Bacteria;PVC group;Planctomycetes
NC_014962	Isosphaera pallida ATCC 43644	Bacteria;PVC group;Planctomycetes
NC_015174	Planctomyces brasiliensis DSM 5305	Bacteria;PVC group;Planctomycetes
NC_017080	Phycisphaera mikurensis NBRC 102666	Bacteria;PVC group;Planctomycetes
NC_019892	Singulisphaera acidiphila DSM 18658	Bacteria;PVC group;Planctomycetes
NC_010571	Opitutus terrae PB90-1	Bacteria;PVC group;Verrucomicrobia
NC_010655	Akkermansia muciniphila ATCC BAA-835	Bacteria;PVC group;Verrucomicrobia
NC_010794	Methylacidiphilum infernorum V4	Bacteria;PVC group;Verrucomicrobia
NC_014008	Coraliomargarita akajimensis DSM 45221	Bacteria;PVC group;Verrucomicrobia
NC_000919	Treponema pallidum subsp. pallidum str. Nichols	Bacteria;Spirochaetes;Spirochaetia
NC_001318	Borrelia burgdorferi B31	Bacteria;Spirochaetes;Spirochaetia
NC_002967	Treponema denticola ATCC 35405	Bacteria;Spirochaetes;Spirochaetia
NC_006156	Borrelia garinii PBi	Bacteria;Spirochaetes;Spirochaetia
NC_008710	Borrelia turicatae 91E135	Bacteria;Spirochaetes;Spirochaetia
NC_010673	Borrelia hermsii HS1	Bacteria;Spirochaetes;Spirochaetia
NC_011229	Borrelia duttonii Ly	Bacteria;Spirochaetes;Spirochaetia
NC_011244	Borrelia recurrentis A1	Bacteria;Spirochaetes;Spirochaetia
NC_012225	Brachyspira hyodysenteriae WA1	Bacteria;Spirochaetes;Spirochaetia
NC_014150	Brachyspira murdochii DSM 12563	Bacteria;Spirochaetes;Spirochaetia
NC_014330	Brachyspira pilosicoli 95/1000	Bacteria;Spirochaetes;Spirochaetia
NC_014364	Spirochaeta smaragdinae DSM 11293	Bacteria;Spirochaetes;Spirochaetia
NC_014484	Spirochaeta thermophila DSM 6192	Bacteria;Spirochaetes;Spirochaetia
NC_015152	Sphaerochaeta globosa str. Buddy	Bacteria;Spirochaetes;Spirochaetia
NC_015385	Treponema succinifaciens DSM 2489	Bacteria;Spirochaetes;Spirochaetia
NC_015436	Sphaerochaeta coccoides DSM 17374	Bacteria;Spirochaetes;Spirochaetia
NC_015500	Treponema brennaborense DSM 12168	Bacteria;Spirochaetes;Spirochaetia
NC_015577	Treponema azotonutricium ZAS-9	Bacteria;Spirochaetes;Spirochaetia
NC_015578	Treponema primitia ZAS-2	Bacteria;Spirochaetes;Spirochaetia
NC_015714	Treponema paraluiscuniculi Cuniculi A	Bacteria;Spirochaetes;Spirochaetia
NC_015732	Treponema caldaria DSM 7334	Bacteria;Spirochaetes;Spirochaetia
NC_015921	Borrelia bissettii DN127	Bacteria;Spirochaetes;Spirochaetia
NC_016633	Sphaerochaeta pleomorpha str. Grapes	Bacteria;Spirochaetes;Spirochaetia
NC_017098	Spirochaeta africana DSM 8902	Bacteria;Spirochaetes;Spirochaetia
NC_017243	Brachyspira intermedia PWS/A	Bacteria;Spirochaetes;Spirochaetia
NC_017717	Borrelia garinii BgVir	Bacteria;Spirochaetes;Spirochaetia
NC_017808	Borrelia crocidurae str. Achema	Bacteria;Spirochaetes;Spirochaetia
NC_018020	Turneriella parva DSM 21527	Bacteria;Spirochaetes;Spirochaetia
NC_018747	Borrelia garinii NMJW1	Bacteria;Spirochaetes;Spirochaetia
NC_018887	Borrelia afzelii HLJ01	Bacteria;Spirochaetes;Spirochaetia
NC_022079	Borrelia miyamotoi LB-2001	Bacteria;Spirochaetes;Spirochaetia
NC_022097	Treponema pedis str. T A4	Bacteria;Spirochaetes;Spirochaetia
NC_013522	Thermanaerovibrio acidaminovorans DSM 6589	Bacteria;Synergistetes;Synergistia
NC_014011	Aminobacterium colombiense DSM 12261	Bacteria;Synergistetes;Synergistia
NC_016148	Thermovirga lienii DSM 17291	Bacteria;Synergistetes;Synergistia
NC_018024	Anaerobaculum mobile DSM 13181	Bacteria;Synergistetes;Synergistia
NC_021038	Fretibacterium fastidiosum	Bacteria;Synergistetes;Synergistia
NC_000962	Mycobacterium tuberculosis H37Rv	Bacteria;Terrabacteria group;Actinobacteria
NC_002677	Mycobacterium leprae TN	Bacteria;Terrabacteria group;Actinobacteria
NC_002944	Mycobacterium avium subsp. paratuberculosis K-10	Bacteria;Terrabacteria group;Actinobacteria
NC_002945	Mycobacterium bovis AF2122/97	Bacteria;Terrabacteria group;Actinobacteria
NC_003155	Streptomyces avermitilis MA-4680 = NBRC 14893	Bacteria;Terrabacteria group;Actinobacteria
NC_003450	Corynebacterium glutamicum ATCC 13032	Bacteria;Terrabacteria group;Actinobacteria
NC_003888	Streptomyces coelicolor A3(2)	Bacteria;Terrabacteria group;Actinobacteria
NC_004307	Bifidobacterium longum NCC2705	Bacteria;Terrabacteria group;Actinobacteria
NC_004369	Corynebacterium efficiens YS-314	Bacteria;Terrabacteria group;Actinobacteria
NC_004572	Tropheryma whipplei str. Twist	Bacteria;Terrabacteria group;Actinobacteria
NC_006085	Propionibacterium acnes KPA171202	Bacteria;Terrabacteria group;Actinobacteria
NC_006087	Leifsonia xyli subsp. xyli str. CTCB07	Bacteria;Terrabacteria group;Actinobacteria
NC_006361	Nocardia farcinica IFM 10152	Bacteria;Terrabacteria group;Actinobacteria
NC_007164	Corynebacterium jeikeium K411	Bacteria;Terrabacteria group;Actinobacteria
NC_007333	Thermobifida fusca YX	Bacteria;Terrabacteria group;Actinobacteria
NC_007777	Frankia sp. CcI3	Bacteria;Terrabacteria group;Actinobacteria
NC_008146	Mycobacterium sp. MCS	Bacteria;Terrabacteria group;Actinobacteria
NC_008148	Rubrobacter xylanophilus DSM 9941	Bacteria;Terrabacteria group;Actinobacteria
NC_008268	Rhodococcus jostii RHA1	Bacteria;Terrabacteria group;Actinobacteria
NC_008278	Frankia alni ACN14a	Bacteria;Terrabacteria group;Actinobacteria
NC_008541	Arthrobacter sp. FB24	Bacteria;Terrabacteria group;Actinobacteria
NC_008578	Acidothermus cellulolyticus 11B	Bacteria;Terrabacteria group;Actinobacteria
NC_008596	Mycobacterium smegmatis str. MC2 155	Bacteria;Terrabacteria group;Actinobacteria
NC_008611	Mycobacterium ulcerans Agy99	Bacteria;Terrabacteria group;Actinobacteria
NC_008618	Bifidobacterium adolescentis ATCC 15703	Bacteria;Terrabacteria group;Actinobacteria
NC_008699	Nocardioides sp. JS614	Bacteria;Terrabacteria group;Actinobacteria
NC_008705	Mycobacterium sp. KMS	Bacteria;Terrabacteria group;Actinobacteria
NC_008711	Arthrobacter aurescens TC1	Bacteria;Terrabacteria group;Actinobacteria
NC_008726	Mycobacterium vanbaalenii PYR-1	Bacteria;Terrabacteria group;Actinobacteria
NC_009077	Mycobacterium sp. JLS	Bacteria;Terrabacteria group;Actinobacteria
NC_009142	Saccharopolyspora erythraea NRRL 2338	Bacteria;Terrabacteria group;Actinobacteria
NC_009338	Mycobacterium gilvum PYR-GCK	Bacteria;Terrabacteria group;Actinobacteria
NC_009342	Corynebacterium glutamicum R	Bacteria;Terrabacteria group;Actinobacteria
NC_009380	Salinispora tropica CNB-440	Bacteria;Terrabacteria group;Actinobacteria
NC_009480	Clavibacter michiganensis subsp. michiganensis NCPPB 382	Bacteria;Terrabacteria group;Actinobacteria
NC_009664	Kineococcus radiotolerans SRS30216 = ATCC BAA-149	Bacteria;Terrabacteria group;Actinobacteria
NC_009921	Frankia sp. EAN1pec	Bacteria;Terrabacteria group;Actinobacteria
NC_009953	Salinispora arenicola CNS-205	Bacteria;Terrabacteria group;Actinobacteria
NC_010168	Renibacterium salmoninarum ATCC 33209	Bacteria;Terrabacteria group;Actinobacteria
NC_010545	Corynebacterium urealyticum DSM 7109	Bacteria;Terrabacteria group;Actinobacteria
NC_010572	Streptomyces griseus subsp. griseus NBRC 13350	Bacteria;Terrabacteria group;Actinobacteria
NC_010612	Mycobacterium marinum M	Bacteria;Terrabacteria group;Actinobacteria
NC_010617	Kocuria rhizophila DC2201	Bacteria;Terrabacteria group;Actinobacteria
NC_010816	Bifidobacterium longum DJO10A	Bacteria;Terrabacteria group;Actinobacteria
NC_011593	Bifidobacterium longum subsp. infantis ATCC 15697 = JCM 1222 = DSM	Bacteria;Terrabacteria group;Actinobacteria
NC_011835	Bifidobacterium animalis subsp. lactis AD011	Bacteria;Terrabacteria group;Actinobacteria
NC_011886	Arthrobacter chlorophenolicus A6	Bacteria;Terrabacteria group;Actinobacteria
NC_012490	Rhodococcus erythropolis PR4	Bacteria;Terrabacteria group;Actinobacteria
NC_012522	Rhodococcus opacus B4	Bacteria;Terrabacteria group;Actinobacteria
NC_012590	Corynebacterium aurimucosum ATCC 700975	Bacteria;Terrabacteria group;Actinobacteria
NC_012669	Beutenbergia cavernae DSM 12333	Bacteria;Terrabacteria group;Actinobacteria
NC_012704	Corynebacterium kroppenstedtii DSM 44385	Bacteria;Terrabacteria group;Actinobacteria
NC_012803	Micrococcus luteus NCTC 2665	Bacteria;Terrabacteria group;Actinobacteria
NC_013093	Actinosynnema mirum DSM 43827	Bacteria;Terrabacteria group;Actinobacteria
NC_013124	Acidimicrobium ferrooxidans DSM 10331	Bacteria;Terrabacteria group;Actinobacteria
NC_013131	Catenulispora acidiphila DSM 44928	Bacteria;Terrabacteria group;Actinobacteria
NC_013159	Saccharomonospora viridis DSM 43017	Bacteria;Terrabacteria group;Actinobacteria
NC_013165	Slackia heliotrinireducens DSM 20476	Bacteria;Terrabacteria group;Actinobacteria
NC_013169	Kytococcus sedentarius DSM 20547	Bacteria;Terrabacteria group;Actinobacteria
NC_013170	Cryptobacterium curtum DSM 15641	Bacteria;Terrabacteria group;Actinobacteria
NC_013172	Brachybacterium faecium DSM 4810	Bacteria;Terrabacteria group;Actinobacteria
NC_013174	Jonesia denitrificans DSM 20603	Bacteria;Terrabacteria group;Actinobacteria
NC_013203	Atopobium parvulum DSM 20469	Bacteria;Terrabacteria group;Actinobacteria
NC_013204	Eggerthella lenta DSM 2243	Bacteria;Terrabacteria group;Actinobacteria
NC_013235	Nakamurella multipartita DSM 44233	Bacteria;Terrabacteria group;Actinobacteria
NC_013441	Gordonia bronchialis DSM 43247	Bacteria;Terrabacteria group;Actinobacteria
NC_013510	Thermomonospora curvata DSM 43183	Bacteria;Terrabacteria group;Actinobacteria
NC_013521	Sanguibacter keddieii DSM 10542	Bacteria;Terrabacteria group;Actinobacteria
NC_013530	Xylanimonas cellulosilytica DSM 15894	Bacteria;Terrabacteria group;Actinobacteria
NC_013595	Streptosporangium roseum DSM 43021	Bacteria;Terrabacteria group;Actinobacteria
NC_013714	Bifidobacterium dentium Bd1	Bacteria;Terrabacteria group;Actinobacteria
NC_013715	Rothia mucilaginosa DY-18	Bacteria;Terrabacteria group;Actinobacteria
NC_013721	Gardnerella vaginalis 409-05	Bacteria;Terrabacteria group;Actinobacteria
NC_013729	Kribbella flavida DSM 17836	Bacteria;Terrabacteria group;Actinobacteria
NC_013739	Conexibacter woesei DSM 14684	Bacteria;Terrabacteria group;Actinobacteria
NC_013757	Geodermatophilus obscurus DSM 43160	Bacteria;Terrabacteria group;Actinobacteria
NC_013929	Streptomyces scabiei 87.22	Bacteria;Terrabacteria group;Actinobacteria
NC_013947	Stackebrandtia nassauensis DSM 44728	Bacteria;Terrabacteria group;Actinobacteria
NC_014151	Cellulomonas flavigena DSM 20109	Bacteria;Terrabacteria group;Actinobacteria
NC_014158	Tsukamurella paurometabola DSM 20162	Bacteria;Terrabacteria group;Actinobacteria
NC_014165	Thermobispora bispora DSM 43833	Bacteria;Terrabacteria group;Actinobacteria
NC_014168	Segniliparus rotundus DSM 44985	Bacteria;Terrabacteria group;Actinobacteria
NC_014169	Bifidobacterium longum subsp. longum JDM301	Bacteria;Terrabacteria group;Actinobacteria
NC_014215	Propionibacterium freudenreichii subsp. shermanii CIRM-BIA1	Bacteria;Terrabacteria group;Actinobacteria
NC_014218	Arcanobacterium haemolyticum DSM 20595	Bacteria;Terrabacteria group;Actinobacteria
NC_014246	Mobiluncus curtisii ATCC 43063	Bacteria;Terrabacteria group;Actinobacteria
NC_014318	Amycolatopsis mediterranei U32	Bacteria;Terrabacteria group;Actinobacteria
NC_014329	Corynebacterium pseudotuberculosis FRC41	Bacteria;Terrabacteria group;Actinobacteria
NC_014363	Olsenella uli DSM 7084	Bacteria;Terrabacteria group;Actinobacteria
NC_014391	Micromonospora aurantiaca ATCC 27029	Bacteria;Terrabacteria group;Actinobacteria
NC_014550	Arthrobacter arilaitensis Re117	Bacteria;Terrabacteria group;Actinobacteria
NC_014638	Bifidobacterium bifidum PRL2010	Bacteria;Terrabacteria group;Actinobacteria
NC_014640	Achromobacter xylosoxidans A8	Bacteria;Terrabacteria group;Actinobacteria
NC_014643	Rothia dentocariosa ATCC 17931	Bacteria;Terrabacteria group;Actinobacteria
NC_014659	Rhodococcus equi 103S	Bacteria;Terrabacteria group;Actinobacteria
NC_014666	Frankia sp. EuI1c	Bacteria;Terrabacteria group;Actinobacteria
NC_014814	Mycobacterium gilvum Spyr1	Bacteria;Terrabacteria group;Actinobacteria
NC_014815	Micromonospora sp. L5	Bacteria;Terrabacteria group;Actinobacteria
NC_014830	Intrasporangium calvum DSM 43043	Bacteria;Terrabacteria group;Actinobacteria
NC_015125	Microbacterium testaceum StLB037	Bacteria;Terrabacteria group;Actinobacteria
NC_015145	Arthrobacter phenanthrenivorans Sphe3	Bacteria;Terrabacteria group;Actinobacteria
NC_015312	Pseudonocardia dioxanivorans CB1190	Bacteria;Terrabacteria group;Actinobacteria
NC_015389	Coriobacterium glomerans PW2	Bacteria;Terrabacteria group;Actinobacteria
NC_015434	Verrucosispora maris AB-18-032	Bacteria;Terrabacteria group;Actinobacteria
NC_015514	Cellulomonas fimi ATCC 484	Bacteria;Terrabacteria group;Actinobacteria
NC_015576	Mycobacterium sp. JDM601	Bacteria;Terrabacteria group;Actinobacteria
NC_015588	Isoptericola variabilis 225	Bacteria;Terrabacteria group;Actinobacteria
NC_015635	Microlunatus phosphovorus NM-1	Bacteria;Terrabacteria group;Actinobacteria
NC_015656	Frankia symbiont of Datisca glomerata	Bacteria;Terrabacteria group;Actinobacteria
NC_015673	Corynebacterium resistens DSM 45100	Bacteria;Terrabacteria group;Actinobacteria
NC_015683	Corynebacterium ulcerans BR-AD22	Bacteria;Terrabacteria group;Actinobacteria
NC_015738	Eggerthella sp. YY7918	Bacteria;Terrabacteria group;Actinobacteria
NC_015758	Mycobacterium africanum GM041182	Bacteria;Terrabacteria group;Actinobacteria
NC_015848	Mycobacterium canettii CIPT 140010059	Bacteria;Terrabacteria group;Actinobacteria
NC_015859	Corynebacterium variabile DSM 44702	Bacteria;Terrabacteria group;Actinobacteria
NC_015953	Streptomyces sp. SirexAA-E	Bacteria;Terrabacteria group;Actinobacteria
NC_015957	Streptomyces violaceusniger Tu 4113	Bacteria;Terrabacteria group;Actinobacteria
NC_016109	Kitasatospora setae KM-6054	Bacteria;Terrabacteria group;Actinobacteria
NC_016111	Streptomyces cattleya NRRL 8057 = DSM 46488	Bacteria;Terrabacteria group;Actinobacteria
NC_016114	Streptomyces flavogriseus ATCC 33331	Bacteria;Terrabacteria group;Actinobacteria
NC_016582	Streptomyces bingchenggensis BCW-1	Bacteria;Terrabacteria group;Actinobacteria
NC_016604	Mycobacterium rhodesiae NBB3	Bacteria;Terrabacteria group;Actinobacteria
NC_016802	Corynebacterium diphtheriae HC02	Bacteria;Terrabacteria group;Actinobacteria
NC_016887	Nocardia cyriacigeorgica	Bacteria;Terrabacteria group;Actinobacteria
NC_016906	Gordonia polyisoprenivorans VH2	Bacteria;Terrabacteria group;Actinobacteria
NC_016943	Blastococcus saxobsidens	Bacteria;Terrabacteria group;Actinobacteria
NC_016948	Mycobacterium intracellulare MOTT-64	Bacteria;Terrabacteria group;Actinobacteria
NC_017093	Actinoplanes missouriensis 431	Bacteria;Terrabacteria group;Actinobacteria
NC_017218	Bifidobacterium breve ACS-071-V-Sch8b	Bacteria;Terrabacteria group;Actinobacteria
NC_017219	Bifidobacterium longum subsp. infantis ATCC 15697 = JCM 1222 = DSM	Bacteria;Terrabacteria group;Actinobacteria
NC_017765	Streptomyces hygroscopicus subsp. jinggangensis 5008	Bacteria;Terrabacteria group;Actinobacteria
NC_017803	Actinoplanes sp. SE50/110	Bacteria;Terrabacteria group;Actinobacteria
NC_017955	Modestobacter marinus BC501	Bacteria;Terrabacteria group;Actinobacteria
NC_018027	Mycobacterium chubuense NBB4	Bacteria;Terrabacteria group;Actinobacteria
NC_018142	Propionibacterium propionicum F0230a	Bacteria;Terrabacteria group;Actinobacteria
NC_018289	Mycobacterium smegmatis str. MC2 155	Bacteria;Terrabacteria group;Actinobacteria
NC_018524	Nocardiopsis alba ATCC BAA-2165	Bacteria;Terrabacteria group;Actinobacteria
NC_018581	Gordonia sp. KTR9	Bacteria;Terrabacteria group;Actinobacteria
NC_018612	Mycobacterium indicus pranii MTCC 9506	Bacteria;Terrabacteria group;Actinobacteria
NC_018681	Nocardia brasiliensis ATCC 700358	Bacteria;Terrabacteria group;Actinobacteria
NC_019673	Saccharothrix espanaensis DSM 44229	Bacteria;Terrabacteria group;Actinobacteria
NC_020133	Mycobacterium liflandii 128FXT	Bacteria;Terrabacteria group;Actinobacteria
NC_020302	Corynebacterium halotolerans YIM 70093 = DSM 44683	Bacteria;Terrabacteria group;Actinobacteria
NC_020504	Streptomyces davawensis JCM 4913	Bacteria;Terrabacteria group;Actinobacteria
NC_020517	Bifidobacterium breve UCC2003	Bacteria;Terrabacteria group;Actinobacteria
NC_020520	Ilumatobacter coccineus	Bacteria;Terrabacteria group;Actinobacteria
NC_020546	Bifidobacterium thermophilum RBL67	Bacteria;Terrabacteria group;Actinobacteria
NC_020895	Streptomyces hygroscopicus subsp. jinggangensis TL01	Bacteria;Terrabacteria group;Actinobacteria
NC_020990	Streptomyces albus J1074	Bacteria;Terrabacteria group;Actinobacteria
NC_021021	Gordonibacter pamelaeae 7-10-1-b	Bacteria;Terrabacteria group;Actinobacteria
NC_021055	Streptomyces sp. PAMC26508	Bacteria;Terrabacteria group;Actinobacteria
NC_021064	Propionibacterium avidum 44067	Bacteria;Terrabacteria group;Actinobacteria
NC_021177	Streptomyces fulvissimus DSM 40593	Bacteria;Terrabacteria group;Actinobacteria
NC_021191	Actinoplanes sp. N902-109	Bacteria;Terrabacteria group;Actinobacteria
NC_021252	Amycolatopsis orientalis HCCB10007	Bacteria;Terrabacteria group;Actinobacteria
NC_021285	Achromobacter xylosoxidans NH44784-1996	Bacteria;Terrabacteria group;Actinobacteria
NC_021663	Corynebacterium terpenotabidum Y-11	Bacteria;Terrabacteria group;Actinobacteria
NC_021715	Mycobacterium yongonense 05-1390	Bacteria;Terrabacteria group;Actinobacteria
NC_021915	Corynebacterium maris DSM 45190	Bacteria;Terrabacteria group;Actinobacteria
NC_021985	Streptomyces collinus Tu 365	Bacteria;Terrabacteria group;Actinobacteria
NC_022198	Corynebacterium argentoratense DSM 44202	Bacteria;Terrabacteria group;Actinobacteria
NC_022567	Adlercreutzia equolifaciens DSM 19450	Bacteria;Terrabacteria group;Actinobacteria
NC_022657	Actinoplanes friuliensis DSM 7358	Bacteria;Terrabacteria group;Actinobacteria
NC_022663	Mycobacterium kansasii ATCC 12478	Bacteria;Terrabacteria group;Actinobacteria
NC_022785	Streptomyces rapamycinicus NRRL 5491	Bacteria;Terrabacteria group;Actinobacteria
NC_023061	Achromobacter xylosoxidans NBRC 15126 = ATCC 27061	Bacteria;Terrabacteria group;Actinobacteria
NC_023150	Rhodococcus pyridinivorans SB3094	Bacteria;Terrabacteria group;Actinobacteria
NC_021487	Chthonomonas calidirosea T49	Bacteria;Terrabacteria group;Armatimonadetes
NC_002936	Dehalococcoides ethenogenes 195	Bacteria;Terrabacteria group;Chloroflexi
NC_007356	Dehalococcoides sp. CBDB1	Bacteria;Terrabacteria group;Chloroflexi
NC_009455	Dehalococcoides sp. BAV1	Bacteria;Terrabacteria group;Chloroflexi
NC_009523	Roseiflexus sp. RS-1	Bacteria;Terrabacteria group;Chloroflexi
NC_009767	Roseiflexus castenholzii DSM 13941	Bacteria;Terrabacteria group;Chloroflexi
NC_009972	Herpetosiphon aurantiacus DSM 785	Bacteria;Terrabacteria group;Chloroflexi
NC_010175	Chloroflexus aurantiacus J-10-fl	Bacteria;Terrabacteria group;Chloroflexi
NC_011831	Chloroflexus aggregans DSM 9485	Bacteria;Terrabacteria group;Chloroflexi
NC_011959	Thermomicrobium roseum DSM 5159	Bacteria;Terrabacteria group;Chloroflexi
NC_012032	Chloroflexus sp. Y-400-fl	Bacteria;Terrabacteria group;Chloroflexi
NC_013552	Dehalococcoides sp. VS	Bacteria;Terrabacteria group;Chloroflexi
NC_013890	Dehalococcoides sp. GT	Bacteria;Terrabacteria group;Chloroflexi
NC_014314	Dehalogenimonas lykanthroporepellens BL-DC-9	Bacteria;Terrabacteria group;Chloroflexi
NC_014960	Anaerolinea thermophila UNI-1	Bacteria;Terrabacteria group;Chloroflexi
NC_017079	Caldilinea aerophila DSM 14535 = NBRC 104270	Bacteria;Terrabacteria group;Chloroflexi
NC_000911	Synechocystis sp. PCC 6803	Bacteria;Terrabacteria group;Cyanobacteria/Melainabacteria group
NC_003272	Nostoc sp. PCC 7120	Bacteria;Terrabacteria group;Cyanobacteria/Melainabacteria group
NC_004113	Thermosynechococcus elongatus BP-1	Bacteria;Terrabacteria group;Cyanobacteria/Melainabacteria group
NC_005042	Prochlorococcus marinus subsp. marinus str. CCMP1375	Bacteria;Terrabacteria group;Cyanobacteria/Melainabacteria group
NC_005070	Synechococcus sp. WH 8102	Bacteria;Terrabacteria group;Cyanobacteria/Melainabacteria group
NC_005072	Prochlorococcus marinus subsp. pastoris str. CCMP1986	Bacteria;Terrabacteria group;Cyanobacteria/Melainabacteria group
NC_005125	Gloeobacter violaceus PCC 7421	Bacteria;Terrabacteria group;Cyanobacteria/Melainabacteria group
NC_006576	Synechococcus elongatus PCC 6301	Bacteria;Terrabacteria group;Cyanobacteria/Melainabacteria group
NC_007513	Synechococcus sp. CC9902	Bacteria;Terrabacteria group;Cyanobacteria/Melainabacteria group
NC_007516	Synechococcus sp. CC9605	Bacteria;Terrabacteria group;Cyanobacteria/Melainabacteria group
NC_007775	Synechococcus sp. JA-3-3Ab	Bacteria;Terrabacteria group;Cyanobacteria/Melainabacteria group
NC_008312	Trichodesmium erythraeum IMS101	Bacteria;Terrabacteria group;Cyanobacteria/Melainabacteria group
NC_008319	Synechococcus sp. CC9311	Bacteria;Terrabacteria group;Cyanobacteria/Melainabacteria group
NC_009481	Synechococcus sp. WH 7803	Bacteria;Terrabacteria group;Cyanobacteria/Melainabacteria group
NC_009482	Synechococcus sp. RCC307	Bacteria;Terrabacteria group;Cyanobacteria/Melainabacteria group
NC_009925	Acaryochloris marina MBIC11017	Bacteria;Terrabacteria group;Cyanobacteria/Melainabacteria group
NC_010296	Microcystis aeruginosa NIES-843	Bacteria;Terrabacteria group;Cyanobacteria/Melainabacteria group
NC_010475	Synechococcus sp. PCC 7002	Bacteria;Terrabacteria group;Cyanobacteria/Melainabacteria group
NC_010628	Nostoc punctiforme PCC 73102	Bacteria;Terrabacteria group;Cyanobacteria/Melainabacteria group
NC_011726	Cyanothece sp. PCC 8801	Bacteria;Terrabacteria group;Cyanobacteria/Melainabacteria group
NC_011729	Cyanothece sp. PCC 7424	Bacteria;Terrabacteria group;Cyanobacteria/Melainabacteria group
NC_011884	Cyanothece sp. PCC 7425	Bacteria;Terrabacteria group;Cyanobacteria/Melainabacteria group
NC_013161	Cyanothece sp. PCC 8802	Bacteria;Terrabacteria group;Cyanobacteria/Melainabacteria group
NC_014248	'Nostoc azollae' 0708	Bacteria;Terrabacteria group;Cyanobacteria/Melainabacteria group
NC_014501	Cyanothece sp. PCC 7822	Bacteria;Terrabacteria group;Cyanobacteria/Melainabacteria group
NC_016640	Arthrospira platensis NIES-39	Bacteria;Terrabacteria group;Cyanobacteria/Melainabacteria group
NC_019675	Cyanobium gracile PCC 6307	Bacteria;Terrabacteria group;Cyanobacteria/Melainabacteria group
NC_019678	Rivularia sp. PCC 7116	Bacteria;Terrabacteria group;Cyanobacteria/Melainabacteria group
NC_019682	Calothrix sp. PCC 7507	Bacteria;Terrabacteria group;Cyanobacteria/Melainabacteria group
NC_019689	Pleurocapsa sp. PCC 7327	Bacteria;Terrabacteria group;Cyanobacteria/Melainabacteria group
NC_019693	Oscillatoria acuminata PCC 6304	Bacteria;Terrabacteria group;Cyanobacteria/Melainabacteria group
NC_019695	Chroococcidiopsis thermalis PCC 7203	Bacteria;Terrabacteria group;Cyanobacteria/Melainabacteria group
NC_019697	Chamaesiphon minutus PCC 6605	Bacteria;Terrabacteria group;Cyanobacteria/Melainabacteria group
NC_019701	Pseudanabaena sp. PCC 7367	Bacteria;Terrabacteria group;Cyanobacteria/Melainabacteria group
NC_019703	Geitlerinema sp. PCC 7407	Bacteria;Terrabacteria group;Cyanobacteria/Melainabacteria group
NC_019729	Oscillatoria nigro-viridis PCC 7112	Bacteria;Terrabacteria group;Cyanobacteria/Melainabacteria group
NC_019738	Microcoleus sp. PCC 7113	Bacteria;Terrabacteria group;Cyanobacteria/Melainabacteria group
NC_019745	Gloeocapsa sp. PCC 7428	Bacteria;Terrabacteria group;Cyanobacteria/Melainabacteria group
NC_019748	Stanieria cyanosphaera PCC 7437	Bacteria;Terrabacteria group;Cyanobacteria/Melainabacteria group
NC_019751	Calothrix sp. PCC 6303	Bacteria;Terrabacteria group;Cyanobacteria/Melainabacteria group
NC_019753	Crinalium epipsammum PCC 9333	Bacteria;Terrabacteria group;Cyanobacteria/Melainabacteria group
NC_019757	Cylindrospermum stagnale PCC 7417	Bacteria;Terrabacteria group;Cyanobacteria/Melainabacteria group
NC_019760	Microcoleus sp. PCC 7113	Bacteria;Terrabacteria group;Cyanobacteria/Melainabacteria group
NC_019771	Anabaena cylindrica PCC 7122	Bacteria;Terrabacteria group;Cyanobacteria/Melainabacteria group
NC_019776	Cyanobacterium aponinum PCC 10605	Bacteria;Terrabacteria group;Cyanobacteria/Melainabacteria group
NC_019778	Cyanobacterium stanieri PCC 7202	Bacteria;Terrabacteria group;Cyanobacteria/Melainabacteria group
NC_019779	Halothece sp. PCC 7418	Bacteria;Terrabacteria group;Cyanobacteria/Melainabacteria group
NC_019780	Dactylococcopsis salina PCC 8305	Bacteria;Terrabacteria group;Cyanobacteria/Melainabacteria group
NC_022600	Gloeobacter kilaueensis JS1	Bacteria;Terrabacteria group;Cyanobacteria/Melainabacteria group
NC_023033	Thermosynechococcus sp. NK55a	Bacteria;Terrabacteria group;Cyanobacteria/Melainabacteria group
NC_001263	Deinococcus radiodurans R1	Bacteria;Terrabacteria group;Deinococcus-Thermus
NC_005835	Thermus thermophilus HB27	Bacteria;Terrabacteria group;Deinococcus-Thermus
NC_006461	Thermus thermophilus HB8	Bacteria;Terrabacteria group;Deinococcus-Thermus
NC_008025	Deinococcus geothermalis DSM 11300	Bacteria;Terrabacteria group;Deinococcus-Thermus
NC_012526	Deinococcus deserti VCD115	Bacteria;Terrabacteria group;Deinococcus-Thermus
NC_013946	Meiothermus ruber DSM 1279	Bacteria;Terrabacteria group;Deinococcus-Thermus
NC_014212	Meiothermus silvanus DSM 9946	Bacteria;Terrabacteria group;Deinococcus-Thermus
NC_014221	Truepera radiovictrix DSM 17093	Bacteria;Terrabacteria group;Deinococcus-Thermus
NC_014761	Oceanithermus profundus DSM 14977	Bacteria;Terrabacteria group;Deinococcus-Thermus
NC_014958	Deinococcus maricopensis DSM 21211	Bacteria;Terrabacteria group;Deinococcus-Thermus
NC_014974	Thermus scotoductus SA-01	Bacteria;Terrabacteria group;Deinococcus-Thermus
NC_015161	Deinococcus proteolyticus MRP	Bacteria;Terrabacteria group;Deinococcus-Thermus
NC_015387	Marinithermus hydrothermalis DSM 14884	Bacteria;Terrabacteria group;Deinococcus-Thermus
NC_017278	Thermus sp. CCB_US3_UF1	Bacteria;Terrabacteria group;Deinococcus-Thermus
NC_017790	Deinococcus gobiensis I-0	Bacteria;Terrabacteria group;Deinococcus-Thermus
NC_019386	Thermus oshimai JL-2	Bacteria;Terrabacteria group;Deinococcus-Thermus
NC_019793	Deinococcus peraridilitoris DSM 19664	Bacteria;Terrabacteria group;Deinococcus-Thermus
NC_021081	Meiothermus ruber DSM 1279	Bacteria;Terrabacteria group;Deinococcus-Thermus
NC_000964	Bacillus subtilis subsp. subtilis str. 168	Bacteria;Terrabacteria group;Firmicutes
NC_002570	Bacillus halodurans C-125	Bacteria;Terrabacteria group;Firmicutes
NC_002662	Lactococcus lactis subsp. lactis Il1403	Bacteria;Terrabacteria group;Firmicutes
NC_002737	Streptococcus pyogenes M1 GAS	Bacteria;Terrabacteria group;Firmicutes
NC_002745	Staphylococcus aureus subsp. aureus N315	Bacteria;Terrabacteria group;Firmicutes
NC_002758	Staphylococcus aureus subsp. aureus Mu50	Bacteria;Terrabacteria group;Firmicutes
NC_002951	Staphylococcus aureus subsp. aureus COL	Bacteria;Terrabacteria group;Firmicutes
NC_002952	Staphylococcus aureus subsp. aureus MRSA252	Bacteria;Terrabacteria group;Firmicutes
NC_002953	Staphylococcus aureus subsp. aureus MSSA476	Bacteria;Terrabacteria group;Firmicutes
NC_002976	Staphylococcus epidermidis RP62A	Bacteria;Terrabacteria group;Firmicutes
NC_003028	Streptococcus pneumoniae TIGR4	Bacteria;Terrabacteria group;Firmicutes
NC_003030	Clostridium acetobutylicum ATCC 824	Bacteria;Terrabacteria group;Firmicutes
NC_003098	Streptococcus pneumoniae R6	Bacteria;Terrabacteria group;Firmicutes
NC_003210	Listeria monocytogenes EGD-e	Bacteria;Terrabacteria group;Firmicutes
NC_003212	Listeria innocua Clip11262	Bacteria;Terrabacteria group;Firmicutes
NC_003366	Clostridium perfringens str. 13	Bacteria;Terrabacteria group;Firmicutes
NC_003869	Thermoanaerobacter tengcongensis MB4	Bacteria;Terrabacteria group;Firmicutes
NC_003909	Bacillus cereus ATCC 10987	Bacteria;Terrabacteria group;Firmicutes
NC_003923	Staphylococcus aureus subsp. aureus MW2	Bacteria;Terrabacteria group;Firmicutes
NC_003997	Bacillus anthracis str. Ames	Bacteria;Terrabacteria group;Firmicutes
NC_004116	Streptococcus agalactiae 2603V/R	Bacteria;Terrabacteria group;Firmicutes
NC_004193	Oceanobacillus iheyensis HTE831	Bacteria;Terrabacteria group;Firmicutes
NC_004350	Streptococcus mutans UA159	Bacteria;Terrabacteria group;Firmicutes
NC_004461	Staphylococcus epidermidis ATCC 12228	Bacteria;Terrabacteria group;Firmicutes
NC_004557	Clostridium tetani E88	Bacteria;Terrabacteria group;Firmicutes
NC_004567	Lactobacillus plantarum WCFS1	Bacteria;Terrabacteria group;Firmicutes
NC_004668	Enterococcus faecalis V583	Bacteria;Terrabacteria group;Firmicutes
NC_004722	Bacillus cereus ATCC 14579	Bacteria;Terrabacteria group;Firmicutes
NC_005362	Lactobacillus johnsonii NCC 533	Bacteria;Terrabacteria group;Firmicutes
NC_005945	Bacillus anthracis str. Sterne	Bacteria;Terrabacteria group;Firmicutes
NC_005957	Bacillus thuringiensis serovar konkukian str. 97-27	Bacteria;Terrabacteria group;Firmicutes
NC_006177	Symbiobacterium thermophilum IAM 14863	Bacteria;Terrabacteria group;Firmicutes
NC_006270	Bacillus licheniformis DSM 13 = ATCC 14580	Bacteria;Terrabacteria group;Firmicutes
NC_006322	Bacillus licheniformis DSM 13 = ATCC 14580	Bacteria;Terrabacteria group;Firmicutes
NC_006449	Streptococcus thermophilus CNRZ1066	Bacteria;Terrabacteria group;Firmicutes
NC_006510	Geobacillus kaustophilus HTA426	Bacteria;Terrabacteria group;Firmicutes
NC_006582	Bacillus clausii KSM-K16	Bacteria;Terrabacteria group;Firmicutes
NC_006814	Lactobacillus acidophilus NCFM	Bacteria;Terrabacteria group;Firmicutes
NC_007168	Staphylococcus haemolyticus JCSC1435	Bacteria;Terrabacteria group;Firmicutes
NC_007503	Carboxydothermus hydrogenoformans Z-2901	Bacteria;Terrabacteria group;Firmicutes
NC_007576	Lactobacillus sakei subsp. sakei 23K	Bacteria;Terrabacteria group;Firmicutes
NC_007622	Staphylococcus aureus RF122	Bacteria;Terrabacteria group;Firmicutes
NC_007644	Moorella thermoacetica ATCC 39073	Bacteria;Terrabacteria group;Firmicutes
NC_007793	Staphylococcus aureus subsp. aureus USA300_FPR3757	Bacteria;Terrabacteria group;Firmicutes
NC_007795	Staphylococcus aureus subsp. aureus NCTC 8325	Bacteria;Terrabacteria group;Firmicutes
NC_007907	Desulfitobacterium hafniense Y51	Bacteria;Terrabacteria group;Firmicutes
NC_007929	Lactobacillus salivarius UCC118	Bacteria;Terrabacteria group;Firmicutes
NC_008054	Lactobacillus delbrueckii subsp. bulgaricus ATCC 11842	Bacteria;Terrabacteria group;Firmicutes
NC_008346	Syntrophomonas wolfei subsp. wolfei str. Goettingen G311	Bacteria;Terrabacteria group;Firmicutes
NC_008497	Lactobacillus brevis ATCC 367	Bacteria;Terrabacteria group;Firmicutes
NC_008525	Pediococcus pentosaceus ATCC 25745	Bacteria;Terrabacteria group;Firmicutes
NC_008526	Lactobacillus casei ATCC 334	Bacteria;Terrabacteria group;Firmicutes
NC_008528	Oenococcus oeni PSU-1	Bacteria;Terrabacteria group;Firmicutes
NC_008530	Lactobacillus gasseri ATCC 33323	Bacteria;Terrabacteria group;Firmicutes
NC_008531	Leuconostoc mesenteroides subsp. mesenteroides ATCC 8293	Bacteria;Terrabacteria group;Firmicutes
NC_008532	Streptococcus thermophilus LMD-9	Bacteria;Terrabacteria group;Firmicutes
NC_008555	Listeria welshimeri serovar 6b str. SLCC5334	Bacteria;Terrabacteria group;Firmicutes
NC_008593	Clostridium novyi NT	Bacteria;Terrabacteria group;Firmicutes
NC_009004	Lactococcus lactis subsp. cremoris MG1363	Bacteria;Terrabacteria group;Firmicutes
NC_009009	Streptococcus sanguinis SK36	Bacteria;Terrabacteria group;Firmicutes
NC_009012	Clostridium thermocellum ATCC 27405	Bacteria;Terrabacteria group;Firmicutes
NC_009089	Clostridium difficile 630	Bacteria;Terrabacteria group;Firmicutes
NC_009253	Desulfotomaculum reducens MI-1	Bacteria;Terrabacteria group;Firmicutes
NC_009328	Geobacillus thermodenitrificans NG80-2	Bacteria;Terrabacteria group;Firmicutes
NC_009437	Caldicellulosiruptor saccharolyticus DSM 8903	Bacteria;Terrabacteria group;Firmicutes
NC_009442	Streptococcus suis 05ZYH33	Bacteria;Terrabacteria group;Firmicutes
NC_009454	Pelotomaculum thermopropionicum SI	Bacteria;Terrabacteria group;Firmicutes
NC_009487	Staphylococcus aureus subsp. aureus JH9	Bacteria;Terrabacteria group;Firmicutes
NC_009495	Clostridium botulinum A str. ATCC 3502	Bacteria;Terrabacteria group;Firmicutes
NC_009513	Lactobacillus reuteri DSM 20016	Bacteria;Terrabacteria group;Firmicutes
NC_009617	Clostridium beijerinckii NCIMB 8052	Bacteria;Terrabacteria group;Firmicutes
NC_009632	Staphylococcus aureus subsp. aureus JH1	Bacteria;Terrabacteria group;Firmicutes
NC_009633	Alkaliphilus metalliredigens QYMF	Bacteria;Terrabacteria group;Firmicutes
NC_009641	Staphylococcus aureus subsp. aureus str. Newman	Bacteria;Terrabacteria group;Firmicutes
NC_009674	Bacillus cytotoxicus NVH 391-98	Bacteria;Terrabacteria group;Firmicutes
NC_009697	Clostridium botulinum A str. ATCC 19397	Bacteria;Terrabacteria group;Firmicutes
NC_009698	Clostridium botulinum A str. Hall	Bacteria;Terrabacteria group;Firmicutes
NC_009699	Clostridium botulinum F str. Langeland	Bacteria;Terrabacteria group;Firmicutes
NC_009706	Clostridium kluyveri DSM 555	Bacteria;Terrabacteria group;Firmicutes
NC_009725	Bacillus amyloliquefaciens subsp. plantarum str. FZB42	Bacteria;Terrabacteria group;Firmicutes
NC_009782	Staphylococcus aureus subsp. aureus Mu3	Bacteria;Terrabacteria group;Firmicutes
NC_009785	Streptococcus gordonii str. Challis substr. CH1	Bacteria;Terrabacteria group;Firmicutes
NC_009848	Bacillus pumilus SAFR-032	Bacteria;Terrabacteria group;Firmicutes
NC_009922	Alkaliphilus oremlandii OhILAs	Bacteria;Terrabacteria group;Firmicutes
NC_010001	Clostridium phytofermentans ISDg	Bacteria;Terrabacteria group;Firmicutes
NC_010079	Staphylococcus aureus subsp. aureus USA300_TCH1516	Bacteria;Terrabacteria group;Firmicutes
NC_010080	Lactobacillus helveticus DPC 4571	Bacteria;Terrabacteria group;Firmicutes
NC_010184	Bacillus weihenstephanensis KBAB4	Bacteria;Terrabacteria group;Firmicutes
NC_010320	Thermoanaerobacter sp. X514	Bacteria;Terrabacteria group;Firmicutes
NC_010321	Thermoanaerobacter pseudethanolicus ATCC 33223	Bacteria;Terrabacteria group;Firmicutes
NC_010337	Heliobacterium modesticaldum Ice1	Bacteria;Terrabacteria group;Firmicutes
NC_010376	Finegoldia magna ATCC 29328	Bacteria;Terrabacteria group;Firmicutes
NC_010382	Lysinibacillus sphaericus C3-41	Bacteria;Terrabacteria group;Firmicutes
NC_010471	Leuconostoc citreum KM20	Bacteria;Terrabacteria group;Firmicutes
NC_010516	Clostridium botulinum B1 str. Okra	Bacteria;Terrabacteria group;Firmicutes
NC_010520	Clostridium botulinum A3 str. Loch Maree	Bacteria;Terrabacteria group;Firmicutes
NC_010556	Exiguobacterium sibiricum 255-15	Bacteria;Terrabacteria group;Firmicutes
NC_010609	Lactobacillus reuteri JCM 1112	Bacteria;Terrabacteria group;Firmicutes
NC_010610	Lactobacillus fermentum IFO 3956	Bacteria;Terrabacteria group;Firmicutes
NC_010674	Clostridium botulinum B str. Eklund 17B (NRP)	Bacteria;Terrabacteria group;Firmicutes
NC_010718	Natranaerobius thermophilus JW/NM-WN-LF	Bacteria;Terrabacteria group;Firmicutes
NC_010723	Clostridium botulinum E3 str. Alaska E43	Bacteria;Terrabacteria group;Firmicutes
NC_011134	Streptococcus equi subsp. zooepidemicus MGCS10565	Bacteria;Terrabacteria group;Firmicutes
NC_011567	Anoxybacillus flavithermus WK1	Bacteria;Terrabacteria group;Firmicutes
NC_011658	Bacillus cereus AH187	Bacteria;Terrabacteria group;Firmicutes
NC_011898	Clostridium cellulolyticum H10	Bacteria;Terrabacteria group;Firmicutes
NC_011899	Halothermothrix orenii H 168	Bacteria;Terrabacteria group;Firmicutes
NC_011969	Bacillus cereus Q1	Bacteria;Terrabacteria group;Firmicutes
NC_011999	Macrococcus caseolyticus JCSC5402	Bacteria;Terrabacteria group;Firmicutes
NC_012004	Streptococcus uberis 0140J	Bacteria;Terrabacteria group;Firmicutes
NC_012034	Caldicellulosiruptor bescii DSM 6725	Bacteria;Terrabacteria group;Firmicutes
NC_012121	Staphylococcus carnosus subsp. carnosus TM300	Bacteria;Terrabacteria group;Firmicutes
NC_012491	Brevibacillus brevis NBRC 100599	Bacteria;Terrabacteria group;Firmicutes
NC_012563	Clostridium botulinum A2 str. Kyoto	Bacteria;Terrabacteria group;Firmicutes
NC_012658	Clostridium botulinum Ba4 str. 657	Bacteria;Terrabacteria group;Firmicutes
NC_012673	Exiguobacterium sp. AT1b	Bacteria;Terrabacteria group;Firmicutes
NC_012778	Eubacterium eligens ATCC 27750	Bacteria;Terrabacteria group;Firmicutes
NC_012781	Eubacterium rectale ATCC 33656	Bacteria;Terrabacteria group;Firmicutes
NC_012793	Geobacillus sp. WCH70	Bacteria;Terrabacteria group;Firmicutes
NC_012891	Streptococcus dysgalactiae subsp. equisimilis GGS_124	Bacteria;Terrabacteria group;Firmicutes
NC_012914	Paenibacillus sp. JDR-2	Bacteria;Terrabacteria group;Firmicutes
NC_012926	Streptococcus suis BM407	Bacteria;Terrabacteria group;Firmicutes
NC_013171	Anaerococcus prevotii DSM 20548	Bacteria;Terrabacteria group;Firmicutes
NC_013198	Lactobacillus rhamnosus GG	Bacteria;Terrabacteria group;Firmicutes
NC_013205	Alicyclobacillus acidocaldarius subsp. acidocaldarius DSM 446	Bacteria;Terrabacteria group;Firmicutes
NC_013216	Desulfotomaculum acetoxidans DSM 771	Bacteria;Terrabacteria group;Firmicutes
NC_013315	Peptoclostridium difficile CD196	Bacteria;Terrabacteria group;Firmicutes
NC_013316	Peptoclostridium difficile R20291	Bacteria;Terrabacteria group;Firmicutes
NC_013385	Ammonifex degensii KC4	Bacteria;Terrabacteria group;Firmicutes
NC_013406	Paenibacillus sp. Y412MC10	Bacteria;Terrabacteria group;Firmicutes
NC_013411	Geobacillus sp. Y412MC61	Bacteria;Terrabacteria group;Firmicutes
NC_013450	Staphylococcus aureus subsp. aureus ED98	Bacteria;Terrabacteria group;Firmicutes
NC_013520	Veillonella parvula DSM 2008	Bacteria;Terrabacteria group;Firmicutes
NC_013656	Lactococcus lactis subsp. lactis KF147	Bacteria;Terrabacteria group;Firmicutes
NC_013740	Acidaminococcus fermentans DSM 20731	Bacteria;Terrabacteria group;Firmicutes
NC_013791	Bacillus pseudofirmus OF4	Bacteria;Terrabacteria group;Firmicutes
NC_013798	Streptococcus gallolyticus UCN34	Bacteria;Terrabacteria group;Firmicutes
NC_013853	Streptococcus mitis B6	Bacteria;Terrabacteria group;Firmicutes
NC_013891	Listeria seeligeri serovar 1/2b str. SLCC3954	Bacteria;Terrabacteria group;Firmicutes
NC_013893	Staphylococcus lugdunensis HKU09-01	Bacteria;Terrabacteria group;Firmicutes
NC_013895	Clostridiales genomosp. BVAB3 str. UPII9-5	Bacteria;Terrabacteria group;Firmicutes
NC_013921	Thermoanaerobacter italicus Ab9	Bacteria;Terrabacteria group;Firmicutes
NC_013928	Streptococcus mutans NN2025	Bacteria;Terrabacteria group;Firmicutes
NC_014019	Bacillus megaterium QM B1551	Bacteria;Terrabacteria group;Firmicutes
NC_014098	Kyrpidia tusciae DSM 2912	Bacteria;Terrabacteria group;Firmicutes
NC_014103	Bacillus megaterium DSM 319	Bacteria;Terrabacteria group;Firmicutes
NC_014106	Lactobacillus crispatus ST1	Bacteria;Terrabacteria group;Firmicutes
NC_014136	Leuconostoc kimchii IMSNU 11154	Bacteria;Terrabacteria group;Firmicutes
NC_014152	Thermincola potens JR	Bacteria;Terrabacteria group;Firmicutes
NC_014206	Geobacillus sp. C56-T3	Bacteria;Terrabacteria group;Firmicutes
NC_014209	Thermoanaerobacter mathranii subsp. mathranii str. A3	Bacteria;Terrabacteria group;Firmicutes
NC_014219	Bacillus selenitireducens MLS10	Bacteria;Terrabacteria group;Firmicutes
NC_014220	Syntrophothermus lipocalidus DSM 12680	Bacteria;Terrabacteria group;Firmicutes
NC_014319	Leuconostoc gasicomitatum LMG 18811	Bacteria;Terrabacteria group;Firmicutes
NC_014328	Clostridium ljungdahlii DSM 13528	Bacteria;Terrabacteria group;Firmicutes
NC_014376	Clostridium saccharolyticum WM1	Bacteria;Terrabacteria group;Firmicutes
NC_014377	Thermosediminibacter oceani DSM 16646	Bacteria;Terrabacteria group;Firmicutes
NC_014378	Acetohalobium arabaticum DSM 5501	Bacteria;Terrabacteria group;Firmicutes
NC_014387	Butyrivibrio proteoclasticus B316	Bacteria;Terrabacteria group;Firmicutes
NC_014392	Caldicellulosiruptor obsidiansis OB47	Bacteria;Terrabacteria group;Firmicutes
NC_014393	Clostridium cellulovorans 743B	Bacteria;Terrabacteria group;Firmicutes
NC_014410	Thermoanaerobacterium thermosaccharolyticum DSM 571	Bacteria;Terrabacteria group;Firmicutes
NC_014483	Paenibacillus polymyxa E681	Bacteria;Terrabacteria group;Firmicutes
NC_014538	Thermoanaerobacter sp. X513	Bacteria;Terrabacteria group;Firmicutes
NC_014614	Clostridium sticklandii DSM 519	Bacteria;Terrabacteria group;Firmicutes
NC_014624	Eubacterium limosum KIST612	Bacteria;Terrabacteria group;Firmicutes
NC_014639	Bacillus atrophaeus 1942	Bacteria;Terrabacteria group;Firmicutes
NC_014650	Geobacillus sp. Y4.1MC1	Bacteria;Terrabacteria group;Firmicutes
NC_014652	Caldicellulosiruptor hydrothermalis 108	Bacteria;Terrabacteria group;Firmicutes
NC_014654	Halanaerobium hydrogeniformans	Bacteria;Terrabacteria group;Firmicutes
NC_014657	Caldicellulosiruptor owensensis OL	Bacteria;Terrabacteria group;Firmicutes
NC_014720	Caldicellulosiruptor kronotskyensis 2002	Bacteria;Terrabacteria group;Firmicutes
NC_014721	Caldicellulosiruptor kristjanssonii I77R1B	Bacteria;Terrabacteria group;Firmicutes
NC_014724	Lactobacillus amylovorus GRL 1112	Bacteria;Terrabacteria group;Firmicutes
NC_014828	Ethanoligenens harbinense YUAN-3	Bacteria;Terrabacteria group;Firmicutes
NC_014829	Bacillus cellulosilyticus DSM 2522	Bacteria;Terrabacteria group;Firmicutes
NC_014831	Thermaerobacter marianensis DSM 12885	Bacteria;Terrabacteria group;Firmicutes
NC_014833	Ruminococcus albus 7	Bacteria;Terrabacteria group;Firmicutes
NC_014915	Geobacillus sp. Y412MC52	Bacteria;Terrabacteria group;Firmicutes
NC_014925	Staphylococcus pseudintermedius HKU10-03	Bacteria;Terrabacteria group;Firmicutes
NC_014964	Thermoanaerobacter brockii subsp. finnii Ako-1	Bacteria;Terrabacteria group;Firmicutes
NC_015172	Syntrophobotulus glycolicus DSM 8271	Bacteria;Terrabacteria group;Firmicutes
NC_015214	Lactobacillus acidophilus 30SC	Bacteria;Terrabacteria group;Firmicutes
NC_015215	Streptococcus gallolyticus subsp. gallolyticus ATCC BAA-2069	Bacteria;Terrabacteria group;Firmicutes
NC_015275	Clostridium lentocellum DSM 5427	Bacteria;Terrabacteria group;Firmicutes
NC_015278	Aerococcus urinae ACS-120-V-Col10a	Bacteria;Terrabacteria group;Firmicutes
NC_015291	Streptococcus oralis Uo5	Bacteria;Terrabacteria group;Firmicutes
NC_015391	Carnobacterium sp. 17-4	Bacteria;Terrabacteria group;Firmicutes
NC_015428	Lactobacillus buchneri NRRL B-30929	Bacteria;Terrabacteria group;Firmicutes
NC_015437	Selenomonas sputigena ATCC 35185	Bacteria;Terrabacteria group;Firmicutes
NC_015499	Thermodesulfobium narugense DSM 14796	Bacteria;Terrabacteria group;Firmicutes
NC_015516	Melissococcus plutonius ATCC 35311	Bacteria;Terrabacteria group;Firmicutes
NC_015519	Tepidanaerobacter acetatoxydans Re1	Bacteria;Terrabacteria group;Firmicutes
NC_015520	Mahella australiensis 50-1 BON	Bacteria;Terrabacteria group;Firmicutes
NC_015555	Thermoanaerobacterium xylanolyticum LX-11	Bacteria;Terrabacteria group;Firmicutes
NC_015558	Streptococcus parauberis KCTC 11537	Bacteria;Terrabacteria group;Firmicutes
NC_015565	Desulfotomaculum carboxydivorans CO-1-SRB	Bacteria;Terrabacteria group;Firmicutes
NC_015573	Desulfotomaculum kuznetsovii DSM 6115	Bacteria;Terrabacteria group;Firmicutes
NC_015589	Desulfotomaculum ruminis DSM 2154	Bacteria;Terrabacteria group;Firmicutes
NC_015600	Streptococcus pasteurianus ATCC 43144	Bacteria;Terrabacteria group;Firmicutes
NC_015601	Erysipelothrix rhusiopathiae	Bacteria;Terrabacteria group;Firmicutes
NC_015602	Lactobacillus kefiranofaciens ZW3	Bacteria;Terrabacteria group;Firmicutes
NC_015634	Bacillus coagulans 2-6	Bacteria;Terrabacteria group;Firmicutes
NC_015660	Geobacillus thermoglucosidasius C56-YS93	Bacteria;Terrabacteria group;Firmicutes
NC_015678	Streptococcus parasanguinis ATCC 15912	Bacteria;Terrabacteria group;Firmicutes
NC_015687	Clostridium acetobutylicum DSM 1731	Bacteria;Terrabacteria group;Firmicutes
NC_015690	Paenibacillus mucilaginosus KNP414	Bacteria;Terrabacteria group;Firmicutes
NC_015697	Lactobacillus reuteri SD2112	Bacteria;Terrabacteria group;Firmicutes
NC_015734	Leuconostoc sp. C2	Bacteria;Terrabacteria group;Firmicutes
NC_015737	Clostridium sp. SY8519	Bacteria;Terrabacteria group;Firmicutes
NC_015757	Sulfobacillus acidophilus TPY	Bacteria;Terrabacteria group;Firmicutes
NC_015759	Weissella koreensis KACC 15510	Bacteria;Terrabacteria group;Firmicutes
NC_015760	Streptococcus salivarius JIM8780	Bacteria;Terrabacteria group;Firmicutes
NC_015873	Megasphaera elsdenii	Bacteria;Terrabacteria group;Firmicutes
NC_015875	Streptococcus pseudopneumoniae IS7493	Bacteria;Terrabacteria group;Firmicutes
NC_015930	Lactococcus garvieae ATCC 49156	Bacteria;Terrabacteria group;Firmicutes
NC_015949	Caldicellulosiruptor lactoaceticus 6A	Bacteria;Terrabacteria group;Firmicutes
NC_015958	Thermoanaerobacter wiegelii Rt8.B1	Bacteria;Terrabacteria group;Firmicutes
NC_015975	Lactobacillus ruminis ATCC 27782	Bacteria;Terrabacteria group;Firmicutes
NC_015977	Roseburia hominis A2-183	Bacteria;Terrabacteria group;Firmicutes
NC_015978	Lactobacillus sanfranciscensis TMW 1.1304	Bacteria;Terrabacteria group;Firmicutes
NC_016011	Listeria ivanovii	Bacteria;Terrabacteria group;Firmicutes
NC_016048	Oscillibacter valericigenes	Bacteria;Terrabacteria group;Firmicutes
NC_016052	Tetragenococcus halophilus	Bacteria;Terrabacteria group;Firmicutes
NC_016070	Bacillus megaterium WSH-002	Bacteria;Terrabacteria group;Firmicutes
NC_016077	Acidaminococcus intestini RyC-MR95	Bacteria;Terrabacteria group;Firmicutes
NC_016584	Desulfosporosinus orientis DSM 765	Bacteria;Terrabacteria group;Firmicutes
NC_016593	Geobacillus thermoleovorans CCB_US3_UF5	Bacteria;Terrabacteria group;Firmicutes
NC_016605	Pediococcus claussenii ATCC BAA-344	Bacteria;Terrabacteria group;Firmicutes
NC_016627	Clostridium clariflavum DSM 19732	Bacteria;Terrabacteria group;Firmicutes
NC_016630	Filifactor alocis ATCC 35896	Bacteria;Terrabacteria group;Firmicutes
NC_016641	Paenibacillus terrae HPL-003	Bacteria;Terrabacteria group;Firmicutes
NC_016749	Streptococcus macedonicus ACA-DC 198	Bacteria;Terrabacteria group;Firmicutes
NC_016771	Bacillus cereus NC7401	Bacteria;Terrabacteria group;Firmicutes
NC_016805	Leuconostoc mesenteroides subsp. mesenteroides J18	Bacteria;Terrabacteria group;Firmicutes
NC_016826	Streptococcus infantarius subsp. infantarius CJ18	Bacteria;Terrabacteria group;Firmicutes
NC_016894	Acetobacterium woodii DSM 1030	Bacteria;Terrabacteria group;Firmicutes
NC_016912	Staphylococcus aureus subsp. aureus VC40	Bacteria;Terrabacteria group;Firmicutes
NC_016928	Staphylococcus aureus subsp. aureus M013	Bacteria;Terrabacteria group;Firmicutes
NC_016935	Paenibacillus mucilaginosus 3016	Bacteria;Terrabacteria group;Firmicutes
NC_016938	Melissococcus plutonius	Bacteria;Terrabacteria group;Firmicutes
NC_016941	Staphylococcus aureus subsp. aureus MSHR1132	Bacteria;Terrabacteria group;Firmicutes
NC_017138	Bacillus megaterium WSH-002	Bacteria;Terrabacteria group;Firmicutes
NC_017167	Alicyclobacillus acidocaldarius subsp. acidocaldarius Tc-4-1	Bacteria;Terrabacteria group;Firmicutes
NC_017179	Peptoclostridium difficile BI1	Bacteria;Terrabacteria group;Firmicutes
NC_017200	Bacillus thuringiensis serovar finitimus YBT-020	Bacteria;Terrabacteria group;Firmicutes
NC_017295	Clostridium acetobutylicum EA 2018	Bacteria;Terrabacteria group;Firmicutes
NC_017297	Clostridium botulinum F str. 230613	Bacteria;Terrabacteria group;Firmicutes
NC_017299	Clostridium botulinum H04402 065	Bacteria;Terrabacteria group;Firmicutes
NC_017331	Staphylococcus aureus subsp. aureus TW20	Bacteria;Terrabacteria group;Firmicutes
NC_017333	Staphylococcus aureus subsp. aureus ST398	Bacteria;Terrabacteria group;Firmicutes
NC_017338	Staphylococcus aureus subsp. aureus JKD6159	Bacteria;Terrabacteria group;Firmicutes
NC_017340	Staphylococcus aureus 04-02981	Bacteria;Terrabacteria group;Firmicutes
NC_017341	Staphylococcus aureus subsp. aureus str. JKD6008	Bacteria;Terrabacteria group;Firmicutes
NC_017342	Staphylococcus aureus subsp. aureus TCH60	Bacteria;Terrabacteria group;Firmicutes
NC_017343	Staphylococcus aureus subsp. aureus ECT-R 2	Bacteria;Terrabacteria group;Firmicutes
NC_017347	Staphylococcus aureus subsp. aureus T0131	Bacteria;Terrabacteria group;Firmicutes
NC_017349	Staphylococcus aureus subsp. aureus LGA251	Bacteria;Terrabacteria group;Firmicutes
NC_017351	Staphylococcus aureus subsp. aureus 11819-97	Bacteria;Terrabacteria group;Firmicutes
NC_017353	Staphylococcus lugdunensis N920143	Bacteria;Terrabacteria group;Firmicutes
NC_017455	Halanaerobium praevalens DSM 2228	Bacteria;Terrabacteria group;Firmicutes
NC_017470	Lactobacillus amylovorus GRL1118	Bacteria;Terrabacteria group;Firmicutes
NC_017477	Lactobacillus johnsonii DPC 6026	Bacteria;Terrabacteria group;Firmicutes
NC_017486	Lactococcus lactis subsp. lactis CV56	Bacteria;Terrabacteria group;Firmicutes
NC_017568	Staphylococcus pseudintermedius ED99	Bacteria;Terrabacteria group;Firmicutes
NC_017576	Streptococcus gallolyticus subsp. gallolyticus ATCC 43143	Bacteria;Terrabacteria group;Firmicutes
NC_017581	Streptococcus thermophilus JIM 8232	Bacteria;Terrabacteria group;Firmicutes
NC_017594	Streptococcus salivarius 57.I	Bacteria;Terrabacteria group;Firmicutes
NC_017595	Streptococcus salivarius JIM8777	Bacteria;Terrabacteria group;Firmicutes
NC_017668	Halobacillus halophilus DSM 2266	Bacteria;Terrabacteria group;Firmicutes
NC_017672	Paenibacillus mucilaginosus K02	Bacteria;Terrabacteria group;Firmicutes
NC_017673	Staphylococcus aureus subsp. aureus 71193	Bacteria;Terrabacteria group;Firmicutes
NC_017763	Staphylococcus aureus subsp. aureus HO 5096 0412	Bacteria;Terrabacteria group;Firmicutes
NC_017768	Streptococcus mutans LJ23	Bacteria;Terrabacteria group;Firmicutes
NC_017905	Streptococcus parasanguinis FW213	Bacteria;Terrabacteria group;Firmicutes
NC_017927	Streptococcus thermophilus MN-ZLW-002	Bacteria;Terrabacteria group;Firmicutes
NC_017949	Lactococcus lactis subsp. cremoris NZ9000	Bacteria;Terrabacteria group;Firmicutes
NC_017960	Enterococcus faecium DO	Bacteria;Terrabacteria group;Firmicutes
NC_018017	Desulfitobacterium dehalogenans ATCC 51507	Bacteria;Terrabacteria group;Firmicutes
NC_018065	Solibacillus silvestris StLB046	Bacteria;Terrabacteria group;Firmicutes
NC_018068	Desulfosporosinus acidiphilus SJ4	Bacteria;Terrabacteria group;Firmicutes
NC_018073	Streptococcus intermedius JTH08	Bacteria;Terrabacteria group;Firmicutes
NC_018081	Enterococcus hirae ATCC 9790	Bacteria;Terrabacteria group;Firmicutes
NC_018089	Streptococcus mutans GS-5	Bacteria;Terrabacteria group;Firmicutes
NC_018491	Bacillus cereus FRI-35	Bacteria;Terrabacteria group;Firmicutes
NC_018515	Desulfosporosinus meridiei DSM 13257	Bacteria;Terrabacteria group;Firmicutes
NC_018528	Lactobacillus helveticus R0052	Bacteria;Terrabacteria group;Firmicutes
NC_018608	Staphylococcus aureus 08BA02176	Bacteria;Terrabacteria group;Firmicutes
NC_018631	Leuconostoc gelidum JB7	Bacteria;Terrabacteria group;Firmicutes
NC_018664	Clostridium acidurici 9a	Bacteria;Terrabacteria group;Firmicutes
NC_018665	Exiguobacterium antarcticum B7	Bacteria;Terrabacteria group;Firmicutes
NC_018673	Leuconostoc carnosum JB16	Bacteria;Terrabacteria group;Firmicutes
NC_018704	Amphibacillus xylanus NBRC 15112	Bacteria;Terrabacteria group;Firmicutes
NC_018867	Dehalobacter sp. CF	Bacteria;Terrabacteria group;Firmicutes
NC_018870	Thermacetogenium phaeum DSM 12270	Bacteria;Terrabacteria group;Firmicutes
NC_019897	Thermobacillus composti KWC4	Bacteria;Terrabacteria group;Firmicutes
NC_019903	Desulfitobacterium dichloroeliminans LMG P-21439	Bacteria;Terrabacteria group;Firmicutes
NC_019954	Tepidanaerobacter acetatoxydans Re1	Bacteria;Terrabacteria group;Firmicutes
NC_019978	Halobacteroides halobius DSM 5150	Bacteria;Terrabacteria group;Firmicutes
NC_020134	Clostridium stercorarium subsp. stercorarium DSM 8532	Bacteria;Terrabacteria group;Firmicutes
NC_020291	Clostridium saccharoperbutylacetonicum N1-4(HMT)	Bacteria;Terrabacteria group;Firmicutes
NC_020450	Lactococcus lactis subsp. lactis IO-1	Bacteria;Terrabacteria group;Firmicutes
NC_020505	uncultured Sulfuricurvum sp. RIFRC-1	Bacteria;Terrabacteria group;Firmicutes
NC_020529	Staphylococcus aureus subsp. aureus ST228	Bacteria;Terrabacteria group;Firmicutes
NC_020532	Staphylococcus aureus subsp. aureus ST228	Bacteria;Terrabacteria group;Firmicutes
NC_020533	Staphylococcus aureus subsp. aureus ST228	Bacteria;Terrabacteria group;Firmicutes
NC_020536	Staphylococcus aureus subsp. aureus ST228	Bacteria;Terrabacteria group;Firmicutes
NC_020537	Staphylococcus aureus subsp. aureus ST228	Bacteria;Terrabacteria group;Firmicutes
NC_020564	Staphylococcus aureus subsp. aureus ST228	Bacteria;Terrabacteria group;Firmicutes
NC_020566	Staphylococcus aureus subsp. aureus ST228	Bacteria;Terrabacteria group;Firmicutes
NC_020568	Staphylococcus aureus subsp. aureus ST228	Bacteria;Terrabacteria group;Firmicutes
NC_021009	Coprococcus catus GD/7	Bacteria;Terrabacteria group;Firmicutes
NC_021012	Roseburia intestinalis XB6B4	Bacteria;Terrabacteria group;Firmicutes
NC_021013	Ruminococcus bromii	Bacteria;Terrabacteria group;Firmicutes
NC_021014	Ruminococcus sp.	Bacteria;Terrabacteria group;Firmicutes
NC_021015	[Ruminococcus] torques	Bacteria;Terrabacteria group;Firmicutes
NC_021018	Coprococcus sp. ART55/1	Bacteria;Terrabacteria group;Firmicutes
NC_021019	[Eubacterium] cylindroides T2-87	Bacteria;Terrabacteria group;Firmicutes
NC_021022	[Ruminococcus] obeum	Bacteria;Terrabacteria group;Firmicutes
NC_021023	Enterococcus sp. 7L76	Bacteria;Terrabacteria group;Firmicutes
NC_021039	Ruminococcus champanellensis 18P13	Bacteria;Terrabacteria group;Firmicutes
NC_021040	Roseburia intestinalis M50/1	Bacteria;Terrabacteria group;Firmicutes
NC_021041	Megamonas hypermegale	Bacteria;Terrabacteria group;Firmicutes
NC_021042	Faecalibacterium prausnitzii L2-6	Bacteria;Terrabacteria group;Firmicutes
NC_021043	Eubacterium siraeum V10Sc8a	Bacteria;Terrabacteria group;Firmicutes
NC_021059	Staphylococcus aureus M1	Bacteria;Terrabacteria group;Firmicutes
NC_021171	Bacillus sp. 1NLA3E	Bacteria;Terrabacteria group;Firmicutes
NC_021175	Streptococcus oligofermentans AS 1.3089	Bacteria;Terrabacteria group;Firmicutes
NC_021181	Lactobacillus acidophilus La-14	Bacteria;Terrabacteria group;Firmicutes
NC_021182	Clostridium pasteurianum BC1	Bacteria;Terrabacteria group;Firmicutes
NC_021184	Desulfotomaculum gibsoniae DSM 7213	Bacteria;Terrabacteria group;Firmicutes
NC_021314	Streptococcus iniae SF1	Bacteria;Terrabacteria group;Firmicutes
NC_021494	Lactobacillus reuteri I5007	Bacteria;Terrabacteria group;Firmicutes
NC_021517	Lactobacillus plantarum 16	Bacteria;Terrabacteria group;Firmicutes
NC_021554	Staphylococcus aureus CA-347	Bacteria;Terrabacteria group;Firmicutes
NC_021670	Staphylococcus aureus Bmb9393	Bacteria;Terrabacteria group;Firmicutes
NC_021872	Lactobacillus reuteri TD1	Bacteria;Terrabacteria group;Firmicutes
NC_021900	Streptococcus lutetiensis 033	Bacteria;Terrabacteria group;Firmicutes
NC_022113	Staphylococcus aureus subsp. aureus 55/2053	Bacteria;Terrabacteria group;Firmicutes
NC_022222	Staphylococcus aureus subsp. aureus 6850	Bacteria;Terrabacteria group;Firmicutes
NC_022226	Staphylococcus aureus subsp. aureus CN1	Bacteria;Terrabacteria group;Firmicutes
NC_022237	Streptococcus intermedius C270	Bacteria;Terrabacteria group;Firmicutes
NC_022238	Streptococcus constellatus subsp. pharyngis C1050	Bacteria;Terrabacteria group;Firmicutes
NC_022239	Streptococcus anginosus C238	Bacteria;Terrabacteria group;Firmicutes
NC_022244	Streptococcus anginosus C1051	Bacteria;Terrabacteria group;Firmicutes
NC_022246	Streptococcus intermedius B196	Bacteria;Terrabacteria group;Firmicutes
NC_022369	Lactococcus lactis subsp. cremoris KW2	Bacteria;Terrabacteria group;Firmicutes
NC_022442	Staphylococcus aureus subsp. aureus SA957	Bacteria;Terrabacteria group;Firmicutes
NC_022443	Staphylococcus aureus subsp. aureus SA40	Bacteria;Terrabacteria group;Firmicutes
NC_022524	Bacillus infantis NRRL B-14911	Bacteria;Terrabacteria group;Firmicutes
NC_022571	Clostridium saccharobutylicum DSM 13864	Bacteria;Terrabacteria group;Firmicutes
NC_022582	Streptococcus sp. I-P16	Bacteria;Terrabacteria group;Firmicutes
NC_022584	Streptococcus sp. I-G2	Bacteria;Terrabacteria group;Firmicutes
NC_022592	Clostridium autoethanogenum DSM 10061	Bacteria;Terrabacteria group;Firmicutes
NC_022593	Lactococcus lactis subsp. lactis KLDS 4.0325	Bacteria;Terrabacteria group;Firmicutes
NC_022604	Staphylococcus aureus subsp. aureus Z172	Bacteria;Terrabacteria group;Firmicutes
NC_022781	Bacillus toyonensis BCT-7112	Bacteria;Terrabacteria group;Firmicutes
NC_022794	Exiguobacterium sp. MH3	Bacteria;Terrabacteria group;Firmicutes
NC_022878	Enterococcus mundtii QU 25	Bacteria;Terrabacteria group;Firmicutes
NC_022909	Lactobacillus johnsonii N6.2	Bacteria;Terrabacteria group;Firmicutes
NC_000908	Mycoplasma genitalium G37	Bacteria;Terrabacteria group;Tenericutes
NC_000912	Mycoplasma pneumoniae M129	Bacteria;Terrabacteria group;Tenericutes
NC_002162	Ureaplasma parvum serovar 3 str. ATCC 700970	Bacteria;Terrabacteria group;Tenericutes
NC_002771	Mycoplasma pulmonis UAB CTIP	Bacteria;Terrabacteria group;Tenericutes
NC_004432	Mycoplasma penetrans HF-2	Bacteria;Terrabacteria group;Tenericutes
NC_004829	Mycoplasma gallisepticum str. R(low)	Bacteria;Terrabacteria group;Tenericutes
NC_005303	Onion yellows phytoplasma OY-M	Bacteria;Terrabacteria group;Tenericutes
NC_005364	Mycoplasma mycoides subsp. mycoides SC str. PG1	Bacteria;Terrabacteria group;Tenericutes
NC_006055	Mesoplasma florum L1	Bacteria;Terrabacteria group;Tenericutes
NC_006360	Mycoplasma hyopneumoniae 232	Bacteria;Terrabacteria group;Tenericutes
NC_006908	Mycoplasma mobile 163K	Bacteria;Terrabacteria group;Tenericutes
NC_007294	Mycoplasma synoviae 53	Bacteria;Terrabacteria group;Tenericutes
NC_007633	Mycoplasma capricolum subsp. capricolum ATCC 27343	Bacteria;Terrabacteria group;Tenericutes
NC_007716	Aster yellows witches'-broom phytoplasma AYWB	Bacteria;Terrabacteria group;Tenericutes
NC_009497	Mycoplasma agalactiae PG2	Bacteria;Terrabacteria group;Tenericutes
NC_010163	Acholeplasma laidlawii PG-8A	Bacteria;Terrabacteria group;Tenericutes
NC_011025	Mycoplasma arthritidis 158L3-1	Bacteria;Terrabacteria group;Tenericutes
NC_011374	Ureaplasma urealyticum serovar 10 str. ATCC 33699	Bacteria;Terrabacteria group;Tenericutes
NC_012806	Mycoplasma conjunctivae HRC/581	Bacteria;Terrabacteria group;Tenericutes
NC_013511	Mycoplasma hominis	Bacteria;Terrabacteria group;Tenericutes
NC_014014	Mycoplasma crocodyli MP145	Bacteria;Terrabacteria group;Tenericutes
NC_014448	Mycoplasma hyorhinis HUB-1	Bacteria;Terrabacteria group;Tenericutes
NC_014552	Mycoplasma fermentans JER	Bacteria;Terrabacteria group;Tenericutes
NC_014751	Mycoplasma leachii PG50	Bacteria;Terrabacteria group;Tenericutes
NC_014760	Mycoplasma bovis PG45	Bacteria;Terrabacteria group;Tenericutes
NC_014970	Mycoplasma haemofelis str. Langford 1	Bacteria;Terrabacteria group;Tenericutes
NC_015155	Mycoplasma suis str. Illinois	Bacteria;Terrabacteria group;Tenericutes
NC_015946	Mycoplasma putrefaciens KS1	Bacteria;Terrabacteria group;Tenericutes
NC_016638	Mycoplasma haemocanis str. Illinois	Bacteria;Terrabacteria group;Tenericutes
NC_018149	Mycoplasma wenyonii str. Massachusetts	Bacteria;Terrabacteria group;Tenericutes
NC_019949	Mycoplasma cynos C142	Bacteria;Terrabacteria group;Tenericutes
NC_021280	Spiroplasma chrysopicola DF-1	Bacteria;Terrabacteria group;Tenericutes
NC_021284	Spiroplasma syrphidicola EA-1	Bacteria;Terrabacteria group;Tenericutes
NC_021833	Spiroplasma diminutum CUAS-1	Bacteria;Terrabacteria group;Tenericutes
NC_021846	Spiroplasma taiwanense CT-1	Bacteria;Terrabacteria group;Tenericutes
NC_022575	Mycoplasma parvum str. Indiana	Bacteria;Terrabacteria group;Tenericutes
NC_022998	Spiroplasma apis B31	Bacteria;Terrabacteria group;Tenericutes
NC_023062	Mycoplasma ovis str. Michigan	Bacteria;Terrabacteria group;Tenericutes
NC_015681	Thermodesulfatator indicus DSM 15286	Bacteria;Thermodesulfobacteria;Thermodesulfobacteria
NC_015682	Thermodesulfobacterium geofontis OPF15	Bacteria;Thermodesulfobacteria;Thermodesulfobacteria
NC_000853	Thermotoga maritima MSB8	Bacteria;Thermotogae;Thermotogae
NC_009486	Thermotoga petrophila RKU-1	Bacteria;Thermotogae;Thermotogae
NC_009616	Thermosipho melanesiensis BI429	Bacteria;Thermotogae;Thermotogae
NC_009718	Fervidobacterium nodosum Rt17-B1	Bacteria;Thermotogae;Thermotogae
NC_009828	Thermotoga lettingae TMO	Bacteria;Thermotogae;Thermotogae
NC_010003	Petrotoga mobilis SJ95	Bacteria;Thermotogae;Thermotogae
NC_010483	Thermotoga sp. RQ2	Bacteria;Thermotogae;Thermotogae
NC_011653	Thermosipho africanus TCF52B	Bacteria;Thermotogae;Thermotogae
NC_011978	Thermotoga neapolitana DSM 4359	Bacteria;Thermotogae;Thermotogae
NC_012785	Kosmotoga olearia TBF 19.5.1	Bacteria;Thermotogae;Thermotogae
NC_013642	Thermotoga naphthophila RKU-10	Bacteria;Thermotogae;Thermotogae
NC_015707	Thermotoga thermarum DSM 5069	Bacteria;Thermotogae;Thermotogae
NC_016751	Marinitoga piezophila KA3	Bacteria;Thermotogae;Thermotogae
NC_017095	Fervidobacterium pennivorans DSM 9078	Bacteria;Thermotogae;Thermotogae
NC_017934	Mesotoga prima MesG1.Ag.4.2	Bacteria;Thermotogae;Thermotogae
NC_021214	Thermotoga maritima MSB8	Bacteria;Thermotogae;Thermotogae
NC_000922	Chlamydophila pneumoniae CWL029	Bacteria;PVC group;Chlamydiae
NC_003361	Chlamydophila caviae GPIC	Bacteria;PVC group;Chlamydiae
NC_004552	Chlamydophila abortus S26/3	Bacteria;PVC group;Chlamydiae
NC_007899	Chlamydophila felis Fe/C-56	Bacteria;PVC group;Chlamydiae
NC_015408	Chlamydophila pecorum E58	Bacteria;PVC group;Chlamydiae
NC_015496	Krokinobacter sp. 4H-3-7-5	Bacteria;FCB group;Bacteroidetes/Chlorobi group
NC_015564	Amycolicicoccus subflavus DQS3-9A1	Bacteria;Terrabacteria group;Actinobacteria
NC_015581	Thioalkalimicrobium cyclicum ALM1	Bacteria;Proteobacteria;Gammaproteobacteria
NC_015671	[Cellvibrio] gilvus ATCC 13127	Bacteria;Terrabacteria group;Actinobacteria
NC_016616	Dechlorosoma suillum PS	Bacteria;Proteobacteria;Betaproteobacteria

## Sheet: Taxonomic Distribution
NCBI Taxonomic Rank (Phylum)	# Genomes	% Genomes
Bacteria;Acidobacteria	5	0.288517
Bacteria;Aquificae	9	0.519331
Bacteria;Caldiserica/Cryosericota group	1	0.0577034
Bacteria;Chrysiogenetes	1	0.0577034
Bacteria;Coprothermobacterota	1	0.0577034
Bacteria;Deferribacteres	4	0.230814
Bacteria;Dictyoglomi	2	0.115407
Bacteria;Elusimicrobia	1	0.0577034
Bacteria;FCB group;Bacteroidetes/Chlorobi group	82	4.73168
Bacteria;FCB group;Candidatus Hydrogenedentes	57	3.28909
Bacteria;FCB group;Fibrobacteres	1	0.0577034
Bacteria;FCB group;Gemmatimonadetes	1	0.0577034
Bacteria;Fusobacteria	7	0.403924
Bacteria;Nitrospirae	3	0.17311
Bacteria;Proteobacteria	828	47.7784
Bacteria;PVC group;Chlamydiae	13	0.750144
Bacteria;PVC group;Planctomycetes	7	0.403924
Bacteria;PVC group;Verrucomicrobia	4	0.230814
Bacteria;Spirochaetes;Spirochaetia	32	1.84651
Bacteria;Synergistetes;Synergistia	5	0.288517
Bacteria;Terrabacteria group;Firmicutes	360	20.7732
Bacteria;Terrabacteria group;Actinobacteria	169	9.75188
Bacteria;Terrabacteria group;Cyanobacteria/Melainabacteria group	50	2.88517
Bacteria;Terrabacteria group;Tenericutes	38	2.19273
Bacteria;Terrabacteria group;Deinococcus-Thermus	18	1.03866
Bacteria;Terrabacteria group;Chloroflexi	15	0.865551
Bacteria;Terrabacteria group;Armatimonadetes	1	0.0577034
Bacteria;Thermodesulfobacteria	2	0.115407
Bacteria;Thermotogae	16	0.923254
